# Supplementary material for: The Population History of Domestic Sheep Revealed by Paleogenomes
Source: Mol Biol Evol. 2024 Oct 22;41(10):msae158. doi: 10.1093/molbev/msae158 (PMC11495565; doi:10.1093/molbev/msae158)
Supplement: msae158_Supplementary_Data [file msae158_supplementary_data.zip]

Archive with 22 entries (22 files):
- Description of archaeological sites.pdf
- Kaptan et al Supplemental Notes.pdf
- Supplementary Figures.pdf
- Supp_Table_1.xlsx
- Supp_Table_10.xlsx
- Supp_Table_11.xlsx
- Supp_Table_12.xlsx
- Supp_Table_13.xlsx
- Supp_Table_14.xlsx
- Supp_Table_15.xlsx
- Supp_Table_16.xlsx
- Supp_Table_17.xlsx
- Supp_Table_18.xlsx
- Supp_Table_19.xlsx
- Supp_Table_2.xlsx
- Supp_Table_3.xlsx
- Supp_Table_4.xlsx
- Supp_Table_5.xlsx
- Supp_Table_6.xlsx
- Supp_Table_7.xlsx
- Supp_Table_8.xlsx
- Supp_Table_9.xlsx
