# Supplementary material for: The Population History of Domestic Sheep Revealed by Paleogenomes
Source: Mol Biol Evol. 2024 Oct 22;41(10):msae158. doi: 10.1093/molbev/msae158 (PMC11495565; doi:10.1093/molbev/msae158)
Supplement: msae158_Supplementary_Data [file msae158_supplementary_data.zip › Supp_Table_1.xlsx]

## Sheet: Final_ancient_samples
Sample Name	Source	Date	Tissue	Location	Region	Group	Coverage	Endogenous DNA	Average Read Length (bp)	Sex
pbh003	This study	11000< BCE*	Metapodium	Pınarbaşı	Anatolia Epipaleolithic	Anatolia Ancient	0.0513602	0.003223	84	XX
ulu010	This study	7000-6500 BCE*		Ulucak	West Anatolia Neolithic	Anatolia Ancient	0.00855216	0.0046999	57	XX
sub008	This study	7500-7000 BCE*		Suberde	Lakes District Neolithic	Anatolia Ancient	0.010917	0.00510133	58	XY
tpc003	This study	6000-5800 BCE*	Phalanx	Tepecik-Çiftlik	Central Anatolia Late Neolithic	Anatolia Ancient	0.0282331	0.00678194	69	XX
bad003	This study	7035-6705 BCE*		Bademağacı	Lakes District Neolithic	Anatolia Ancient	0.0205687	0.00680489	60	XX
bar001	This study	6300-6200 BCE*		Barcın	West Anatolia Neolithic	Anatolia Ancient	0.0229376	0.00741553	62	XX
erb002	This study	6300-6000 BCE*		Erbaba	Lakes District Neolithic	Anatolia Ancient	0.0288521	0.00918938	75	XX
tps083	Yurtman et al., 2021	6469-6361 BCE	Metapodium	Tepecik-Çiftlik	Central Anatolia Early Neolithic	Anatolia Ancient	0.0471406	0.0117157	90	XY
ulu012	This study	7000-6500 BCE*	Metapodium	Ulucak	West Anatolia Neolithic	Anatolia Ancient	0.0432392	0.0127378	58	XX
tps001	Yurtman et al., 2021	7059-6756 BCE	Metapodium	Tepecik-Çiftlik	Central Anatolia Early Neolithic	Anatolia Ancient	0.153134	0.023261	110	XX
uhs031	Yurtman et al., 2021	6227-6071 BCE	Metapodium	Ulucak	Central Anatolia Early Neolithic	Anatolia Ancient	0.0558851	0.027579	54	XX
ERB455	This study	6500-6000 BCE*	Scapula	Erbaba	Lakes District Neolithic	Anatolia Ancient	0.00802545	0.0277241	70	XY
TPC039	This study	6600-6400 BCE*	Metapodium	Tepecik-Çiftlik	Central Anatolia Early Neolithic	Anatolia Ancient	0.0202628	0.0607522	76	XX
TPC037	This study	6600-6400 BCE*	Phalanx	Tepecik-Çiftlik	Central Anatolia Early Neolithic	Anatolia Ancient	0.0626561	0.118423	80	XX
tps062	Yurtman et al., 2021	7031-6687 BCE	Femur	Tepecik-Çiftlik	Central Anatolia Early Neolithic	Anatolia Ancient	2.30501	0.124454	104	XX
ira016	This study	6000-5800 BCE*	Long bone	Tepe Khaleseh	Iran Neolithic	Asia Ancient	0.0306764	0.0130096	71	XX
ira011	This study	6000-5800 BCE*	Long bone	Tepe Khaleseh	Iran Neolithic	Asia Ancient	0.0311482	0.0141361	72	XX
zah001	This study	2125-1995 BCE		Zahanata	Kalmykia Bronze Age	Asia Ancient	0.019626	0.0212649	61	XX
APOR008	Morell Miranda et al., 2023	5320-5074 BCE	Tooth	El Portalon	Iberia Neolithic	Europe Ancient	0.114764	0.0584229	73	XX
APOR009	Morell Miranda et al., 2023	5310-5042 BCE	Tooth	El Portalon	Iberia Neolithic	Europe Ancient	1.98601	0.103275	92	XY
ASTF001	Larsson et al., 2023	2007-1749 BCE	Radius	Stora Förvar	Baltic Neolithic	Europe Ancient	0.975754	0.109426	69	XY
MDVC564	This study	5100-4900 BCE	Petrous bones	Mennevile-Derrière-Le-Village, Picardie	France LBK-rubané Early Neolithic	Europe Ancient	0,79395	0,16477	50	XX
BFMC304A	This study	4900-4700 BCE	Petrous bones	Bucy-le-Long "le Fond du Marais", Picardie	France BVSG Early Neolithic	Europe Ancient	0,96495	0,10298	48	XX
BFMC304B	This study	4900-4700 BCE	Petrous bones	Bucy-le-Long "le Fond du Marais", Picardie	France BVSG Early Neolithic	Europe Ancient	143603	0,19709	48	XX
*Contextual dates from other radiocarbon dating of organic material found in the same stratigrapic layer.									70.4583
Bolds are radiocarbon dates.									69.5

## Sheet: Mouflon_samples
Sample Name	Date	Location	Breed/Settlement	Group	Coverage
Corsica	Present Day	Europe	European Mouflon	European Mouflon	3.23618
cym012	Present Day	Cyprus	Cyprian Mouflon	Cyprian Mouflon	2.80197
cym013	Present Day	Cyprus	Cyprian Mouflon	Cyprian Mouflon	1.86195
OGA009	Present Day	Central Anatolia	Ovis gmelinii Anatolica	Anatolian Mouflon	0.72987
OGA014	Present Day	Central Anatolia	Ovis gmelinii Anatolica	Anatolian Mouflon	1.06964
oga018	Present Day	Central Anatolia	Ovis gmelinii Anatolica	Anatolian Mouflon	16.8607
OGA021	Present Day	Central Anatolia	Ovis gmelinii Anatolica	Anatolian Mouflon	0.58218
OGA022	Present Day	Central Anatolia	Ovis gmelinii Anatolica	Anatolian Mouflon	0.420149

## Sheet: Metu_screened_ancient
Sample	Library	File Name	Seq Date	Seq Num	sheep_seqs	sheep_prop	sheep_prop_eff	Avg_read_length	Clonality	perc_short	coverage	coverage_mt	mt_seqs	x_seqs	sex	tDamage	aDamage	MThaplo	Yhaplo
						231
tps062	tpsc062-b1e1l1_	tpsc062-b1e1l1_CGACCTG_L007_ARmerged.180704_ST-E00201_0289_BHKWV3CCXY.all	2018-07-04	74121812	6266565	0.21651700851565798202	0.06841500313025267110	110.986	68.36667646397048271963	0.03534257403730274098	0.215147	11.4381	3637	213546	consistent with XX	0.2627	0.25375	NA	NA
tps062	tps062-b1e1l1_C	tps062-b1e1l1_CGACCTG_L008_ARmerged.180704_ST-E00201_0289_BHKWV3CCXY.all	2018-07-04	59089051	7735512	0.12445385186504349172	0.10812759541526568094	101.964	12.70198236028425887902	0.41633917425678487216	0.249032	27.0246	7256	262395	consistent with XX	0.2504	0.2513	NA	NA
TPC037	TPC037-b1e1l1p1	TPC037-b1e1l1p1_TAATGCG_L008_ARmerged.190520_ST-E00269_0345_AH2KYVCCX2.all	2019-05-20	20355301	2869310	0.11842315670006550136	0.10095134432057772076	79.7685	14.55413083961719764751	.19958191923051234599	0.0626561	3.56229	1365	82917	consistent with XX	0.28529	0.28472	NA	NA
tps062	tps062-b1e1l1_C	tps062-b1e1l1_CGACCTG_L008_ARmerged.180323_ST-E00201_0267_BHJ7TCCCXY.all	2018-03-23	15288906	1863238	0.11826143741089126978	0.09637255929233916409	101.021	18.09723862997818690242	0.41165031790488073589	0.0568987	6.25849	1699	59817	consistent with XX	0.25045	0.25171	NA	NA
tps062	tps062_b1e1l2p1	tps062_b1e1l2p1_GTTATAC-TTGAAGT_L003_ARmerged.220914_A00689_0643_AHMG5JDSX3.all	2022-09-14	21932874	2418533	0.10667101812557715874	0.09140803890999419410	103.086	14.06640958590392724918	.24204971614830214711	0.0790028	8.67658	2283	80779	consistent with XX	0.24732	0.21617	NA	NA
tps062	tps062_b1e1l2p1	tps062_b1e1l2p1_GTTATAC-TTGAAGT_L004_ARmerged.221226_A00187_0888_AHYNWLDSX3.all	2022-12-26	501317930	49151896	.10484767420945825735	.08774792076557086238	102.79	16.07318204424377229498	.23595745056901257921	1.7285	185.894	50907	1806901	consistent with XX	0.24708	0.21637	NA	NA
tps001	tpsc001-b1e1l1_	tpsc001-b1e1l1_CTCTGCA_L007_ARmerged.180704_ST-E00201_0289_BHKWV3CCXY.all	2018-07-04	94338393	2576128	0.09688473281498445707	0.02097183275106244389	124.766	78.32354662771678182048	0.03028462956580725277	0.094361	1.99543	613	84543	consistent with XX	0.27341	0.26564	NA	NA
TPC039	TPC039-b1e1l1p1	TPC039-b1e1l1p1_GATGCCA_L008_ARmerged.190520_ST-E00269_0345_AH2KYVCCX2.all	2019-05-20	13489314	906143	0.06075223691879364658	0.05156548361169441233	76.2083	14.67762286060138668907	.44404799964856877191	0.0202628	1.46227	731	30465	consistent with XX	0.28799	0.28429	NA	NA
uhs031	uhsc031-b1e1l1_	uhsc031-b1e1l1_TAATGCG_L007_ARmerged.180704_ST-E00201_0289_BHKWV3CCXY.all	2018-07-04	75840411	1449099	0.04892047591883435336	0.01051828424294799773	58.3917	77.78959820751134253638	.70962109607996875597	0.0178035	0.199025	139	38031	consistent with XX	0.46819	0.4914	NA	NA
tps083	tpsc083-b1e1l1_	tpsc083-b1e1l1_TTCGCAA_L007_ARmerged.180704_ST-E00201_0289_BHKWV3CCXY.all	2018-07-04	71880314	870023	0.04178093879779100575	0.00699505848012850917	100.677	83.20246854466878461070	.05530717458254071370	0.0193492	5.50897	1859	13003	consistent with XX	0.33936	0.33326	NA	NA
ERB455	ERB455-b1e1l1p1	ERB455-b1e1l1p1_GATCTCG_L008_ARmerged.190520_ST-E00269_0345_AH2KYVCCX2.all	2019-05-20	12649736	392625	0.02772413590291528613	0.02372128556675016775	69.9692	13.70447358591172587632	.73366923008927782197	0.00802545	0.73038	324	7063	consistent with XX	0.27617	0.27833	NA	NA
uhs031	uhs031-b1e1l1_T	uhs031-b1e1l1_TAATGCG_L008_ARmerged.180704_ST-E00201_0289_BHKWV3CCXY.all	2018-07-04	72663238	2155643	0.02757898017151396418	0.02182686931732934885	53.4469	12.51775219089231518511	8.33911350324205155944	0.0324021	0.469427	332	72051	consistent with XX	0.45168	0.45945	NA	NA
uhs023	uhs023-b1e1l1_C	uhs023-b1e1l1_CTCGATG_L008_ARmerged.180323_ST-E00201_0267_BHJ7TCCCXY.all	2018-03-23	8440745	288699	0.02663627440468821176	0.02081344715425000992	60.398	17.67157407819241204467	4.18894275674954409998	0.00405556	0.152624	67	7237	consistent with XX	0.38085	0.38168	NA	NA
uhs031	uhs031-b1e1l1_T	uhs031-b1e1l1_TAATGCG_L008_ARmerged.180323_ST-E00201_0267_BHJ7TCCCXY.all	2018-03-23	15367439	426372	0.02655972800672903272	0.01978058933567265176	52.8591	17.59968639364947140181	7.92444046991951587019	0.0061418	0.101468	74	13725	consistent with XX	0.45974	0.46345	NA	NA
tps001	tps001-b1e1l1_C	tps001-b1e1l1_CTCTGCA_L008_ARmerged.180704_ST-E00201_0289_BHKWV3CCXY.all	2018-07-04	65227446	1619296	0.02326097514227369871	0.02034976196983092056	104.955	11.04844673337489965425	1.46699234274551261687	0.0532554	2.31584	676	55408	consistent with XX	0.26394	0.25819	NA	NA
tps001	tps001-b1e1l1_C	tps001-b1e1l1_CTCTGCA_L008_ARmerged.180323_ST-E00201_0267_BHJ7TCCCXY.all	2018-03-23	9009099	193340	0.02140991013640764742	0.01729118527835025455	103.723	17.77907965409261525063	1.45838949835134070218	0.00617661	0.378912	101	6496	consistent with XX	0.26411	0.25968	NA	NA
zah001	zah001_b1e1l1p1	zah001_b1e1l1p1_CGGCGTA-GCTTCGG_L002_ARmerged.220225_A00689_0486_BHW35MDRXY.all	2022-02-28	7121541	144357	0.02126492005030933613	0.01502778682310471848	61.8379	23.33018575135863284888	6.00043581904265083631	0.00252966	0.342561	201	4928	consistent with XX	0.2598	0.26066	NA	NA
zah001	zah001_b1e1l1p1	zah001_b1e1l1p1_CGGCGTA-GCTTCGG_L004_ARmerged.220530_A00621_0695_AHGCKCDSX3.all	2022-05-30	48233324	976536	0.02106682508549483340	0.01507175827235128974	61.5498	22.28519578830515597030	6.17218584757947610673	0.0171031	2.46196	1292	33611	consistent with XX	0.26458	0.2643	NA	NA
ira011	ira011-b1e1l1p1	ira011-b1e1l1p1_GAATCTC-AGAGGAT.220320-NG_EKDL220002054-1a-AK1999-AK3130_H3CCLDSX3_L1.all	2022-03-20	3846807	60613	0.01413613940080695496	0.00930537976040908732	72.0617	33.45409073355523271852	0.71902756578826385185	0.000985979	0.107487	35	1570	consistent with XX	0.36262	0.34934	NA	NA
ira016	ira016-b1e1l1p1	ira016-b1e1l1p1_CATGCTC-GACCGCC.220320-NG_EKDL220002054-1a-AK4266-AK43359_H3CCLDSX3_L1.all	2022-03-20	3409017	39235	0.01300961538179481064	0.00822876506629330390	70.3185	35.81961668545659526495	0.92897406989853438556	0.000754018	0.0275638	24	1222	consistent with XX	0.28031	0.26496	NA	NA
ULU012	ULU0012_GATCTCG	ULU0012_GATCTCG_L003_ARmerged.190520_ST-E00269_0345_AH2KYVCCX2.all	2019-05-20	164710982	2627201	0.01273780275318861252	0.00940459452788642836	57.3963	20.48634545503075227736	5.68149753867389621630	0.0339837	3.64516	2201	67583	consistent with XX	0.46346	0.46529	NA	NA
ULU012	ULU012_GATCTCG_	ULU012_GATCTCG_L007_ARmerged.190306_ST-E00269_0337_AHYM3KCCXY.all	2019-03-06	11432969	199164	0.01197982781200578782	0.00897632102387402607	57.9151	19.66487788851166356370	5.40649070930529697367	0.00227173	0.231644	148	4387	consistent with XX	0.468	0.46518	NA	NA
tps083	tps083-b1e1l1_T	tps083-b1e1l1_TTCGCAA_L008_ARmerged.180704_ST-E00201_0289_BHKWV3CCXY.all	2018-07-04	79427520	1082365	0.01171570004955461280	0.00983701870585912791	84.628	14.20290602644245493790	1.83268156754775944093	0.0252752	12.0128	3852	20736	consistent with XX	0.35684	0.35919	NA	NA
ira011	ira011_b1e1l1p1	ira011_b1e1l1p1_GAATCTC-AGAGGAT_L004_ARmerged.220530_A00621_0695_AHGCKCDSX3.all	2022-05-30	127264294	1712045	0.01108780755111091882	0.00852613066788395494	72.7957	22.27142008756401116307	.83212740294327331792	0.0301922	2.50277	1016	46930	consistent with XX	0.34771	0.34317	NA	NA
ira016	ira016_b1e1l1p1	ira016_b1e1l1p1_CATGCTC-GACCGCC_L004_ARmerged.220530_A00621_0695_AHGCKCDSX3.all	2022-05-30	134995030	1477798	0.01064988836996443498	0.00813063266106907787	71.3704	22.50080337654641290634	1.15442775245151570375	0.0299436	1.9155	1067	47545	consistent with XX	0.27635	0.27072	NA	NA
tps083	tps083-b1e1l1_T	tps083-b1e1l1_TTCGCAA_L008_ARmerged.180323_ST-E00201_0267_BHJ7TCCCXY.all	2018-03-23	15562236	184166	0.01049842708978324194	0.00846247287343541120	83.7789	17.65587988664393832745	1.73706535111611651436	0.00421743	2.04797	618	3557	consistent with XX	0.35875	0.35825	NA	NA
uhs012	uhs012-b1e1l1_C	uhs012-b1e1l1_CCGATTG_L008_ARmerged.180704_ST-E00201_0289_BHKWV3CCXY.all	2018-07-04	25858530	326289	0.01005289163769170173	0.00850535587289764731	61.1089	13.53321561974664650918	1.86072097648421060730	0.00513733	0.229417	120	9100	consistent with XX	0.33589	0.34363	NA	NA
uhs012	uhs012-b1e1l1_C	uhs012-b1e1l1_CCGATTG_L008_ARmerged.180323_ST-E00201_0267_BHJ7TCCCXY.all	2018-03-23	12464722	144263	0.00950723168956355384	0.00763306233384105959	60.2524	17.97476899708873043332	1.73832327749883971140	0.00219126	0.14799	61	3912	consistent with XX	0.33696	0.34364	NA	NA
ERB002	ERB002_GGATCAA_	ERB002_GGATCAA_L003_ARmerged.190517_ST-E00266_0350_BH2LCYCCX2.all	2019-05-17	8787314	92050	0.00918938369563213514	0.00769199780501755143	74.6899	15.19876160990712074304	1.09597523219814241486	0.00192977	0.0211844	5	2842	consistent with XX	0.35136	0.35125	NA	NA
tps017	tps017-b1e1l1_G	tps017-b1e1l1_GCAAGAT_L008_ARmerged.180323_ST-E00201_0267_BHJ7TCCCXY.all	2018-03-23	13077456	107883	0.00828242129050176119	0.00661887143799222111	95.5736	18.53517121675145181096	1.55013710265619085428	0.0031623	0.902985	236	2171	consistent with XX	0.32687	0.33381	NA	NA
ERB002	ERB002_GGATCAA_	ERB002_GGATCAA_L002_ARmerged.200129_A00187_0251_AHJ7FCDRXX.all	2020-01-29	134214635	1251421	0.00797887652117818597	0.00695577646953329642	75.5681	11.64992968412953061122	1.17267822225044402651	0.0269667	0.10183	47	39877	consistent with XX	0.34193	0.34557	NA	NA
tps002	tps002-b1e1l1_C	tps002-b1e1l1_CATCCGG_L008_ARmerged.180323_ST-E00201_0267_BHJ7TCCCXY.all	2018-03-23	8954211	64946	0.00765215383019229723	0.00469376922210119908	51.6328	17.76149681110348954306	20.89931259942497701367	0.000829507	0.117537	88	2261	consistent with XX	0.33519	0.33623	NA	NA
BAR001	BAR001_TAATCAT_	BAR001_TAATCAT_L001_ARmerged.190520_ST-E00269_0345_AH2KYVCCX2.all	2019-05-20	17251234	174651	0.00741552749212027383	0.00571153344740440017	62.4523	20.30064020886912067039	2.67808984811650394365	0.00235194	0.0497713	38	2208	consistent with XX	0.41899	0.41042	NA	NA
BAR001	BAR001_TAATCAT_	BAR001_TAATCAT_L002_ARmerged.200129_A00187_0251_AHJ7FCDRXX.all	2020-01-29	158923460	1452284	0.00688213055517417000	0.00548862955790164649	62.5415	17.35973712024517889210	2.88836753427713553228	0.0208515	0.692345	354	19580	consistent with XX	0.41013	0.40822	NA	NA
BAD003	BAD003_CCAACCT_	BAD003_CCAACCT_L001_ARmerged.190403_ST-E00266_0344_AH272LCCX2.all	2019-04-03	12096306	108848	0.00680488737636101467	0.00567520365308218889	60.7765	14.63785018344388560878	1.96321403406467915542	0.00159476	0.0116755	4	2884	consistent with XX	0.5126	0.50289	NA	NA
TPC003	TPC003_GGTCAAG_	TPC003_GGTCAAG_L001_ARmerged.190403_ST-E00266_0344_AH272LCCX2.all	2019-04-03	27901597	233039	0.00678194154979731088	0.00554366117466322805	69.4469	14.77748947031871773057	3.48100429642704265247	0.004106	2.40184	1231	7618	consistent with XX	0.3717	0.37556	NA	NA
BAD003	BAD003_CCAACCT_	BAD003_CCAACCT_L003_ARmerged.190520_ST-E00269_0345_AH2KYVCCX2.all	2019-05-20	159806834	1263947	0.00676404114232060939	0.00516364650588096877	60.6992	21.84524580457749736341	1.81508686883638314800	0.0191455	0.183859	115	34463	consistent with XX	0.50049	0.50302	NA	NA
TPC003	TPC003_GGTCAAG_	TPC003_GGTCAAG_L003_ARmerged.190520_ST-E00269_0345_AH2KYVCCX2.all	2019-05-20	180433032	1384276	0.00675216165518961073	0.00513548428316606684	69.1715	20.57344869503978041769	3.36965952099337362401	0.0245	13984	7467	45802	consistent with XX	0.37441	0.3743	NA	NA
ULU010	ULU010_CATGCTC_	ULU010_CATGCTC_L001_ARmerged.190403_ST-E00266_0344_AH272LCCX2.all	2019-04-03	8739471	54109	0.00545971260731913865	0.00416077815236185348	57.2426	15.75186000209577700933	8.03940060777533270460	0.000795636	0.0280453	27	1628	consistent with XX	0.49335	0.47898	NA	NA
SUB008	SUB008_AGCAGGT_	SUB008_AGCAGGT_L004_ARmerged.190517_ST-E00266_0350_BH2LCYCCX2.all	2019-05-17	35831252	157495	0.00510132886230154614	0.00284639788752009000	58.5484	17.06138839195347590366	27.14142690672750250291	0.0022824	0.0462205	25	2216	consistent with XX	0.29565	0.29681	NA	NA
ULU010	ULU010_CATGCTC_	ULU010_CATGCTC_L002_ARmerged.200129_A00187_0251_AHJ7FCDRXX.all	2020-01-29	105065204	531625	0.00469990045419794740	0.00340637039071470322	57.7673	20.09068522223752318772	7.43181394746008473134	0.00790262	0.551818	358	15810	consistent with XX	0.47632	0.48155	NA	NA
SUB008	SUB008_AGCAGGT_	SUB008_AGCAGGT_L002_ARmerged.200129_A00187_0251_AHJ7FCDRXX.all	2020-01-29	142631144	584690	0.00467038951885571358	0.00270966767258068125	58.9735	13.85002919793497792517	28.13194764487504935126	0.00871175	0.145282	83	8522	consistent with XX	0.29476	0.30029	NA	NA
PBH003	PBH003-b1e1l1p1	PBH003-b1e1l1p1_GCATTGG_L001_ARmerged.200717_A00187_0334_BHNCKMDRXX.all	2020-07-17	13666237	67779	0.00454367943421440737	0.00366911535340708638	56.8287	14.96899911426040744022	4.27892744987519123923	0.00108918	0.0513361	36	1221	consistent with XX	0.33468	0.16014	NA	NA
uhs026	uhsc026-b1e1l1_	uhsc026-b1e1l1_AGAACCG_L007_ARmerged.180704_ST-E00201_0289_BHKWV3CCXY.all	2018-07-04	89046667	218581	0.00387663021682776739	0.00126951410769815786	71.6186	60.79414601927572631598	6.45797665707805017946	0.00309452	0.356765	257	3076	consistent with XX	0.41395	0.44004	NA	NA
MAY049	MAY049_CGAGATC_	MAY049_CGAGATC_L001_ARmerged.190520_ST-E00269_0345_AH2KYVCCX2.all	2019-05-20	18679684	89352	0.00352468489295643331	0.00283050826769874693	79.0757	17.14155528554070473877	2.55315917375455650060	0.00159746	0.081247	28	2460	consistent with XX	0.31263	0.30602	NA	NA
PBH003	PBH003-b1e1l1p1	PBH003-b1e1l1p1_GCATTGG_L008_ARmerged.190520_ST-E00269_0345_AH2KYVCCX2.all	2019-05-20	13988202	48346	0.00340336806688951160	0.00270242022527269766	85.2698	14.16178293108156363561	6.43392778372928350872	0.00123215	0.0367116	21	937	consistent with XX	0.32938	0.31575	NA	NA
PBH003	pbh003_GCATTGG_	pbh003_GCATTGG_HN00138964_MG_merged.201224.all	2020-12-24	510728817	1601015	0.00322281403596617498	0.00247161499015239627	84.2038	16.52197105196648327081	6.78682174310321363998	0.0406311	2.23568	883	29556	consistent with XX	0.32446	0.31938	NA	NA
PIN014	PIN014_GAATCTC_	PIN014_GAATCTC_L003_ARmerged.190517_ST-E00266_0350_BH2LCYCCX2.all	2019-05-17	9066631	25885	0.00309001215556252372	0.00209835384278901391	68.0416	15.71245002855511136495	16.37992575671045117075	0.000494806	0.0610255	23	471	consistent with XX	0.33054	0.33333	NA	NA
uhs034	uhs034-b1e1l1_A	uhs034-b1e1l1_ATGCCGC_L008_ARmerged.180323_ST-E00201_0267_BHJ7TCCCXY.all	2018-03-23	14256598	30595	0.00303845279217384119	0.00146107788127293762	54.2595	16.36732997830001385106	35.54642411930375363590	0.000432015	0.150999	120	599	consistent with XX	0.27271	0.27785	NA	NA
CTH201	CTH201-b1e1l1p1	CTH201-b1e1l1p1_CCGGATA-CAGTTGC_L002_ARmerged.200115_A00621_0169_BHYLNNDSXX.all	2020-01-15	16054192	53842	0.00297075056782677072	0.00230045834757675752	68.3712	15.49283962007003124149	7.07021994842010357914	0.000964147	0.010532	15	2320	consistent with XX	0.18127	0.1788	NA	NA
pbh004	pbh004-b1e1l1p2	pbh004-b1e1l1p2_CATGCTC-GACCGCC_L001_ARmerged.211126_A00621_0546_AHNMYGDSX2.all	2021-11-26	127672642	351610	0.00287073247845846254	0.00215491741762499126	84.6946	19.31767954293696830136	5.61724790867470273986	0.00890702	0.393235	158	6360	consistent with XX	0.35813	0.33225	NA	NA
uhs026	uhs026-b1e1l1_A	uhs026-b1e1l1_AGAACCG_L008_ARmerged.180704_ST-E00201_0289_BHKWV3CCXY.all	2018-07-04	107060739	188199	0.00284275078654183397	0.00123759653854061291	60.0709	11.98828968250056678727	44.47653500773787814566	0.00304237	0.639504	420	3570	consistent with XX	0.24348	0.24958	NA	NA
uhs026	uhs026-b1e1l1_A	uhs026-b1e1l1_AGAACCG_L008_ARmerged.180323_ST-E00201_0267_BHJ7TCCCXY.all	2018-03-23	18816066	30001	0.00268281371887194698	0.00110203695076324668	58.5707	16.18066561014263074486	42.74167987321711568938	0.000464244	0.0829321	61	554	consistent with XX	0.24038	0.25296	NA	NA
CTH046	CTH046-b1e1l1p1	CTH046-b1e1l1p1_CCTCTAG-GTCAGTT_L002_ARmerged.200115_A00621_0169_BHYLNNDSXX.all	2020-01-15	22020591	50324	0.00252400128588737695	0.00140663799622816662	49.5115	17.09247930910399424255	27.17704210147535084562	0.000585466	0.0200409	17	1228	consistent with XX	0.15894	0.15662	NA	NA
erg003	erg003_b1e1l1p1	erg003_b1e1l1p1_TACTTAG-GTCAACC_L002_ARmerged.220225_A00689_0486_BHW35MDRXY.all	2022-02-28	13890400	45242	0.00245097333410124978	0.00164876461440995219	58.8526	22.04141577324129828169	10.68879424291379057130	0.000514581	0	4	827	consistent with XX	0.27315	0.26701	NA	NA
CTH009	CTH009-b1e1l1p1	CTH009-b1e1l1p1_TTCTAGG-GAGCGGT_L002_ARmerged.200115_A00621_0169_BHYLNNDSXX.all	2020-01-15	17218337	47781	0.00243949226920114294	0.00184832019491777864	60.469	14.58670602799733358729	9.64670031425578516331	0.000734769	0.00680067	12	1980	consistent with XX	0.19323	0.19703	NA	NA
BAR013	BAR013_TTAACTC_	BAR013_TTAACTC_L004_ARmerged.190517_ST-E00266_0350_BH2LCYCCX2.all	2019-05-17	1918067	4504	0.00240815362549900498	0.00144207684090284645	57.8163	15.71768781121454860361	24.39922061052175795626	0.0000611275	0.0637338	43	87	consistent with XX	0.24874	0.28106	NA	NA
PIN006	PIN006_GCTCGAA_	PIN006_GCTCGAA_L003_ARmerged.190517_ST-E00266_0350_BH2LCYCCX2.all	2019-05-17	22302361	115	0.00221330826812461694	0.00000282481303212695	63.5873	16.01839471658360682308	83.85397674324379077022	0.00000153048	0	0	3	consistent with XX	0.02751	0.02709	NA	NA
tps010	tps010-b1e1l1_A	tps010-b1e1l1_AGGTACC_L008_ARmerged.180323_ST-E00201_0267_BHJ7TCCCXY.all	2018-03-23	5616596	13569	0.00220329181589703087	0.00173966580469736473	107.372	17.48686868686868686870	3.55555555555555555555	0.000400862	0.0173929	12	247	consistent with XX	0.22108	0.20925	NA	NA
cho001	cho001_b1e1l1p1	cho001_b1e1l1p1_GACGGCG-CTCTGGT_L001_ARmerged.220228_A00621_0624_AHW35FDRXY.all	2022-02-28	7608303	6372	0.00219970208862607075	0.00059868803858100814	56.4259	17.84775334608030592735	54.93546845124282982791	0.0000982483	0.0149856	8	218	consistent with XX	0.41845	0.3895	NA	NA
erg004	erg004_b1e1l1p1	erg004_b1e1l1p1_AAGCTAA-ATGGCGG_L002_ARmerged.220225_A00689_0486_BHW35MDRXY.all	2022-02-28	11611746	17719	0.00216677147433297283	0.00103231675925394854	60.2511	24.92050874403815580288	27.43640699523052464228	0.000276067	0.117056	65	382	consistent with XX	0.34679	337	NA	NA
SUB005	SUB005_TTCGCAA_	SUB005_TTCGCAA_L004_ARmerged.190517_ST-E00266_0350_BH2LCYCCX2.all	2019-05-17	16276819	38476	0.00213137468690903302	0.00144825595222260565	58.0656	16.01233713824512855991	16.03827971866712786809	0.000523167	0.0228093	12	539	consistent with XX	0.34493	0.34034	NA	NA
dja003	dja003_b1e1l1p1	dja003_b1e1l1p1_CTGCGAC-GACTTGG_L002_ARmerged.220225_A00689_0486_BHW35MDRXY.all	2022-02-28	8697295	315	0.00201671899136455645	0.00001862648099207857	49.8086	20.15393386545039908781	78.92246294184720638540	0.00000307855	0	1	6	consistent with XX	0.29032	0.34375	NA	NA
PIN004	PIN004_ATGGAGA_	PIN004_ATGGAGA_L003_ARmerged.190517_ST-E00266_0350_BH2LCYCCX2.all	2019-05-17	4333573	7986	0.00186405074980852982	0.00125623821267116072	70.8773	16.32829908393166625403	16.27878187670215399851	0.0001475	0.0761916	37	241	consistent with XX	0.26595	0.24708	NA	NA
ARS003	ARS003_AGAGCGC_	ARS003_AGAGCGC_L008_ARmerged.190306_ST-E00269_0337_AHYM3KCCXY.all	2019-03-06	19146125	42121	0.00185933184913396313	0.00135557456143214357	74.1901	14.83749543526503553472	12.25596224613050928396	0.000735714	0	2	593	consistent with XX	0.29831	0.29951	NA	NA
MAY068	MAY068_GAGAGGC_	MAY068_GAGAGGC_L001_ARmerged.190520_ST-E00269_0345_AH2KYVCCX2.all	2019-05-20	24013237	47118	0.00179388559734782944	0.00132614357656154395	65.9501	18.65960953641154212226	7.41462961673282726280	0.000802822	2.4276	1267	1444	consistent with XX	0.32001	0.32518	NA	NA
cho002	cho002_b1e1l1p1	cho002_b1e1l1p1_AGAAGAC-TCTCAGC_L002_ARmerged.220225_A00689_0486_BHW35MDRXY.all	2022-02-28	5969675	7788	0.00175118410968771331	0.00087207427540025210	69.7964	22.49856514252917543525	27.70231490338626363114	0.00013889	0.0140226	8	222	consistent with XX	0.30736	0.31266	NA	NA
PIN003	PIN003_CGCGCAG_	PIN003_CGCGCAG_L001_ARmerged.190520_ST-E00269_0345_AH2KYVCCX2.all	2019-05-20	21226199	3184	0.00169837284574595762	0.00010812110072085916	69.5861	17.95561719833564493760	75.67822468793342579750	0.0000610476	0.0171521	4	56	consistent with XX	0.05486	0.05176	NA	NA
bhs007	bhs007-b1e1l1_A	bhs007-b1e1l1_AGCAGGT_L008_ARmerged.180323_ST-E00201_0267_BHJ7TCCCXY.all	2018-03-23	10764539	16468	0.00168079654874212448	0.00087871854057103606	58.5319	18.74205493837395677888	28.97805781241364063449	0.000211604	0.00505537	2	347	consistent with XX	0.25847	0.25991	NA	NA
ULU009	ULU009_GAATCTC_	ULU009_GAATCTC_L008_ARmerged.190306_ST-E00269_0337_AHYM3KCCXY.all	2019-03-06	24650681	25208	0.00164242927000677993	0.00053613123304788212	54.7244	16.08911502457578975969	51.26830834588880381356	0.000276416	0.0024675	4	562	consistent with XX	0.21604	0.21027	NA	NA
PIN001	PIN001_CCTAGGT_	PIN001_CCTAGGT_L001_ARmerged.190520_ST-E00269_0345_AH2KYVCCX2.all	2019-05-20	17694925	961	0.00161780849593880731	0.00003616856245505420	56.3312	17.43109651727390226012	80.33325182519998602717	0.0000137801	0.0416466	28	24	consistent with XX	0.03645	0.03541	NA	NA
MAY054	MAY054_GTACTAT_	MAY054_GTACTAT_L001_ARmerged.190520_ST-E00269_0345_AH2KYVCCX2.all	2019-05-20	22026310	37687	0.00145934566434414116	0.00113745788559227578	78.7194	18.98954703832752613241	3.06744649079143852663	0.000753877	0.126565	73	615	consistent with XX	0.34609	0.33386	NA	NA
TPC002	TPC002_AGCAGGT_	TPC002_AGCAGGT_L001_ARmerged.190403_ST-E00266_0344_AH272LCCX2.all	2019-04-03	12876543	20052	0.00131712370315541989	0.00102372197258223732	62.6828	14.75235849056603773585	7.52358490566037735849	0.000315851	0.0982186	53	663	consistent with XX	0.3381	0.35336	NA	NA
OYL105	OYL105_AGAAGAC_	OYL105_AGAAGAC_L004_ARmerged.190517_ST-E00266_0350_BH2LCYCCX2.all	2019-05-17	22084294	12330	0.00126388464127492597	0.00040508426486262137	58.5468	15.41630839782172542277	52.53296073373459443966	0.000200198	0.0979779	43	260	consistent with XX	0.12906	0.11869	NA	NA
dja001	dja001_b1e1l1p1	dja001_b1e1l1p1_GCAGTCC-ATAACGA_L002_ARmerged.220225_A00689_0486_BHW35MDRXY.all	2022-02-28	8315755	344	0.00124558744215047220	0.00002308870331076372	51.901	21.51959837806526356440	76.62676192315118748793	0.00000380384	0	0	5	consistent with XX	0.41304	0.24242	NA	NA
PIN012	PIN012_AGGTACC_	PIN012_AGGTACC_L001_ARmerged.190520_ST-E00269_0345_AH2KYVCCX2.all	2019-05-20	15119952	7697	0.00122335044449876560	0.00033551693814900999	70.1591	17.18657079526409688059	55.38736011245066767583	0.000136037	0.10183	45	239	consistent with XX	0.12248	0.11019	NA	NA
KOR011	KOR011_CTCTGCA_	KOR011_CTCTGCA_L003_ARmerged.190517_ST-E00266_0350_BH2LCYCCX2.all	2019-05-17	11124262	70	0.00115800940323052441	0.00000296648892304046	58.9697	14.57848160223567768981	85.16534699580810433162	0.000000743639	0	1	1	consistent with XX	0.02035	0.02132	NA	NA
CCH009	CCH009_CCGGTAC_	CCH009_CCGGTAC_L008_ARmerged.190306_ST-E00269_0337_AHYM3KCCXY.all	2019-03-06	20900747	18822	0.00113326093081744877	0.00058710820240061276	59.9383	17.41535084015874356161	30.77767457569872498522	0.000281128	0.0300313	16	603	consistent with XX	0.25666	0.26475	NA	NA
uhs036	uhs036-b1e1l1_C	uhs036-b1e1l1_CGAATGC_L008_ARmerged.180323_ST-E00201_0267_BHJ7TCCCXY.all	2018-03-23	13706310	7901	0.00112130836089363220	0.00030737667541446238	61.4325	14.88060381287006311407	57.70707267876895048474	0.0000988975	0.00324988	1	174	consistent with XX	0.113	0.11524	NA	NA
CCH011	CCH011_TTGAAGT_	CCH011_TTGAAGT_L007_ARmerged.190306_ST-E00269_0337_AHYM3KCCXY.all	2019-03-06	26127062	15702	0.00110123365573978428	0.00042863602497670805	49.3166	19.63019602391213679968	41.44654525232865285694	0.000211107	0.0519981	30	286	consistent with XX	0.24695	0.24692	NA	NA
MAY040	MAY040_GCTAATC_	MAY040_GCTAATC_L001_ARmerged.190520_ST-E00269_0345_AH2KYVCCX2.all	2019-05-20	15495575	21774	0.00109547403048934937	0.00089309367351647163	72.306	16.41826215022091310752	2.05596465390279823269	0.000382479	0.100385	38	351	consistent with XX	0.33711	0.34766	NA	NA
uhs027	uhs027-b1e1l1_C	uhs027-b1e1l1_CCGGTAC_L008_ARmerged.180323_ST-E00201_0267_BHJ7TCCCXY.all	2018-03-23	8792111	7630	0.00109131925199761467	0.00059132556447478881	60.6007	16.08129233976029181867	29.73423658155289213131	0.000120432	0.00523592	5	208	consistent with XX	0.27187	0.25279	NA	NA
uhs037	uhs037-b1e1l1_A	uhs037-b1e1l1_AATTCAA_L008_ARmerged.180323_ST-E00201_0267_BHJ7TCCCXY.all	2018-03-23	13701446	5682	0.00100770385841027290	0.00023223826156742872	58.4761	15.63699572680524371696	61.31672340117331788223	0.0000711148	0.00288878	3	141	consistent with XX	0.10697	0.10849	NA	NA
uhs016	uhs016-b1e1l1_A	uhs016-b1e1l1_AATAGTA_L008_ARmerged.180323_ST-E00201_0267_BHJ7TCCCXY.all	2018-03-23	15986774	2866	0.00099920096449727756	0.00012422768971400984	63.9285	15.48140728684111681483	72.08588957055214723926	0.0000485273	0.0123375	5	70	consistent with XX	0.08676	0.07654	NA	NA
SUB009	SUB009_GTACCGG_	SUB009_GTACCGG_L004_ARmerged.190517_ST-E00266_0350_BH2LCYCCX2.all	2019-05-17	17882237	1946	0.00098779587811077551	0.00006861557645164863	53.8134	14.57201086956521739131	78.48165760869565217391	0.0000252359	0.0074025	4	76	consistent with XX	0.05295	0.0598	NA	NA
bhs004	bhs004-b1e1l1_G	bhs004-b1e1l1_GTACCGG_L008_ARmerged.180323_ST-E00201_0267_BHJ7TCCCXY.all	2018-03-23	12059036	1308	0.00093581277972799815	0.00007521330892452763	75.8776	15.40097474523704031901	76.56180770934869295525	0.0000263076	0.0110135	4	32	consistent with XX	0.05295	0.04308	NA	NA
BON003	BON003_CATCCGG_	BON003_CATCCGG_L004_ARmerged.190517_ST-E00266_0350_BH2LCYCCX2.all	2019-05-17	21363266	17091	0.00089756875189402219	0.00061315531061589552	77.7027	14.36766623207301173404	17.31942633637548891786	0.000389057	0.0274434	8	584	consistent with XX	0.21185	0.19689	NA	NA
uhs032	uhs032-b1e1l1_G	uhs032-b1e1l1_GGATCAA_L008_ARmerged.180323_ST-E00201_0267_BHJ7TCCCXY.all	2018-03-23	14645301	1507	0.00084020123587763747	0.00006732534892932552	79.002	13.68549370174725721252	78.30150345388053636733	0.0000297712	0.0192585	5	49	consistent with XX	0.04044	0.03183	NA	NA
ULU005	ULU005_ACTATCA_	ULU005_ACTATCA_L001_ARmerged.190403_ST-E00266_0344_AH272LCCX2.all	2019-04-03	13927079	120	0.00081761581161419418	0.00000495437700899090	61.9565	12.41766927197681566700	86.97637656977254764204	0.00000163448	0	0	3	consistent with XX	0.02819	0.02331	NA	NA
uhs009	uhs009-b1e1l1_A	uhs009-b1e1l1_AGATAGG_L008_ARmerged.180323_ST-E00201_0267_BHJ7TCCCXY.all	2018-03-23	26735725	7528	0.00081209692275036491	0.00017781451597067219	74.1552	26.70412675018422991895	51.40014738393515106853	0.000134742	0.0131199	7	223	consistent with XX	0.11919	0.111	NA	NA
PIN002	PIN002_GGATCAA_	PIN002_GGATCAA_L001_ARmerged.190520_ST-E00269_0345_AH2KYVCCX2.all	2019-05-20	5503839	169	0.00079689831043386261	0.00001889590156979519	59.5577	16.55266757865937072504	81.07615139078887368901	0.00000236779	0	1	1	consistent with XX	0.03941	0.02778	NA	NA
SUB002	SUB002_CCGGATA_	SUB002_CCGGATA_L001_ARmerged.190520_ST-E00269_0345_AH2KYVCCX2.all	2019-05-20	32988326	11971	0.00077700214312178192	0.00023769014529564185	55.6724	18.13748439450686641699	51.27184769038701622971	0.000166856	0.110797	60	227	consistent with XX	0.1612	0.16283	NA	NA
CAM004	CAM004_AACGACC_	CAM004_AACGACC_L001_ARmerged.190520_ST-E00269_0345_AH2KYVCCX2.all	2019-05-20	16036823	13142	0.00077022736984750657	0.00052005313022410985	75.4472	16.80699481865284974094	15.67357512953367875647	0.000240409	0.00836543	3	214	consistent with XX	0.18342	0.17128	NA	NA
PIN016	PIN016_ACGCAAC_	PIN016_ACGCAAC_L003_ARmerged.190517_ST-E00266_0350_BH2LCYCCX2.all	2019-05-17	8395526	1762	0.00076183433890860441	0.00010255462254538905	66.5947	15.80675422138836772984	70.73170731707317073170	0.0000219135	0.00505537	4	32	consistent with XX	0.07674	0.08047	NA	NA
ULU007	ULU007_TAGGCCG_	ULU007_TAGGCCG_L007_ARmerged.190306_ST-E00269_0337_AHYM3KCCXY.all	2019-03-06	21497180	4537	0.00075833202308395798	0.00007735898382950693	58.5887	16.13912403386087596615	73.65967365967365967365	0.0000372332	0.00908763	9	35	consistent with XX	0.05634	0.05906	NA	NA
ULU013	ULU013_CAATATG_	ULU013_CAATATG_L008_ARmerged.190306_ST-E00269_0337_AHYM3KCCXY.all	2019-03-06	21765418	6553	0.00074999708252788896	0.00020720943654746258	56.6845	15.67630482724822347465	56.69566282773829943641	0.0000977237	0.0113746	5	116	consistent with XX	0.20275	0.18436	NA	NA
yhs008	yhs008-b1e1l1_C	yhs008-b1e1l1_CATGCTC_L008_ARmerged.180323_ST-E00201_0267_BHJ7TCCCXY.all	2018-03-23	5710395	355	0.00073900316878254481	0.00004553100092025157	82.9154	13.57819905213270142181	80.26066350710900473933	0.00000786429	0	0	10	consistent with XX	0.04796	0.04508	NA	NA
ARS005	ARS005_TAATCAT_	ARS005_TAATCAT_L001_ARmerged.190403_ST-E00266_0344_AH272LCCX2.all	2019-04-03	18891532	16322	0.00070851850448126705	0.00048683187790169690	71.4407	14.94209936496077698918	16.34665670526709002614	0.000251141	0.0412253	27	205	consistent with XX	0.30501	0.29951	NA	NA
BES003	BES003_ATGCCGC_	BES003_ATGCCGC_L008_ARmerged.190306_ST-E00269_0337_AHYM3KCCXY.all	2019-03-06	20433961	790	0.00069384491827110759	0.00002583933677861086	46.7197	17.72464381436027648471	78.55127662575821695584	0.00000943103	0.00270823	2	25	consistent with XX	0.03595	0.03406	NA	NA
tps020	tps020-b1e1l1_A	tps020-b1e1l1_ATGGAGA_L008_ARmerged.180323_ST-E00201_0267_BHJ7TCCCXY.all	2018-03-23	18068470	12766	0.00069308580084533997	0.00050502339157659724	81.5209	15.91471692086560728261	11.21935638425297452687	0.00028425	0.0288276	18	442	consistent with XX	0.25823	0.28381	NA	NA
PIN005	PIN005_TAGTCTA_	PIN005_TAGTCTA_L001_ARmerged.190520_ST-E00269_0345_AH2KYVCCX2.all	2019-05-20	16624456	630	0.00069042860710750475	0.00002249697674317884	68.2995	17.32880292733925771041	79.41278968461404425858	0.00000976136	0	2	11	consistent with XX	0.03082	0.03188	NA	NA
tps060	tps060-b1e1l1_A	tps060-b1e1l1_ACCAACT_L008_ARmerged.180323_ST-E00201_0267_BHJ7TCCCXY.all	2018-03-23	17667489	10751	0.00068906226572434826	0.00035296470256752388	100.442	15.50846065385247248235	33.26761951700344997535	0.000239404	0.0968946	20	123	consistent with XX	0.16581	0.18792	NA	NA
BAD015	BAD015_CGCAGCC_	BAD015_CGCAGCC_L001_ARmerged.190403_ST-E00266_0344_AH272LCCX2.all	2019-04-03	9813594	81	0.00067620486439524602	0.00000458547602438005	61.5556	10.86497890295358649790	88.45690174804098854731	0.00000105906	0	0	2	consistent with XX	0.04215	0.0383	NA	NA
OYL012	OYL012_CATCCGG_	OYL012_CATCCGG_L003_ARmerged.190517_ST-E00266_0350_BH2LCYCCX2.all	2019-05-17	9951199	1807	0.00066474401727872189	0.00012752232168204052	55.6935	15.61602418745275888134	65.20030234315948601662	0.0000270153	0.00583775	4	64	consistent with XX	0.12847	0.11758	NA	NA
AKT005	AKT005_TAATCAT_	AKT005_TAATCAT_L007_ARmerged.190306_ST-E00269_0337_AHYM3KCCXY.all	2019-03-06	2012030	35	0.00063319135400565597	0.00000795216771121702	57.8125	15.22762951334379905810	83.51648351648351648351	0.000000353659	0	0	1		0.01505	0.01434	NA	NA
TPC005	TPC005_AATGATG_	TPC005_AATGATG_L001_ARmerged.190403_ST-E00266_0344_AH272LCCX2.all	2019-04-03	10217212	5799	0.00062962381518559074	0.00040647096292021737	65.117	13.44629255401834291933	21.99595833981035286802	0.000103368	0.0317164	16	128	consistent with XX	0.29055	0.2962	NA	NA
OYL025	OYL025_CTATGGC_	OYL025_CTATGGC_L004_ARmerged.190517_ST-E00266_0350_BH2LCYCCX2.all	2019-05-17	17724292	14744	0.00062642840684412105	0.00039053746124245752	72.5419	14.29343420697108889490	23.36305503017202557867	0.00019191	0.0292489	14	276	consistent with XX	0.23892	0.24051	NA	NA
ARS002	ARS002_TCAGCTT_	ARS002_TCAGCTT_L001_ARmerged.190403_ST-E00266_0344_AH272LCCX2.all	2019-04-03	15753110	9845	0.00060972087416389525	0.00035815150151303456	67.486	13.83654346694429984384	27.42321707444039562727	0.000145531	0.0907559	43	151	consistent with XX	0.2327	0.24507	NA	NA
BAR010	BAR010_TTCAACC_	BAR010_TTCAACC_L004_ARmerged.190517_ST-E00266_0350_BH2LCYCCX2.all	2019-05-17	9308384	2727	0.00060654996613805360	0.00019939014118884652	55.5264	15.63939071909316330147	51.48777895855472901168	0.0000393934	0	2	70	consistent with XX	0.14794	0.14475	NA	NA
HCC003	HCC003_GATGCCA_	HCC003_GATGCCA_L003_ARmerged.190517_ST-E00266_0350_BH2LCYCCX2.all	2019-05-17	14661748	314	0.00060013308099416249	0.00001398196176881501	70.3268	15.55858620297761109218	82.11160359131719513581	0.00000550522	0	0	7	consistent with XX	0.02089	0.02073	NA	NA
BAR030	BAR030_CCAACCT_	BAR030_CCAACCT_L003_ARmerged.190517_ST-E00266_0350_BH2LCYCCX2.all	2019-05-17	8888996	5511	0.00059050538441011785	0.00026448431296402878	60.4649	16.95561059249380834445	38.25490569632310916365	0.0000543239	0.00427299	3	116	consistent with XX	0.2229	0.19076	NA	NA
YES006	YES006_TGGAATA_	YES006_TGGAATA_L007_ARmerged.190306_ST-E00269_0337_AHYM3KCCXY.all	2019-03-06	14753898	104	0.00058960689575053318	0.00000366004970347497	48.5185	18.69180365559259685023	80.68743533739510288538	0.00000100133	0	0	3	consistent with XX	0.02935	0.02305	NA	NA
SUB004	SUB004_CGAATGC_	SUB004_CGAATGC_L004_ARmerged.190517_ST-E00266_0350_BH2LCYCCX2.all	2019-05-17	15234595	2676	0.00057789524434354835	0.00010935636949981276	52.2431	14.26624261699227623808	66.81054066333484779645	0.0000332558	0	0	47	consistent with XX	0.09641	0.09444	NA	NA
PIN015	PIN015_CATGCTC_	PIN015_CATGCTC_L003_ARmerged.190517_ST-E00266_0350_BH2LCYCCX2.all	2019-05-17	7179807	208	0.00055711803952390363	0.00001908129285369369	60.2847	16.20000000000000000000	80.37500000000000000000	0.00000315731	0.00391189	1	3	consistent with XX	0.05268	0.05054	NA	NA
erg002	erg002_b1e1l1p1	erg002_b1e1l1p1_ATACTGA-AGCTTCA_L001_ARmerged.220228_A00621_0624_AHW35FDRXY.all	2022-02-28	9299261	4095	0.00055671090423206747	0.00020980161756939610	65.6889	19.74116283561908441183	42.57291867877148927950	0.00004892	0.0146846	9	100	consistent with XX	0.24709	0.22343	NA	NA
ARS009	ARS009_TTAACTC_	ARS009_TTAACTC_L001_ARmerged.190403_ST-E00266_0344_AH272LCCX2.all	2019-04-03	11247974	6587	0.00055041023387856337	0.00032850360429353766	64.5756	13.39040542723308027783	26.92618316911645937651	0.0000911958	0.0717983	45	196	consistent with XX	0.26517	0.26858	NA	NA
YES015	YES015_CGAATGC_	YES015_CGAATGC_L008_ARmerged.190306_ST-E00269_0337_AHYM3KCCXY.all	2019-03-06	21018464	1592	0.00053676614999078905	0.00004648293995222486	48.8628	15.42279737635171068961	75.91739053359333451515	0.0000182427	0	1	45	consistent with XX	0.08371	0.07126	NA	NA
cho003	cho003_b1e1l1p1	cho003_b1e1l1p1_GTCCGGC-GCGAAGG_L002_ARmerged.220225_A00689_0486_BHW35MDRXY.all	2022-02-28	9870436	35	0.00051102099238574668	0.00000162100235491117	50.75	16.81205392545598731167	82.87073750991276764472	0.000000310455	0	0	0		1.0	0.00000	NA	NA
yhs017	yhs017-b1e1l1_G	yhs017-b1e1l1_GATCTCG_L008_ARmerged.180323_ST-E00201_0267_BHJ7TCCCXY.all	2018-03-23	9790491	3875	0.00051039319682741141	0.00029252874038697344	85.0318	15.92955773464078447069	26.75605363217930758455	0.0000930875	0.00625903	4	116	consistent with XX	0.17839	0.18122	NA	NA
SUB003	SUB003_AATACCT_	SUB003_AATACCT_L004_ARmerged.190517_ST-E00266_0350_BH2LCYCCX2.all	2019-05-17	18138600	644	0.00050825311766067943	0.00002150110813403460	52.4487	15.54398524785768521533	80.22562100010847163466	0.00000781567	0	0	10	consistent with XX	0.03962	0.03644	NA	NA
BAD016	BAD016_GAGAGGC_	BAD016_GAGAGGC_L008_ARmerged.190306_ST-E00269_0337_AHYM3KCCXY.all	2019-03-06	20354146	927	0.00050299334592569002	0.00002928150363075906	57.6376	14.37780816565735495215	79.80074233248681383082	0.0000131286	0	0	29	consistent with XX	0.05256	0.0392	NA	NA
BON004	BON004_TCATGGT_	BON004_TCATGGT_L003_ARmerged.190517_ST-E00266_0350_BH2LCYCCX2.all	2019-05-17	11504988	2194	0.00050047857503197743	0.00013020439482422754	71.1509	15.96040291767974991317	58.02361931226120180618	0.000040738	0.00337025	1	73	consistent with XX	0.10429	0.11667	NA	NA
yhs005	yhs005-b1e1l1_G	yhs005-b1e1l1_GAATCTC_L008_ARmerged.180323_ST-E00201_0267_BHJ7TCCCXY.all	2018-03-23	16983261	1829	0.00049684215534342903	0.00007795911515462195	83.2704	14.00805878170182507704	70.30101919886228964209	0.0000421454	0.00517573	1	59	consistent with XX	0.05256	0.05034	NA	NA
BES005	BES005_AATAGTA_	BES005_AATAGTA_L001_ARmerged.190403_ST-E00266_0344_AH272LCCX2.all	2019-04-03	13912221	191	0.00049539178539501349	0.00000891302689915578	51.121	13.14567614625652930935	85.05513639001741149158	0.00000242247	0	1	3	consistent with XX	0.03187	0.01956	NA	NA
PIN007	PIN007_ACCAACT_	PIN007_ACCAACT_L001_ARmerged.190520_ST-E00269_0345_AH2KYVCCX2.all	2019-05-20	16689009	148	0.00049367820461957926	0.00000497333304811567	60.9639	17.40502488166039567910	81.58757130719747542177	0.00000193423	0	1	1	consistent with XX	0.01497	0.01703	NA	NA
YES005	YES005_AGAACCG_	YES005_AGAACCG_L007_ARmerged.190306_ST-E00269_0337_AHYM3KCCXY.all	2019-03-06	18222830	553	0.00049212992712986950	0.00001942618133407379	49.4774	17.39518287243532560215	78.65744870651204281891	0.00000669505	0	0	18	consistent with XX	0.03603	0.03577	NA	NA
CCH010	CCH010_ACACTCG_	CCH010_ACACTCG_L001_ARmerged.190403_ST-E00266_0344_AH272LCCX2.all	2019-04-03	15204870	2035	0.00049122419330122519	0.00007740940895910323	56.938	14.44637836390413710003	69.79515330030793948319	0.0000256076	0.0182354	6	63	consistent with XX	0.07248	0.07146	NA	NA
cch903	cch903_b1e1l1p1	cch903_b1e1l1p1_AGATGGC-CGCCAAC_L003_ARmerged.220914_A00689_0643_AHMG5JDSX3.all	2022-09-14	12327991	3145	0.00048199256472526626	0.00017375093800766077	66.3095	10.75395489734096263886	53.19757657354426119151	0.000054283	0.00349061	3	89	consistent with XX	0.34586	0.34502	NA	NA
PIN009	PIN009_AACTCCG_	PIN009_AACTCCG_L001_ARmerged.190520_ST-E00269_0345_AH2KYVCCX2.all	2019-05-20	16597962	147	0.00047795024473486564	0.00000403664016100289	62.9701	16.65196016639354594732	82.50346653220723559813	0.00000161268	0	0	7	consistent with XX	0.01701	0.01051	NA	NA
OYL003	OYL003_AATAGTA_	OYL003_AATAGTA_L003_ARmerged.190517_ST-E00266_0350_BH2LCYCCX2.all	2019-05-17	10884834	319	0.00047625898566758115	0.00002158967238269320	54.6426	15.81790123456790123458	79.64891975308641975308	0.0000049084	0	0	12	consistent with XX	0.05134	0.04847	NA	NA
OYL020	OYL020_AGTCAGA_	OYL020_AGTCAGA_L004_ARmerged.190517_ST-E00266_0350_BH2LCYCCX2.all	2019-05-17	20357275	4676	0.00046199700107209830	0.00014456748263213028	71.0843	14.72620946305156831473	53.98192450824029771398	0.0000799601	0.0359292	14	108	consistent with XX	0.1169	0.11796	NA	NA
KOR007	KOR007_GATCTCG_	KOR007_GATCTCG_L008_ARmerged.190306_ST-E00269_0337_AHYM3KCCXY.all	2019-03-06	16564439	437	0.00045579569582767034	0.00001539442416371601	57.2627	14.62251655629139072848	82.00000000000000000000	0.00000557978	0	0	14	consistent with XX	0.02846	0.03165	NA	NA
YES004	YES004_TCATGGT_	YES004_TCATGGT_L001_ARmerged.190403_ST-E00266_0344_AH272LCCX2.all	2019-04-03	13132963	155	0.00044909895809498587	0.00000685298511843823	63.4333	12.78399457443201085114	85.69006442861987114276	0.00000218121	0.0045739	1	3	consistent with XX	0.02859	0.0236	NA	NA
YES013	YES013_AATACCT_	YES013_AATACCT_L007_ARmerged.190306_ST-E00269_0337_AHYM3KCCXY.all	2019-03-06	26546405	163	0.00044231977926954704	0.00000278757142445464	55.5811	17.11803781297904956567	82.25174586952818940555	0.00000157254	0	0	2	consistent with XX	0.03314	0.0234	NA	NA
YES002	YES002_AATAGTA_	YES002_AATAGTA_L008_ARmerged.190306_ST-E00269_0337_AHYM3KCCXY.all	2019-03-06	10066636	69	0.00044175631263512458	0.00000307947957987156	56.1935	14.84146615695974814482	84.46143467506183944232	0.000000665643	0	0	3	consistent with XX	0.01623	0.01517	NA	NA
OYL026	OYL026_CGACGGT_	OYL026_CGACGGT_L004_ARmerged.190517_ST-E00266_0350_BH2LCYCCX2.all	2019-05-17	14645474	2784	0.00043979457407797111	0.00011259451213391932	71.4294	13.77115354758577860582	60.62723179630492159602	0.0000450022	0	0	78	consistent with XX	0.10706	0.1145	NA	NA
PIN008	PIN008_CCGGTAC_	PIN008_CCGGTAC_L001_ARmerged.190520_ST-E00269_0345_AH2KYVCCX2.all	2019-05-20	15176571	147	0.00043791183133528647	0.00000553484710083720	65.5714	42.68733072524826963588	56.04875112849834486909	0.00000210475	0	0	2	consistent with XX	0.01007	0.01342	NA	NA
HCC005	HCC005_ATGCCGC_	HCC005_ATGCCGC_L003_ARmerged.190517_ST-E00266_0350_BH2LCYCCX2.all	2019-05-17	21291098	83	0.00042628144401007406	0.00000234839931693518	71.46	14.79726751873071837815	84.65182899955927721463	0.0000013657	0	0	3	consistent with XX	0.01549	0.0121	NA	NA
cch901	cch901_b1e1l1p1	cch901_b1e1l1p1_AATCTTC-ACTATCA_L003_ARmerged.220914_A00689_0643_AHMG5JDSX3.all	2022-09-14	13773796	3812	0.00042595374579382473	0.00018934504329815832	62.9517	11.26640531787966592808	44.28157491051644792909	0.0000627543	0	0	83	consistent with XX	0.407	0.43942	NA	NA
BAR018	BAR018_TGCATGA_	BAR018_TGCATGA_L004_ARmerged.190517_ST-E00266_0350_BH2LCYCCX2.all	2019-05-17	13451468	1096	0.00042493503311311449	0.00004668635423286142	58.0223	13.96081175647305808258	75.05248425472358292512	0.0000139204	0	0	21	consistent with XX	0.05068	0.05623	NA	NA
yhs001	yhs001-b1e1l1_T	yhs001-b1e1l1_TTGGATC_L008_ARmerged.180323_ST-E00201_0267_BHJ7TCCCXY.all	2018-03-23	12146128	1350	0.00042441508931899943	0.00007936685666411551	83.2822	22.87099903006789524734	58.42870999030067895247	0.0000306876	0.00403226	2	39	consistent with XX	0.0569	0.06629	NA	NA
erg001	erg001_b1e1l1p1	erg001_b1e1l1p1_ACGTATG-TTCCAAG_L002_ARmerged.220225_A00689_0486_BHW35MDRXY.all	2022-02-28	6707559	1955	0.00041863217304536568	0.00013969314321349987	63.5005	21.61680911680911680913	45.01424501424501424501	0.0000227114	0	0	31	consistent with XX	0.31841	0.31176	NA	NA
AKT004	AKT004_CGGCGTA_	AKT004_CGGCGTA_L007_ARmerged.190306_ST-E00269_0337_AHYM3KCCXY.all	2019-03-06	23685748	363	0.00040720689927124108	0.00000890831060095716	53.545	35.18921721099015033697	62.62312078797304302747	0.00000431769	0.0158883	5	6	consistent with XX	0.0218	0.02172	NA	NA
YES018	YES018_AATTCAA_	YES018_AATTCAA_L001_ARmerged.190403_ST-E00266_0344_AH272LCCX2.all	2019-04-03	22996993	171	0.00040618353886527686	0.00000421794275451577	62.0412	12.72882988973343325127	86.23273739428326731613	0.00000229859	0.00993019	2	1	consistent with XX	0.02336	0.02106	NA	NA
BAD009	BAD009_TAGTTCC_	BAD009_TAGTTCC_L001_ARmerged.190403_ST-E00266_0344_AH272LCCX2.all	2019-04-03	13577640	2383	0.00039815461302553315	0.00011334812235410572	52.9727	13.79948205697373288939	57.73214946355900850906	0.0000311583	0.0270823	17	52	consistent with XX	0.13947	0.14708	NA	NA
ULU008	ULU008_TGCGTCC_	ULU008_TGCGTCC_L008_ARmerged.190306_ST-E00269_0337_AHYM3KCCXY.all	2019-03-06	17969941	1444	0.00039588332538209223	0.00004958280052227216	56.2637	16.31993252741073938714	71.15546809108799550182	0.0000191641	0.00788397	4	15	consistent with XX	0.08008	0.0776	NA	NA
cyt005	cyt005-b1e1l1p1	cyt005-b1e1l1p1_AGGTACC-TGACCAA.220320-NG_EKDL220002054-1a-AK1963-AK1602_H3CCLDSX3_L1.all	2022-03-20	5260132	1135	0.00039447679259760021	0.00013288639904854098	55.1302	31.32530120481927710844	34.98795180722891566265	0.0000147286	0	0	20	consistent with XX	0.48175	0.38411	NA	NA
SUB001	SUB001_CGCAGCC_	SUB001_CGCAGCC_L001_ARmerged.190520_ST-E00269_0345_AH2KYVCCX2.all	2019-05-20	15596429	2897	0.00039040988164662564	0.00012111746862054127	49.7512	16.40663491542125143703	52.57020857283626211200	0.0000359248	0.0158883	18	66	consistent with XX	0.18674	0.16901	NA	NA
BAD014	BAD014_GTACTAT_	BAD014_GTACTAT_L007_ARmerged.190306_ST-E00269_0337_AHYM3KCCXY.all	2019-03-06	28569822	6607	0.00039016693908698486	0.00013986786477003601	54.229	18.82120749977572441016	45.33058221943123710415	0.0000828223	0.0146846	6	184	consistent with XX	0.19046	0.19482	NA	NA
KOR010	KOR010_GATGCCA_	KOR010_GATGCCA_L001_ARmerged.190403_ST-E00266_0344_AH272LCCX2.all	2019-04-03	22616562	1098	0.00039015655872010962	0.00002347836952406824	54.9605	12.87398005439709882141	81.10834088848594741613	0.0000111462	0	0	15	consistent with XX	0.02402	0.02194	NA	NA
BAR022	BAR022_AATAAGC_	BAR022_AATAAGC_L004_ARmerged.190517_ST-E00266_0350_BH2LCYCCX2.all	2019-05-17	27487868	7655	0.00038617036432218024	0.00010459159655452361	57.0984	14.15920866698068770609	58.75647668393782383419	0.0000627188	0	1	72	consistent with XX	0.11471	0.11694	NA	NA
KOR009	KOR009_TGACGTC_	KOR009_TGACGTC_L008_ARmerged.190306_ST-E00269_0337_AHYM3KCCXY.all	2019-03-06	18391143	143	0.00038431542835592110	0.00000445866795772291	61.2073	14.70005659309564233165	84.13978494623655913978	0.00000191549	0	0	5	consistent with XX	0.01628	0.01612	NA	NA
bhs015	bhs015-b1e1l1_C	bhs015-b1e1l1_CAGTACT_L008_ARmerged.180323_ST-E00201_0267_BHJ7TCCCXY.all	2018-03-23	24854171	5132	0.00038222960645116668	0.00013905110735739284	68.5802	15.16842105263157894738	48.45263157894736842105	0.0000905963	0.0167309	8	89	consistent with XX	0.16473	0.14602	NA	NA
uhs030	uhs030-b1e1l1_A	uhs030-b1e1l1_ACTATCA_L008_ARmerged.180323_ST-E00201_0267_BHJ7TCCCXY.all	2018-03-23	13197914	1071	0.00037581696622663248	0.00005690293178149213	76.233	13.20564516129032258066	71.65322580645161290322	0.0000218848	0.0127588	7	33	consistent with XX	0.05753	0.05716	NA	NA
BES006	BES006_CATCCGG_	BES006_CATCCGG_L007_ARmerged.190306_ST-E00269_0337_AHYM3KCCXY.all	2019-03-06	15398041	111	0.00037335918250899578	0.00000344199629030731	53.7358	16.03757175160897547401	83.04052878761523743259	0.00000108774	0	0	0		0.03292	0.01871	NA	NA
AKT003	AKT003_AACCAAG_	AKT003_AACCAAG_L007_ARmerged.190306_ST-E00269_0337_AHYM3KCCXY.all	2019-03-06	16039964	2181	0.00035891601751724629	0.00009625956766486508	58.1956	17.28330727809623067571	55.89716866423484453708	0.0000343439	0.0320173	21	87	consistent with XX	0.13082	0.12793	NA	NA
KOR005	KOR005_ACGCAAC_	KOR005_ACGCAAC_L001_ARmerged.190403_ST-E00266_0344_AH272LCCX2.all	2019-04-03	14992370	205	0.00035644797987242844	0.00000840427497453704	65.3175	15.40044910179640718564	82.24176646706586826347	0.00000314393	0	0	7	consistent with XX	0.04765	0.03706	NA	NA
ULU006	ULU006_TAATGCG_	ULU006_TAATGCG_L001_ARmerged.190403_ST-E00266_0344_AH272LCCX2.all	2019-04-03	15752389	171	0.00035131179150032417	0.00000647520830015053	56.4608	11.56487170220455366824	86.59197687025659559089	0.00000219918	0	0	7	consistent with XX	0.0288	0.03384	NA	NA
uhs006	uhs006-b1e1l1_G	uhs006-b1e1l1_GATGCCA_L008_ARmerged.180323_ST-E00201_0267_BHJ7TCCCXY.all	2018-03-23	10440876	1756	0.00034862975099024258	0.00012757550228544041	84.9917	15.38461538461538461539	48.02197802197802197802	0.0000432725	0	0	69	consistent with XX	0.12346	0.15541	NA	NA
BES002	BES002_CAATTAC_	BES002_CAATTAC_L008_ARmerged.190306_ST-E00269_0337_AHYM3KCCXY.all	2019-03-06	14546237	72	0.00034833751161898434	0.00000261235947138768	61.9211	14.70298006710084862839	84.54706927175843694493	0.000000898484	0	0	5	consistent with XX	0.03552	0.01758	NA	NA
tps005	tps005-b1e1l1_A	tps005-b1e1l1_AACTCCG_L008_ARmerged.180323_ST-E00201_0267_BHJ7TCCCXY.all	2018-03-23	12388414	2993	0.00034693706555173244	0.00017290348869516307	74.1317	13.63424848766868310843	36.52861796184271754304	0.0000606928	0.0139624	7	51	consistent with XX	0.19616	0.18761	NA	NA
ULU011	ULU011_ACGCAAC_	ULU011_ACGCAAC_L008_ARmerged.190306_ST-E00269_0337_AHYM3KCCXY.all	2019-03-06	15754968	330	0.00034560527193708041	0.00001307524077484638	55.0631	14.76584022038567493114	81.45087235996326905417	0.00000433452	0	0	8	consistent with XX	0.04838	0.03014	NA	NA
HCC001	HCC001_GATCTCG_	HCC001_GATCTCG_L003_ARmerged.190517_ST-E00266_0350_BH2LCYCCX2.all	2019-05-17	10007488	119	0.00033414978863826766	0.00000779416373019882	65.7436	14.47368421052631578948	83.19377990430622009569	0.00000196022	0	1	7	consistent with XX	0.02109	0.01313	NA	NA
BAR023	BAR023_CCAACCT_	BAR023_CCAACCT_L001_ARmerged.190520_ST-E00269_0345_AH2KYVCCX2.all	2019-05-20	17951924	2316	0.00033049382339185482	0.00009191215381705047	60.057	17.44480026967807180180	54.74464857576268329681	0.0000378774	0.00403226	3	39	consistent with XX	0.17495	0.1736	NA	NA
OYL018	OYL018_TCATGGT_	OYL018_TCATGGT_L001_ARmerged.190520_ST-E00269_0345_AH2KYVCCX2.all	2019-05-20	24954533	1040	0.00032787630207305422	0.00002692897518859599	54.2604	18.32070398435590320216	73.46614519677340503544	0.0000139376	0.0239528	14	18	consistent with XX	0.04644	0.04876	NA	NA
HCC006	HCC006_CAGTACT_	HCC006_CAGTACT_L003_ARmerged.190517_ST-E00266_0350_BH2LCYCCX2.all	2019-05-17	10420917	42	0.00031676674902985984	0.00000259094281242236	64.8148	15.93456528324750075735	83.24750075734625870948	0.000000668319	0	0	5	consistent with XX	0.0135	0.01368	NA	NA
BAD011	BAD011_CGTATAT_	BAD011_CGTATAT_L007_ARmerged.190306_ST-E00269_0337_AHYM3KCCXY.all	2019-03-06	22176724	264	0.00031496987562274752	0.00000635801753225589	53.844	17.46599856836077308520	80.51539012168933428775	0.00000290115	0.0074025	1	6	consistent with XX	0.02638	0.02385	NA	NA
yhs012	yhs012-b1e1l1_A	yhs012-b1e1l1_ACGCAAC_L008_ARmerged.180323_ST-E00201_0267_BHJ7TCCCXY.all	2018-03-23	6587115	843	0.00031227631520020524	0.00009290865576204453	84.7467	16.62615459406903257171	53.62177929022848808945	0.0000198259	0	0	25	consistent with XX	0.06434	0.0937	NA	NA
PIN013	PIN013_TGCGTCC_	PIN013_TGCGTCC_L003_ARmerged.190517_ST-E00266_0350_BH2LCYCCX2.all	2019-05-17	7870181	59	0.00031168279357234604	0.00000609897027781190	65.8958	19.85324092947411333063	78.18997146351406441092	0.00000120817	0	0	5	consistent with XX	0.03353	0.04155	NA	NA
BES012	BES012_TTCGCAA_	BES012_TTCGCAA_L008_ARmerged.190306_ST-E00269_0337_AHYM3KCCXY.all	2019-03-06	27377681	92	0.00030860904544837088	0.00000175325295082516	58.2708	28.99751449875724937863	70.43437093147118002130	0.00000106786	0	0	0		0.00687	0.00495	NA	NA
BES010	BES010_AATACCT_	BES010_AATACCT_L008_ARmerged.190306_ST-E00269_0337_AHYM3KCCXY.all	2019-03-06	21876805	89	0.00030804315346779385	0.00000178271004381124	59.3333	16.44160854726220507494	82.97967057426917940347	0.00000088472	0	0	1	consistent with XX	0.02715	0.01545	NA	NA
AKT007	AKT007_TACTTAG_	AKT007_TACTTAG_L007_ARmerged.190306_ST-E00269_0337_AHYM3KCCXY.all	2019-03-06	20151865	3775	0.00030771345480926951	0.00008684059763203058	63.2583	17.81970649895178197066	53.95903886469924205773	0.000042309	0.0114348	5	38	consistent with XX	0.16711	0.13668	NA	NA
YES003	YES003_CATCCGG_	YES003_CATCCGG_L008_ARmerged.190306_ST-E00269_0337_AHYM3KCCXY.all	2019-03-06	18268230	77	0.00030747368519008135	0.00000202537410575627	61.4595	15.16823927363361224854	84.17304611002314402706	0.000000867133	0	0	0		0.02096	0.01112	NA	NA
BES007	BES007_AGAACCG_	BES007_AGAACCG_L008_ARmerged.190306_ST-E00269_0337_AHYM3KCCXY.all	2019-03-06	19904543	447	0.00030209183903393310	0.00001386618120295452	75.7681	14.66821885913853317812	80.74172625977049725594	0.00000799192	0	0	2	consistent with XX	0.03809	0.0252	NA	NA
BES009	BES009_CAGGAGG_	BES009_CAGGAGG_L001_ARmerged.190403_ST-E00266_0344_AH272LCCX2.all	2019-04-03	17736141	133	0.00029335580947400000	0.00000484885635494214	60.9651	12.85796655775514126466	85.48914088026138766096	0.00000200419	0.00337025	1	5	consistent with XX	0.02592	0.02308	NA	NA
KOR006	KOR006_GCATTGG_	KOR006_GCATTGG_L007_ARmerged.190306_ST-E00269_0337_AHYM3KCCXY.all	2019-03-06	26425893	171	0.00029073757318248431	0.00000291380881622429	55.8312	16.95952102043472601849	82.03826630222569308863	0.00000164251	0	0	6	consistent with XX	0.01612	0.01687	NA	NA
BAR021	BAR021_TGCATGA_	BAR021_TGCATGA_L001_ARmerged.190520_ST-E00269_0345_AH2KYVCCX2.all	2019-05-20	14018573	237	0.00029061445840457513	0.00001091409232594501	57.7124	15.75846833578792341680	80.48600883652430044182	0.00000337524	0	0	2	consistent with XX	0.01908	0.02741	NA	NA
HCC002	HCC002_TGACGTC_	HCC002_TGACGTC_L003_ARmerged.190517_ST-E00266_0350_BH2LCYCCX2.all	2019-05-17	13618728	81	0.00028607664386864911	0.00000447912609753275	52.8361	15.78542094455852156058	82.64887063655030800821	0.00000123111	0.00300915	2	0		0.02164	0.0156	NA	NA
YES017	YES017_TTCGCAA_	YES017_TTCGCAA_L001_ARmerged.190403_ST-E00266_0344_AH272LCCX2.all	2019-04-03	16312528	141	0.00028297269436104569	0.00000490420614143926	61.7875	13.08492201039861351821	85.18197573656845753899	0.00000188911	0	0	1	consistent with XX	0.01818	0.01353	NA	NA
KOR008	KOR008_CAATATG_	KOR008_CAATATG_L007_ARmerged.190306_ST-E00269_0337_AHYM3KCCXY.all	2019-03-06	14415261	289	0.00027526383323895418	0.00001213991200020589	53.5657	18.57358870967741935485	77.01612903225806451612	0.00000359786	0	0	7	consistent with XX	0.03091	0.03201	NA	NA
YES001	YES001_ATGCCGC_	YES001_ATGCCGC_L007_ARmerged.190306_ST-E00269_0337_AHYM3KCCXY.all	2019-03-06	17470438	131	0.00027463535831213848	0.00000360609161602015	58.1587	14.63109629012088370155	84.05585660691954981242	0.00000140049	0	0	2	consistent with XX	0.02244	0.01575	NA	NA
KOR004	KOR004_CATGCTC_	KOR004_CATGCTC_L007_ARmerged.190306_ST-E00269_0337_AHYM3KCCXY.all	2019-03-06	23399501	148	0.00027316821841628161	0.00000290604487676895	59.0735	16.48936170212765957447	82.44680851063829787234	0.00000153507	0	0	4	consistent with XX	0.01988	0.022	NA	NA
AKT002	AKT002_CGACGGT_	AKT002_CGACGGT_L001_ARmerged.190403_ST-E00266_0344_AH272LCCX2.all	2019-04-03	10494839	711	0.00027241961501267432	0.00004411692261310535	56.9957	12.90661070304302203568	70.89891570479188527457	0.0000100837	0	0	11	consistent with XX	0.0761	0.07158	NA	NA
HOC004	HOC004_AGAACCG_	HOC004_AGAACCG_L003_ARmerged.190517_ST-E00266_0350_BH2LCYCCX2.all	2019-05-17	16242498	3296	0.00027175622862936476	0.00009863014913100189	66.9738	15.88128681468056184867	47.82510194834617127322	0.0000410083	0.0504935	24	44	consistent with XX	0.16667	0.14841	NA	NA
BAD013	BAD013_CAATTAC_	BAD013_CAATTAC_L001_ARmerged.190403_ST-E00266_0344_AH272LCCX2.all	2019-04-03	18724006	825	0.00026938679682115034	0.00002862635271533239	54.5261	13.97700237906423473434	75.39651070578905630452	0.0000111714	0	1	27	consistent with XX	0.0674	0.06134	NA	NA
ARS008	ARS008_TTCAACC_	ARS008_TTCAACC_L008_ARmerged.190306_ST-E00269_0337_AHYM3KCCXY.all	2019-03-06	8278736	1502	0.00026912320914690358	0.00011958347264606577	77.9747	14.54219030520646319570	41.02333931777378815080	0.0000295108	0	3	40	consistent with XX	0.19634	0.20232	NA	NA
OYL021	OYL021_AACTAGA_	OYL021_AACTAGA_L004_ARmerged.190517_ST-E00266_0350_BH2LCYCCX2.all	2019-05-17	15851372	1003	0.00026754781857368560	0.00003993345181729379	71.0995	13.93539259608582881397	71.13888233907097382692	0.0000172039	0	2	12	consistent with XX	0.05542	0.05824	NA	NA
BES008	BES008_TGGAATA_	BES008_TGGAATA_L001_ARmerged.190403_ST-E00266_0344_AH272LCCX2.all	2019-04-03	13136266	271	0.00026133758253677262	0.00001423539992262641	65139	13.83629478590154383921	80.71657442470142732304	0.00000465338	0	0	7	consistent with XX	0.03342	0.03128	NA	NA
yhs002	yhs002-b1e1l1_T	yhs002-b1e1l1_TGCGTCC_L008_ARmerged.180323_ST-E00201_0267_BHJ7TCCCXY.all	2018-03-23	14455133	1541	0.00025644869542189615	0.00007685851109083534	85.3384	12.94847585648772592394	57.08119773401672511464	0.0000362437	0.00668031	2	43	consistent with XX	0.09236	0.08669	NA	NA
bhs003	bhs003-b1e1l1_C	bhs003-b1e1l1_CAGGAGG_L008_ARmerged.180323_ST-E00201_0267_BHJ7TCCCXY.all	2018-03-23	14285758	1021	0.00025577921731559501	0.00005193984106408634	80.2561	13.32785987958401751506	66.36562671045429666119	0.0000227634	0.00367116	3	27	consistent with XX	0.06572	0.069	NA	NA
ERB006	ERB006_ACCAACT_	ERB006_ACCAACT_L003_ARmerged.190517_ST-E00266_0350_BH2LCYCCX2.all	2019-05-17	9519657	2133	0.00025337047332692764	0.00014716916796477015	71.8437	16.95688225538971807630	24.95854063018242122719	0.0000384463	0	1	115	consistent with XX	0.16582	0.1257	NA	NA
KOR003	KOR003_TGCGTCC_	KOR003_TGCGTCC_L001_ARmerged.190403_ST-E00266_0344_AH272LCCX2.all	2019-04-03	19071832	122	0.00025246656954612435	0.00000429953451771177	67.0854	13.81100726895119418485	84.48598130841121495327	0.00000210131	0	0	5	consistent with XX	0.03542	0.01847	NA	NA
YES008	YES008_CAGGAGG_	YES008_CAGGAGG_L007_ARmerged.190306_ST-E00269_0337_AHYM3KCCXY.all	2019-03-06	20984805	180	0.00025132470852123715	0.00000500362047681643	59.4857	38.43382631778536215397	59.57527493363670838073	0.00000238691	0.00288878	1	6	consistent with XX	0.04274	0.02809	NA	NA
cyt004	cyt004-b1e1l1p1	cyt004-b1e1l1p1_TAATGCG-TTACTTA.220320-NG_EKDL220002054-1a-AK1639-AK5093_H3CCLDSX3_L1.all	2022-03-20	5862118	1141	0.00024342737556630555	0.00007471702207290948	56.6233	31.53468815697266993694	37.77154870357393132445	0.00000947882	0	1	14	consistent with XX	0.47872	0.4875	NA	NA
BES011	BES011_CGAATGC_	BES011_CGAATGC_L007_ARmerged.190306_ST-E00269_0337_AHYM3KCCXY.all	2019-03-06	19571584	141	0.00024203457420717709	0.00000398536980961786	61.2179	19.37935402153261557949	78.97403419886003799873	0.0000018222	0	0	6	consistent with XX	0.01538	0.0145	NA	NA
OYL027	OYL027_AACCAAG_	OYL027_AACCAAG_L004_ARmerged.190517_ST-E00266_0350_BH2LCYCCX2.all	2019-05-17	7791547	628	0.00024154381665155841	0.00004646060660354099	67.4171	13.28374070138150903295	67.48140276301806588735	0.00000932359	0.00312951	1	5	consistent with XX	0.06441	0.0563	NA	NA
BAR005	BAR005_GGCATAG_	BAR005_GGCATAG_L004_ARmerged.190517_ST-E00266_0350_BH2LCYCCX2.all	2019-05-17	15016525	182	0.00024146731683928205	0.00000719207672880376	57.9167	12.98952013237727523442	84.03199117484831770546	0.00000239073	0	0	2	consistent with XX	0.04299	0.04029	NA	NA
KOR002	KOR002_AGGTACC_	KOR002_AGGTACC_L008_ARmerged.190306_ST-E00269_0337_AHYM3KCCXY.all	2019-03-06	17491483	233	0.00023988817872103811	0.00000971901582044244	84.1353	13.94184938036224976168	82.00667302192564346997	0.00000546584	0	0	4	consistent with XX	0.02421	0.01115	NA	NA
OYL101	OYL101_CTGCGAC_	OYL101_CTGCGAC_L004_ARmerged.190517_ST-E00266_0350_BH2LCYCCX2.all	2019-05-17	12208754	2048	0.00023818974483391179	0.00010590761350421181	72.4702	14.16781292984869325998	41.36863823933975240715	0.0000358182	0.114588	51	88	consistent with XX	0.14079	0.14029	NA	NA
ERB003	ERB003_AATGATG_	ERB003_AATGATG_L004_ARmerged.190517_ST-E00266_0350_BH2LCYCCX2.all	2019-05-17	18934614	4356	0.00023707903419631369	0.00014106440194661480	70.9337	13.81153931833370461128	26.68745823123190020049	0.0000723911	0	0	118	consistent with XX	0.19176	0.1962	NA	NA
BON002	BON002_GCTTCAG_	BON002_GCTTCAG_L001_ARmerged.190520_ST-E00269_0345_AH2KYVCCX2.all	2019-05-20	18115162	248	0.00023483091125544447	0.00000789393989410638	64.4126	16.57263751763046544430	80.06582040432534085566	0.00000351785	0	1	5	consistent with XX	0.02247	0.02109	NA	NA
MAY069	MAY069_GTTATAC_	MAY069_GTTATAC_L001_ARmerged.190520_ST-E00269_0345_AH2KYVCCX2.all	2019-05-20	18841385	1974	0.00023135241915602276	0.00007403914308847253	63.552	17.73342509749942647397	50.26382197751777930718	0.0000338881	0	0	67	consistent with XX	0.1859	0.16556	NA	NA
OYL024	OYL024_AACTAGA_	OYL024_AACTAGA_L003_ARmerged.190517_ST-E00266_0350_BH2LCYCCX2.all	2019-05-17	9085839	269	0.00022947798216543348	0.00001529853214436223	68.6978	15.87529976019184652279	77.45803357314148681055	0.00000364938	0	2	6	consistent with XX	0.05042	0.03047	NA	NA
cch906	cch906_b1e1l1p1	cch906_b1e1l1p1_CGCCTCT-GGCTAGC_L003_ARmerged.220914_A00689_0643_AHMG5JDSX3.all	2022-09-14	10808707	621	0.00021963774205369800	0.00003932015179984062	57.9671	12.21566975568660488628	69.88205560235888795282	0.00000941803	0	0	12	consistent with XX	0.52083	0.5	NA	NA
tps009	tps009-b1e1l1_C	tps009-b1e1l1_CCTAGGT_L008_ARmerged.180323_ST-E00201_0267_BHJ7TCCCXY.all	2018-03-23	6835967	833	0.00021737963334229085	0.00007796994924053904	77.6867	12.58411843876177658143	51.54777927321668909825	0.000015824	0	0	21	consistent with XX	0.11111	0.08917	NA	NA
BAD008	BAD008_CCAGCGG_	BAD008_CCAGCGG_L008_ARmerged.190306_ST-E00269_0337_AHYM3KCCXY.all	2019-03-06	18377820	119	0.00021645657646010244	0.00000408100634351626	53.1467	13.27300150829562594270	84.84162895927601809954	0.00000152398	0	0	1	consistent with XX	0.02634	0.02541	NA	NA
BAD012	BAD012_GCTAATC_	BAD012_GCTAATC_L007_ARmerged.190306_ST-E00269_0337_AHYM3KCCXY.all	2019-03-06	19565865	1018	0.00021271740349838864	0.00003204560595710948	53.9904	15.61749159058145122538	69.31763575204228736184	0.0000129393	0	2	34	consistent with XX	0.08133	0.07909	NA	NA
BAD010	BAD010_TGGCAAT_	BAD010_TGGCAAT_L001_ARmerged.190403_ST-E00266_0344_AH272LCCX2.all	2019-04-03	11812537	220	0.00021147023708793462	0.00001168250308972577	65.4928	13.89111289031224979985	80.58446757405924739791	0.00000345553	0	0	6	consistent with XX	0.03717	0.0375	NA	NA
BAD001	BAD001_AATAAGC_	BAD001_AATAAGC_L001_ARmerged.190403_ST-E00266_0344_AH272LCCX2.all	2019-04-03	15816895	886	0.00021078726260748395	0.00003382459073035510	59.8804	12.56748650269946010799	71.38572285542891421715	0.0000122442	0	0	21	consistent with XX	0.08135	0.07838	NA	NA
uhs004	uhs004-b1e1l1_T	uhs004-b1e1l1_TGACGTC_L008_ARmerged.180323_ST-E00201_0267_BHJ7TCCCXY.all	2018-03-23	11590200	1459	0.00021026384359200013	0.00007946368483719003	70.0727	18.34222404595814526057	43.86540828887977020927	0.0000246705	0	3	23	consistent with XX	0.16793	0.18768	NA	NA
CAM001	CAM001_AGAATTA_	CAM001_AGAATTA_L001_ARmerged.190520_ST-E00269_0345_AH2KYVCCX2.all	2019-05-20	11275153	824	0.00020354490976752155	0.00004957804120263379	69.8605	17.60348583877995642702	58.03921568627450980392	0.0000149286	0	0	29	consistent with XX	0.08646	0.06567	NA	NA
BES004	BES004_CAGTACT_	BES004_CAGTACT_L001_ARmerged.190403_ST-E00266_0344_AH272LCCX2.all	2019-04-03	19346237	473	0.00019947031559677471	0.00001524844340529892	57.0814	14.12282974863954392330	78.23270277273905156776	0.00000643735	0	0	9	consistent with XX	0.04453	0.04154	NA	NA
cch902	cch902_b1e1l1p1	cch902_b1e1l1p1_ACCAACG-CCTTAAT_L003_ARmerged.220914_A00689_0643_AHMG5JDSX3.all	2022-09-14	7842121	41	0.00019688551094786729	0.00000267784697532721	54.8095	10.75129533678756476685	87.88860103626943005181	0.000000439684	0	0	2	consistent with XX	0.00000	0.44444	NA	NA
AKT001	AKT001_CTATGGC_	AKT001_CTATGGC_L008_ARmerged.190306_ST-E00269_0337_AHYM3KCCXY.all	2019-03-06	10768925	114	0.00019630557367610973	0.00000752164213233911	58.5556	13.38694418164616840114	82.78145695364238410596	0.00000181188	0	0	4	consistent with XX	0.02861	0.02632	NA	NA
KOR001	KOR001_TAATGCG_	KOR001_TAATGCG_L008_ARmerged.190306_ST-E00269_0337_AHYM3KCCXY.all	2019-03-06	18005583	63	0.00019205154312415210	0.00000194384152959668	61.8286	13.44707923655292076345	85.54077501445922498554	0.00000082737	0	0	2	consistent with XX	0.01476	0.01462	NA	NA
CAM003	CAM003_GCCGCCT_	CAM003_GCCGCCT_L001_ARmerged.190520_ST-E00269_0345_AH2KYVCCX2.all	2019-05-20	12827011	1556	0.00019170483287182025	0.00008193646984476742	71.0923	17.52745018300122000814	39.73159821065473769825	0.0000285622	0	0	37	consistent with XX	0.15896	0.13901	NA	NA
BES001	BES001_GATGCCA_	BES001_GATGCCA_L008_ARmerged.190306_ST-E00269_0337_AHYM3KCCXY.all	2019-03-06	19828383	72	0.00018922370018775610	0.00000136168440966668	63.037	15.05863539445628997869	84.22174840085287846481	0.00000065035	0	1	2	consistent with XX	0.02678	0.03554	NA	NA
PIN011	PIN011_TTGGATC_	PIN011_TTGGATC_L001_ARmerged.190520_ST-E00269_0345_AH2KYVCCX2.all	2019-05-20	14596424	141	0.00018826529018340382	0.00000548079447404377	67.2125	15.42940320232896652112	81.65938864628820960698	0.00000205504	0	0	3	consistent with XX	0.01299	0.01827	NA	NA
tps046	tps046-b1e1l1_G	tps046-b1e1l1_GGTCAAG_L008_ARmerged.180323_ST-E00201_0267_BHJ7TCCCXY.all	2018-03-23	11910234	1235	0.00018647828413782634	0.00007497753612565462	85.7738	11.79648806843764070240	47.99639801891040072039	0.0000292791	0	0	29	consistent with XX	0.11478	0.11333	NA	NA
BAD002	BAD002_AGCCTTG_	BAD002_AGCCTTG_L008_ARmerged.190306_ST-E00269_0337_AHYM3KCCXY.all	2019-03-06	26982849	4529	0.00018511759080740510	0.00006152056070876726	59.0639	15.19519519519519519520	51.57157157157157157157	0.0000374664	0	1	39	consistent with XX	0.1861	0.1696	NA	NA
OYL028	OYL028_ACGTATG_	OYL028_ACGTATG_L004_ARmerged.190517_ST-E00266_0350_BH2LCYCCX2.all	2019-05-17	19503128	231	0.00017745871328947848	0.00000763980013872646	59.8792	13.43542328806703264953	82.25946258306847731869	0.00000340965	0.0028286	1	4	consistent with XX	0.0456	0.03696	NA	NA
HOC006	HOC006_CAGGAGG_	HOC006_CAGGAGG_L004_ARmerged.190517_ST-E00266_0350_BH2LCYCCX2.all	2019-05-17	6008953	873	0.00017507209658654344	0.00008836814000708609	72.0038	11.21673003802281368823	38.30798479087452471482	0.0000146136	0.00944872	3	22	consistent with XX	0.18815	0.20588	NA	NA
BAD004	BAD004_GCAGAAG_	BAD004_GCAGAAG_L007_ARmerged.190306_ST-E00269_0337_AHYM3KCCXY.all	2019-03-06	21384117	869	0.00016320524247038117	0.00002487827764878016	58.7105	23.40974212034383954155	61.34670487106017191977	0.0000119384	0.0172725	3	20	consistent with XX	0.08852	0.07511	NA	NA
OYL102	OYL102_TACTTAG_	OYL102_TACTTAG_L004_ARmerged.190517_ST-E00266_0350_BH2LCYCCX2.all	2019-05-17	22558347	399	0.00016193562409515200	0.00000944218120237267	66.3146	73.99397755269641390638	20.17519846701341363263	0.00000540008	0	0	9	consistent with XX	0.09216	0.07446	NA	NA
cch904	cch904_b1e1l1p1	cch904_b1e1l1p1_CCAGGTT-CATAGAC_L003_ARmerged.220914_A00689_0643_AHMG5JDSX3.all	2022-09-14	4836787	281	0.00016064383236226858	0.00003535404804883903	60.3918	11.58301158301158301160	66.40926640926640926640	0.00000394607	0	0	5	consistent with XX	0.48571	0.36111	NA	NA
PIN010	PIN010_ACTATCA_	PIN010_ACTATCA_L001_ARmerged.190520_ST-E00269_0345_AH2KYVCCX2.all	2019-05-20	17231161	266	0.00015976868883065975	0.00001003995029702293	61.5549	15.87359244460588448966	77.84235379585906284053	0.00000406918	0	0	4	consistent with XX	0.03874	0.02469	NA	NA
AKT008	AKT008_AAGCTAA_	AKT008_AAGCTAA_L008_ARmerged.190306_ST-E00269_0337_AHYM3KCCXY.all	2019-03-06	15677334	356	0.00015634035735922957	0.00001301241652439120	64.8922	23.50061199510403916770	68.17625458996328029375	0.00000505942	0	1	8	consistent with XX	0.05234	0.03744	NA	NA
ULU004	ULU004_TTGAAGT_	ULU004_TTGAAGT_L001_ARmerged.190403_ST-E00266_0344_AH272LCCX2.all	2019-04-03	17380911	616	0.00015476749176150778	0.00002203566890135965	66.107	14.42379182156133828998	71.33828996282527881040	0.00000967725	0.0102913	3	10	consistent with XX	0.07445	0.07259	NA	NA
cch905	cch905_b1e1l1p1	cch905_b1e1l1p1_CCGTTAG-ACTACGG_L003_ARmerged.220914_A00689_0643_AHMG5JDSX3.all	2022-09-14	4080059	240	0.00015220368136833315	0.00002205850454613523	61.0667	13.36553945249597423511	72.14170692431561996779	0.00000210016	0	1	6	consistent with XX	0.375	0.375	NA	NA
BAD006	BAD006_TTCTAGG_	BAD006_TTCTAGG_L001_ARmerged.190403_ST-E00266_0344_AH272LCCX2.all	2019-04-03	10738353	249	0.00014816052331302574	0.00001499298821709437	59.6273	11.25078566939032055312	78.62979258328095537397	0.00000367002	0	0	7	consistent with XX	0.06695	0.06197	NA	NA
BON001	BON001_AGATAGG_	BON001_AGATAGG_L003_ARmerged.190517_ST-E00266_0350_BH2LCYCCX2.all	2019-05-17	10251399	770	0.00014222449053051198	0.00004974930738721612	83.4608	14.74622770919067215365	50.27434842249657064471	0.0000162687	0.00517573	2	13	consistent with XX	0.1317	0.13675	NA	NA
YES012	YES012_TCGCAGG_	YES012_TCGCAGG_L003_ARmerged.190517_ST-E00266_0350_BH2LCYCCX2.all	2019-05-17	8505775	29	0.00013179281135463846	0.00000211620928134120	59.2778	15.25423728813559322035	83.14005352363960749330	0.000000406803	0	0	0		0.04571	0.01508	NA	NA
OYL107	OYL107_TCAGCTT_	OYL107_TCAGCTT_L004_ARmerged.190517_ST-E00266_0350_BH2LCYCCX2.all	2019-05-17	15108027	166	0.00012112766279806092	0.00000694994786546251	59.7619	85.57377049180327868854	8.68852459016393442622	0.00000239876	0.0024675	1	3	consistent with XX	0.01629	0.01813	NA	NA
HOC005	HOC005_TGGAATA_	HOC005_TGGAATA_L004_ARmerged.190517_ST-E00266_0350_BH2LCYCCX2.all	2019-05-17	11909586	175	0.00012099496993430334	0.00000948815517180865	59.469	15.54476058292852185983	76.61346287300485773768	0.0000025689	0.00379153	1	4	consistent with XX	0.04911	0.02851	NA	NA
ARS007	ARS007_AACCTGC_	ARS007_AACCTGC_L008_ARmerged.190306_ST-E00269_0337_AHYM3KCCXY.all	2019-03-06	13896312	161	0.00011787300112432708	0.00000618869236672291	62.7558	14.83516483516483516484	79.91452991452991452991	0.00000206193	0	0	2	consistent with XX	0.02804	0.02187	NA	NA
ULU001	ULU001_GCTCGAA_	ULU001_GCTCGAA_L007_ARmerged.190306_ST-E00269_0337_AHYM3KCCXY.all	2019-04-03	1983322	41	0.00011596704922347455	0.00001159670492234745	49.4348	7.82608695652173913044	82.17391304347826086956	0.000000434713	0	0	3	consistent with XX	0.07059	0.05333	NA	NA
YES016	YES016_GCATTGG_	YES016_GCATTGG_L001_ARmerged.190520_ST-E00269_0345_AH2KYVCCX2.all	2019-05-20	16200895	165	0.00011283327248278567	0.00000635767344952238	59.5825	15.42669584245076586434	78.93873085339168490153	0.00000234485	0	1	0		0.04754	0.03523	NA	NA
YES010	YES010_AGGTACC_	YES010_AGGTACC_L003_ARmerged.190517_ST-E00266_0350_BH2LCYCCX2.all	2019-05-17	11229982	46	0.00010071253898715064	0.00000302760948325651	73.4412	13.08576480990274093723	83.90804597701149425287	0.000000954305	0	0	0		0.0339	0.01699	NA	NA
YES011	YES011_TGCGTCC_	YES011_TGCGTCC_L004_ARmerged.190517_ST-E00266_0350_BH2LCYCCX2.all	2019-05-17	13205932	94	0.00009382147356203257	0.00000461913630934946	55.2295	12.34866828087167070218	82.72800645682001614205	0.0000012877	0	0	3	consistent with XX	0.03163	0.01934	NA	NA
cyt012	cyt012-b1e1l1p1	cyt012-b1e1l1p1_TGCGTCC-ATGCAAC.220320-NG_EKDL220002054-1a-AK2014-AK27863_H3CCLDSX3_L1.all	2022-03-20	3809052	29	0.00008873598995235559	0.00000472558526373491	48.8889	32.54437869822485207101	62.13017751479289940828	0.000000336454	0	0	1	consistent with XX	0.5	0.6	NA	NA
HOC027	HOC027_AATACCT_	HOC027_AATACCT_L003_ARmerged.190517_ST-E00266_0350_BH2LCYCCX2.all	2019-05-17	7587912	41	0.00008869370124482202	0.00000369007969517833	65.8929	13.81872213967310549778	82.02080237741456166419	0.000000705406	0	0	2	consistent with XX	0.01878	0.01905	NA	NA
MAY046	MAY046_GACTTCT_	MAY046_GACTTCT_L001_ARmerged.190520_ST-E00269_0345_AH2KYVCCX2.all	2019-05-20	18064178	746	0.00008768735560510973	0.00002690407501520412	74.251	17.73989898989898989900	51.57828282828282828282	0.0000137935	0.00535628	3	15	consistent with XX	0.09823	0.08562	NA	NA
MAY033	MAY033_CGTATAT_	MAY033_CGTATAT_L001_ARmerged.190520_ST-E00269_0345_AH2KYVCCX2.all	2019-05-20	11240304	742	0.00008727521960260149	0.00003870002092470096	76.0092	18.04281345565749235475	37.61467889908256880733	0.000012638	0.0132403	2	24	consistent with XX	0.12414	0.13354	NA	NA
ERB005	ERB005_CTCGATG_	ERB005_CTCGATG_L003_ARmerged.190517_ST-E00266_0350_BH2LCYCCX2.all	2019-05-17	12572741	393	0.00008717271754822595	0.00002075919642343702	62.5517	15.05474452554744525549	61.13138686131386861313	0.00000623969	0	0	9	consistent with XX	0.1236	0.10106	NA	NA
YES009	YES009_TAATGCG_	YES009_TAATGCG_L003_ARmerged.190517_ST-E00266_0350_BH2LCYCCX2.all	2019-05-17	11620318	32	0.00008166730032689294	0.00000146295480037637	67.1176	13.38250790305584826134	84.82613277133825079030	0.00000043586	0	0	1	consistent with XX	0.02388	0.00533	NA	NA
BAD005	BAD005_AGAATTA_	BAD005_AGAATTA_L008_ARmerged.190306_ST-E00269_0337_AHYM3KCCXY.all	2019-03-06	16270394	63	0.00008162064176196347	0.00000215114643197945	59.4857	14.15662650602409638555	83.20783132530120481927	0.000000796019	0.00343043	1	0		0.03797	0.01279	NA	NA
HAS001	HAS001_CAATATG_	HAS001_CAATATG_L003_ARmerged.190517_ST-E00266_0350_BH2LCYCCX2.all	2019-05-17	11006301	192	0.00008095362828983143	0.00000972170395848705	64.3738	16.83501683501683501685	71.15600448933782267115	0.00000263199	0	0	12	consistent with XX	0.09278	0.0429	NA	NA
AKT009	AKT009_GACGGCG_	AKT009_GACGGCG_L001_ARmerged.190403_ST-E00266_0344_AH272LCCX2.all	2019-04-03	51870363	425	0.00007753946121410409	0.00000541735171585361	62.4342	10.69119840875186474392	82.32222774738935852809	0.00000670537	0.00373134	1	9	consistent with XX	0.03726	0.02556	NA	NA
MAY039	MAY039_CGTATAT_	MAY039_CGTATAT_L004_ARmerged.190517_ST-E00266_0350_BH2LCYCCX2.all	2019-05-17	14098619	422	0.00007610674492303111	0.00001574622308752367	65.1667	13.14072693383038210626	66.16961789375582479030	0.00000552396	0	0	13	consistent with XX	0.09061	0.05391	NA	NA
HAS004	HAS004_CCGATTG_	HAS004_CCGATTG_L004_ARmerged.190517_ST-E00266_0350_BH2LCYCCX2.all	2019-05-17	12042648	104	0.00007315666786906002	0.00000481621649989271	66.4828	13.28036322360953461976	80.13620885357548240635	0.00000147351	0	0	2	consistent with XX	0.04778	0.02456	NA	NA
PBB206	PBB206_TTGAAGT_	PBB206_TTGAAGT_L003_ARmerged.190517_ST-E00266_0350_BH2LCYCCX2.all	2019-05-17	11523249	42	0.00007237542120282222	0.00000312411890084124	73.8333	15.10791366906474820145	80.57553956834532374100	0.00000101586	0	0	1	consistent with XX	0.02609	0.04138	NA	NA
MAY020	MAY020_TAGTTCC_	MAY020_TAGTTCC_L001_ARmerged.190520_ST-E00269_0345_AH2KYVCCX2.all	2019-05-20	15129456	610	0.00007138392814652423	0.00002035763876771246	67.8539	13.79629629629629629631	57.68518518518518518518	0.00000797816	0	2	20	consistent with XX	0.06197	0.09291	NA	NA
YES007	YES007_CGACCTG_	YES007_CGACCTG_L003_ARmerged.190517_ST-E00266_0350_BH2LCYCCX2.all	2019-05-17	18133818	30	0.00006573353719553157	0.00000115805728280718	65.0952	92.95302013422818791947	5.28523489932885906040	0.000000522268	0	0	0		0.00000	0.00718	NA	NA
BAD007	BAD007_CCTCTAG_	BAD007_CCTCTAG_L008_ARmerged.190306_ST-E00269_0337_AHYM3KCCXY.all	2019-03-06	16270879	94	0.00006287306297342632	0.00000295005574068862	63.3125	13.97849462365591397851	81.32942326490713587487	0.00000116115	0	0	2	consistent with XX	0.02564	0.01671	NA	NA
PBA094	PBA094_AGCCTTG_	PBA094_AGCCTTG_L004_ARmerged.190517_ST-E00266_0350_BH2LCYCCX2.all	2019-05-17	25202461	264	0.00005420105600004697	0.00000654697967789732	65.1515	13.98243045387994143485	73.93850658857979502196	0.0000041055	0	0	3	consistent with XX	0.03244	0.02457	NA	NA
HAS003	HAS003_CCGATTG_	HAS003_CCGATTG_L003_ARmerged.190517_ST-E00266_0350_BH2LCYCCX2.all	2019-05-17	11377211	36	0.00005106699699952826	0.00000202158507915516	70.4348	12.56454388984509466438	83.47676419965576592082	0.000000618998	0	0	1	consistent with XX	0.01622	0.01081	NA	NA
		bad003_merged.210301			1354208			60.7042	21.98350489231070772162	1.81190006653748880296	0.0205687	0.195534	119	37061	consistent with XX	0.51243	0.51512
		bar001_merged.210301			1593012			62.5368	18.60658334281497537366	2.84351034126544313920	0.0229376	0.733991	388	21584	consistent with XX	0.43019	0.42688
		erb002_merged.210301			1338996			75.5135	12.03987037525876321604	1.16530280506272837156	0.0288521	0.123014	52	42679	consistent with XX	0.34907	0.35304
ira011	ira011_merged	ira011_merged_220530			1765831			72775	22.76334887110608880074	.82724821745512163066	0.0311482	2.61026	1051	48478	consistent with XX	0.34817	0.34342
ira016	ira016_merged	ira016_merged_220530			1514641			71.3465	22.95496993317283297528	1.14707374739546784414	0.0306764	1.94018	1090	48741	consistent with XX	0.27648	0.27055
pbh003	pbh003_merged	pbh003_merged_220118	2021-01-18		2037427			83.5341	17.75129582508717368769	6.45683724436905098482	0.0513602	2.69451	1090	37701	consistent with XX	0.35731	0.34402	NA	NA
		sub008_merged.210301			732206			58.8973	15.12174148634163005196	27.75482077438658075459	0.010917	0.191502	108	10690	consistent with XX	0.41837	0.42327
		tpc003_merged.210301			1591032			69.2236	20.84061554200946331900	3.35372351762649729314	0.0282331	16.1442	8602	52820	consistent with XX	0.39788	0.39878
		tps001_merged.210301			4329007			116.248	67.98403847047139156844	0.25577672734082894074	0.153134	4.66388	1385	146069	consistent with XX	0.2693	0.26207
		tpc062.merged.230223			64873456			103.404	26.99826800416745504013	.21287269072943469959	2.30501	234.699	64729	2412072	consistent with XX	0.24864	0.224
		tps083_merged.210301			2052800			90.0892	66.06938229088233176437	.51879902029579061568	0.0471406	19014	6202	36187	consistent with XX	0.35804	0.35774
		uhs012_merged.210301			459456			60.8737	16.34686015357054151320	1.78751671255462957580	0.00720922	0.377407	180	12833	consistent with XX	0.34607	0.35338
		uhs026_merged.210301			426756			64.8195	37.39378996268720679745	25.35370013770877736319	0.00646106	1.06337	728	7080	consistent with XX	0.47358	0.48671
		uhs031_merged.210301			3906028			54.8441	52.79430120990833156657	3.66276822923217192543	0.0558851	0.764865	543	123121	consistent with XX	0.48253	0.49234
		ulu010_merged.210301			575839			57.7226	21.03022837947890255231	7.39098559401378734688	0.00855216	0.573483	383	17169	consistent with XX	0.52362	0.527
		ulu012_merged.210301			2778294			57.4304	20.69747890511990715077	5.64178144187459536174	0.0361397	3.86266	2345	71888	consistent with XX	0.50312	0.50588
zah001	zah001_merged	zah001_merged_220530			1118706			61.5906	22.46141960769535151025	6.13834640044811324794	0.019626	2.80073	1492	38533	consistent with XX	0.264	0.26384

## Sheet: Uppsala_ancient_samples
Sample	Library	File Name	Seq Date	Seq Num	oar_seqs	oar_prop	oar_prop_eff	Avg_read_length	coverage	coverage_mt	mt_seqs	x_seqs	sex	t00Damage	a00Damage	t02Damage	a02Damage	t10Damage	a10Damage	mthaplo	mthaploQ
APOR-008	APOR-008-T11_L1	APOR-008-T11_L1P1_S13_L001.all	nodate	78366685	1548565	0.0584229	0.0133786	73.7814	0.0295686	19.851	9707	55830	consistent with XX	0.36066	0.35156	0.20308	0.20084	0.07078	0.07208	NA	NA
APOR-008	APOR-008-T11_L1	APOR-008-T11_L1P2_S14_L001.all	nodate	89889384	1854735	0.0566932	0.0140333	73.7397	0.0355557	24.9367	11940	67143	consistent with XX	0.35574	0.34821	0.20352	0.2003	0.06867	0.07164	NA	NA
APOR-008	APOR-008-T11_L2	APOR-008-T11_L2P1_S15_L001.all	nodate	71757374	1643826	0.0564544	0.0157738	72.6317	0.0314247	20.6299	10086	59849	consistent with XX	0.35679	0.34943	0.20321	0.20085	0.06817	0.07078	NA	NA
APOR-008	APOR-008-T11_L2	APOR-008-T11_L2P2_S16_L001.all	nodate	83646107	1669187	0.0547183	0.0135778	72.6694	0.0315475	21.3713	10678	60527	consistent with XX	0.35394	0.34867	0.20313	0.19889	0.06781	0.07111	NA	NA
APOR-009	APOR-009-T11_L1	APOR-009-T11_L1P1_S17_L001.all	nodate	78154414	6746090	0.103275	0.0697645	92.2455	0.192257	25.0007	9633	123980	consistent with XX	0.22269	0.17577	0.07858	0.06754	0.02346	0.0235	NA	NA
APOR-009	APOR-009-T11_L1	APOR-009-T11_L1P2_S18_L001.all	nodate	79111679	6855054	0.100046	0.0699026	91.5981	0.193628	25.3692	9867	126132	consistent with XX	0.22154	0.17796	0.07852	0.06827	0.0236	0.02322	NA	NA
APOR-009	APOR-009-T11_L2	APOR-009-T11_L2P1_S19_L001.all	nodate	104584844	9012481	0.102483	0.0697454	90.5664	0.252522	33.2224	13219	166623	consistent with XX	0.22689	0.18356	0.07954	0.06958	0.0233	0.0233	NA	NA
APOR-009	APOR-009-T11_L2	APOR-009-T11_L2P2_S20_L001.all	nodate	90552210	7852512	0.0996076	0.0699231	90.4214	0.218846	28.5063	11245	144282	consistent with XX	0.22643	0.18255	0.07891	0.0694	0.02318	0.02322	NA	NA
APOR-009	APOR-009-T11_L3	APOR-009-T11_L3P1_S49_L002.all	nodate	139592459	10722003	0.102739	0.0626159	92.4724	0.308964	41.3631	16109	200487	consistent with XX	0.22262	0.17632	0.07737	0.06683	0.02281	0.02276	NA	NA
APOR-009	APOR-009-T11_L3	APOR-009-T11_L3P2_S50_L002.all	nodate	148301841	11289964	0.102155	0.0622178	92.6441	0.326759	42.7941	16923	211452	consistent with XX	0.22405	0.17505	0.0771	0.06623	0.02265	0.02256	NA	NA
APOR-009	APOR-009-T11_L4	APOR-009-T11_L4P1_S51_L002.all	nodate	118395315	9522081	0.0995095	0.0653663	92.6312	0.274028	36.311	13979	176921	consistent with XX	0.21715	0.17339	0.07624	0.06606	0.02254	0.02279	NA	NA
APOR-009	APOR-009-T11_L4	APOR-009-T11_L4P2_S52_L002.all	nodate	144358342	10900554	0.103055	0.0616215	93.2878	0.317212	41.7156	16333	204677	consistent with XX	0.21916	0	0.07646	0.06552	0.02266	0.02269	NA	NA
ASTF-001	ASTF-001-R11_L1	ASTF-001-R11_L1P1_S25_L001.all	nodate	62118005	4545512	0.10783	0.0492623	69.1549	0.0808942	100.537	47462	115262	consistent with XX	0.32069	0.31861	0.21673	0.21785	0.10186	0.10616	NA	NA
ASTF-001	ASTF-001-R11_L1	ASTF-001-R11_L1P2_S26_L001.all	nodate	73731637	6503659	0.106881	0.0607436	69.6562	0.119255	153.504	67312	163791	consistent with XX	0.32041	0.31753	0.21655	0.21723	0.10252	0.1066	NA	NA
ASTF-001	ASTF-001-R11_L2	ASTF-001-R11_L2P1_S27_L001.all	nodate	63169574	6532498	0.109426	0.0722304	67.7129	0.118103	138.709	61721	161187	consistent with XX	0.32341	0.32257	0.21652	0.2194	0.10096	0.10713	NA	NA
ASTF-001	ASTF-001-R11_L2	ASTF-001-R11_L2P2_S28_L001.all	nodate	85120968	8056366	0.107007	0.0660273	67.3626	0.144724	166.381	76269	199935	consistent with XX	0.32304	0.32112	0.2165	0.21736	0.10069	0.10527	NA	NA
ASTF-001	ASTF-001-R11_L3	ASTF-001-R11_L3P1_S53_L002.all	nodate	143703620	8591533	0.101212	0.0403749	68.9397	0.1529	181.256	90703	219842	consistent with XX	0.31792	0.3169	0.21657	0.21753	0.10273	0.1079	NA	NA
ASTF-001	ASTF-001-R11_L3	ASTF-001-R11_L3P2_S54_L002.all	nodate	95043440	6648775	0.101241	0.0474928	68.9102	0.118903	139.446	67262	167625	consistent with XX	0.31748	0.31623	0.21692	0.2176	0.10342	0.1075	NA	NA
ASTF-001	ASTF-001-R11_L4	ASTF-001-R11_L4P1_S55_L002.all	nodate	127714833	8591986	0.0996544	0.0457217	68.6366	0.153208	182.448	87766	217769	consistent with XX	0	0.31066	0.21549	0.21517	0.10215	0.10624	NA	NA
ASTF-001	ASTF-001-R11_L4	ASTF-001-R11_L4P2_S56_L002.all	nodate	140411815	8922411	0.0996484	0.043137	69.1406	0.160084	191.718	93754	228796	consistent with XX	0.31201	0.31063	0.2159	0	0.10295	0.10768	NA	NA
