# Supplementary material for: The Population History of Domestic Sheep Revealed by Paleogenomes
Source: Mol Biol Evol. 2024 Oct 22;41(10):msae158. doi: 10.1093/molbev/msae158 (PMC11495565; doi:10.1093/molbev/msae158)
Supplement: msae158_Supplementary_Data [file msae158_supplementary_data.zip › Supp_Table_10.xlsx]

## Sheet: Supp_Fig_10
f3(PopC; PopB, PopA) with only transversion SNPs
PopA	PopB	PopC	PopC.1	F3	StdErr	Z	SNPs	blocks
APOR008	APOR009	goat	goat	0.111249	0.000745749	149.177	608277	503
ira011	ira016	goat	goat	0.0957275	0.00334761	28.5958	10825	473
erb002	ERB455	goat	goat	0.0845783	0.00589209	14.3545	3213	415
ulu010	ulu012	goat	goat	0.0844509	0.00514883	16.402	3952	433
ulu010	uhs031	goat	goat	0.0891275	0.00472124	18.878	4516	440
ulu012	uhs031	goat	goat	0.0967362	0.00247611	39.0678	18889	489
tpc003	TPC037	goat	goat	0.0893425	0.0025238	35.3999	19193	487
tpc003	TPC039	goat	goat	0.0894884	0.00403857	22.1585	6959	463
tpc003	tps001	goat	goat	0.0995539	0.00186655	53.3359	39456	497
tpc003	tpc062	goat	goat	0.103017	0.00103887	99.1626	153443	502
tpc003	tps083	goat	goat	0.0929016	0.00280875	33.0758	15102	484
TPC037	TPC039	goat	goat	0.0952573	0.00284621	33.4682	14844	481
TPC037	tps001	goat	goat	0.0999017	0.0012582	79.4005	93562	498
TPC037	tpc062	goat	goat	0.103731	0.000804836	128.884	358575	502
TPC037	tps083	goat	goat	0.0955374	0.00181697	52.5807	35316	492
TPC039	tps001	goat	goat	0.0988062	0.00185155	53.364	32083	494
TPC039	tpc062	goat	goat	0.10457	0.00108601	96.2882	120642	502
TPC039	tps083	goat	goat	0.0924772	0.00304721	30.3481	12276	482
tps001	tpc062	goat	goat	0.105535	0.000704559	149.788	801994	503
tps001	tps083	goat	goat	0.103688	0.00121495	85.3441	95664	500
tpc062	tps083	goat	goat	0.103549	0.000840429	123.209	288514	502
OBI013	OBI014	goat	goat	0.0808225	0.00573541	14.0918	3319	400
OGA009	OGA014	goat	goat	0.12807	0.000869056	147.367	1911411	503
OGA009	oga018	goat	goat	0.130226	0.000889232	146.448	2359590	503
OGA009	OGA021	goat	goat	0.129676	0.000948745	136.681	1336123	503
OGA009	OGA022	goat	goat	0.128601	0.000915925	140.405	1053021	503
OGA014	oga018	goat	goat	0.130393	0.000848126	153.743	2836698	503
OGA014	OGA021	goat	goat	0.128724	0.000885128	145.43	1595443	503
OGA014	OGA022	goat	goat	0.128378	0.000873734	146.93	1261253	503
oga018	OGA021	goat	goat	0.130577	0.000901112	144.907	1966456	503
oga018	OGA022	goat	goat	0.129805	0.000877918	147.856	1555518	503
OGA021	OGA022	goat	goat	0.127276	0.000970857	131.096	884697	503
cym012	cym013	goat	goat	0.14568	0.000922569	157.907	2996989	503
Anatolia_1	Anatolia_2	goat	goat	0.11052	0.000574759	192.289	3611313	503
Anatolia_1	Anatolia_3	goat	goat	0.110988	0.000575059	193.003	3610852	503
Anatolia_1	Anatolia_4	goat	goat	0.110617	0.000571461	193.568	3602510	503
Anatolia_1	Anatolia_5	goat	goat	0.110601	0.000569579	194.18	3606001	503
Anatolia_2	Anatolia_3	goat	goat	0.11062	0.000589354	187.697	3609341	503
Anatolia_2	Anatolia_4	goat	goat	0.110474	0.000572861	192.846	3601062	503
Anatolia_2	Anatolia_5	goat	goat	0.110335	0.000576155	191.502	3604533	503
Anatolia_3	Anatolia_4	goat	goat	0.11385	0.000652108	174.588	3601040	503
Anatolia_3	Anatolia_5	goat	goat	0.112079	0.000576729	194.335	3604625	503
Anatolia_4	Anatolia_5	goat	goat	0.111775	0.000589296	189.675	3596802	503
Africa_Rahmani	Africa_Sahelian	goat	goat	0.111044	0.000571574	194.277	3617633	503
Africa_Rahmani	Africa_Barki	goat	goat	0.111933	0.00057812	193.616	3617774	503
Africa_Rahmani	Africa_Mossi	goat	goat	0.111078	0.000574952	193.195	3617741	503
Africa_Rahmani	Africa_Mbororo	goat	goat	0.110819	0.000578962	191.409	3617491	503
Africa_Rahmani	Africa_Dorper	goat	goat	0.1101	0.000563595	195.352	3617797	503
Africa_Rahmani	Africa_WhiteDorper	goat	goat	0.110005	0.000566408	194.215	3616666	503
Africa_Sahelian	Africa_Barki	goat	goat	0.110745	0.000569426	194.485	3617969	503
Africa_Sahelian	Africa_Mossi	goat	goat	0.115075	0.000584501	196.877	3617947	503
Africa_Sahelian	Africa_Mbororo	goat	goat	0.113757	0.000587261	193.707	3617696	503
Africa_Sahelian	Africa_Dorper	goat	goat	0.110038	0.000559471	196.682	3617999	503
Africa_Sahelian	Africa_WhiteDorper	goat	goat	0.110328	0.000573283	192.449	3616867	503
Africa_Barki	Africa_Mossi	goat	goat	0.110628	0.000569243	194.342	3618078	503
Africa_Barki	Africa_Mbororo	goat	goat	0.110479	0.000574083	192.444	3617826	503
Africa_Barki	Africa_Dorper	goat	goat	0.109812	0.000563249	194.962	3618134	503
Africa_Barki	Africa_WhiteDorper	goat	goat	0.109742	0.000572226	191.781	3617000	503
Africa_Mossi	Africa_Mbororo	goat	goat	0.114387	0.000596193	191.863	3617803	503
Africa_Mossi	Africa_Dorper	goat	goat	0.110008	0.000561915	195.773	3618108	503
Africa_Mossi	Africa_WhiteDorper	goat	goat	0.110364	0.000575763	191.683	3616977	503
Africa_Mbororo	Africa_Dorper	goat	goat	0.11009	0.000562386	195.756	3617855	503
Africa_Mbororo	Africa_WhiteDorper	goat	goat	0.110476	0.000576239	191.719	3616721	503
Africa_Dorper	Africa_WhiteDorper	goat	goat	0.113847	0.000602712	188.89	3617029	503
Asia_Karkul	Asia_Waggir	goat	goat	0.111518	0.000573145	194.572	3618108	503
Asia_Karkul	Asia_Altay	goat	goat	0.111076	0.00056518	196.533	3618116	503
Asia_Karkul	Asia_Duolang	goat	goat	0.11119	0.000569994	195.072	3618126	503
Asia_Waggir	Asia_Altay	goat	goat	0.111088	0.000571072	194.525	3618136	503
Asia_Waggir	Asia_Duolang	goat	goat	0.111958	0.000575523	194.533	3618146	503
Asia_Altay	Asia_Duolang	goat	goat	0.111085	0.000568093	195.54	3618154	503
MiddleEast_Awassi	MiddleEast_Afshari	goat	goat	0.11149	0.000598868	186.168	3607800	503
Europe_Feral	Europe_DrenteHeathen	goat	goat	0.110665	0.000565411	195.725	3617047	503
Europe_Feral	Europe_EastFriesian	goat	goat	0.110828	0.00056681	195.53	3617053	503
Europe_Feral	Europe_Finnsheep	goat	goat	0.111277	0.000572005	194.539	3617053	503
Europe_Feral	Europe_ChiMerino	goat	goat	0.109672	0.000564981	194.117	3617040	503
Europe_Feral	Europe_Churra	goat	goat	0.10986	0.00056369	194.894	3616856	503
Europe_DrenteHeathen	Europe_EastFriesian	goat	goat	0.110794	0.000566937	195.425	3618158	503
Europe_DrenteHeathen	Europe_Finnsheep	goat	goat	0.110473	0.000567378	194.708	3618158	503
Europe_DrenteHeathen	Europe_ChiMerino	goat	goat	0.109901	0.000564128	194.815	3618145	503
Europe_DrenteHeathen	Europe_Churra	goat	goat	0.110321	0.000567447	194.416	3617957	503
Europe_EastFriesian	Europe_Finnsheep	goat	goat	0.110775	0.000561709	197.211	3618164	503
Europe_EastFriesian	Europe_ChiMerino	goat	goat	0.10974	0.000563728	194.668	3618151	503
Europe_EastFriesian	Europe_Churra	goat	goat	0.109844	0.00056294	195.126	3617963	503
Europe_Finnsheep	Europe_ChiMerino	goat	goat	0.109375	0.000559896	195.35	3618151	503
Europe_Finnsheep	Europe_Churra	goat	goat	0.109645	0.000563659	194.524	3617963	503
Europe_ChiMerino	Europe_Churra	goat	goat	0.110173	0.000566672	194.421	3617950	503
France_1	France_2	goat	goat	0.113324	0.00062834	180.354	2769070	503
France_1	France_3	goat	goat	0.11326	0.000635028	178.355	2383467	503
France_2	France_3	goat	goat	0.112911	0.000622472	181.392	2591798	503
