# Supplementary material for: The Population History of Domestic Sheep Revealed by Paleogenomes
Source: Mol Biol Evol. 2024 Oct 22;41(10):msae158. doi: 10.1093/molbev/msae158 (PMC11495565; doi:10.1093/molbev/msae158)
Supplement: msae158_Supplementary_Data [file msae158_supplementary_data.zip › Supp_Table_11.xlsx]

## Sheet: f3_diversity
f3(PopC; PopB, PopA) with all SNPs
PopA	PopB	PopC	PopC.1	F3	StdErr	Z	SNPs	blocks
APOR008	APOR009	goat	goat	0.112416	0.000720739	155.973	745341	503
ira011	ira016	goat	goat	0.098183	0.00303741	32.3246	13126	480
erb002	ERB455	goat	goat	0.088205	0.00552917	15.9527	3883	423
ulu010	ulu012	goat	goat	0.0855015	0.00468695	18.2425	4766	440
ulu010	uhs031	goat	goat	0.0888062	0.004461	19.9073	5512	453
ulu012	uhs031	goat	goat	0.0975808	0.00229834	42.4571	23045	490
tpc003	TPC037	goat	goat	0.0927449	0.00239986	38.6459	23411	490
tpc003	TPC039	goat	goat	0.091538	0.00364735	25.0971	8420	467
tpc003	tps001	goat	goat	0.10078	0.00174311	57.8161	48137	498
tpc003	tpc062	goat	goat	0.104622	0.00096809	108.07	187805	502
tpc003	tps083	goat	goat	0.0950645	0.0025533	37.232	18519	486
TPC037	TPC039	goat	goat	0.0969522	0.00266468	36.3842	18259	487
TPC037	tps001	goat	goat	0.101943	0.00117256	86.9407	114500	499
TPC037	tpc062	goat	goat	0.104826	0.000759855	137.956	438948	502
TPC037	tps083	goat	goat	0.0972389	0.00168623	57.6666	43190	494
TPC039	tps001	goat	goat	0.100751	0.0017568	57.3493	39151	494
TPC039	tpc062	goat	goat	0.105402	0.00101055	104.302	147625	502
TPC039	tps083	goat	goat	0.0933884	0.00278429	33.5412	14951	483
tps001	tpc062	goat	goat	0.106839	0.00070219	152.152	980729	503
tps001	tps083	goat	goat	0.10492	0.00115514	90.8289	116894	502
tpc062	tps083	goat	goat	0.105016	0.000800741	131.149	353132	502
OBI013	OBI014	goat	goat	0.0809903	0.00515939	15.6976	4019	407
OGA009	OGA014	goat	goat	0.129325	0.000864965	149.515	2336952	503
OGA009	oga018	goat	goat	0.131367	0.000885437	148.364	2883824	503
OGA009	OGA021	goat	goat	0.130912	0.000932571	140.378	1634705	503
OGA009	OGA022	goat	goat	0.129816	0.000912117	142.323	1287404	503
OGA014	oga018	goat	goat	0.131624	0.000848432	155.138	3467211	503
OGA014	OGA021	goat	goat	0.129964	0.000878522	147.935	1952245	503
OGA014	OGA022	goat	goat	0.129597	0.000880214	147.234	1542416	503
oga018	OGA021	goat	goat	0.131852	0.000888117	148.462	2405695	503
oga018	OGA022	goat	goat	0.131002	0.000885161	147.998	1901650	503
OGA021	OGA022	goat	goat	0.12862	0.000958092	134.246	1082477	503
cym012	cym013	goat	goat	0.146874	0.000920527	159.554	3664274	503
Anatolia_1	Anatolia_2	goat	goat	0.111718	0.000573769	194.709	4411484	503
Anatolia_1	Anatolia_3	goat	goat	0.112203	0.000572733	195.909	4411035	503
Anatolia_1	Anatolia_4	goat	goat	0.111839	0.00056906	196.534	4400799	503
Anatolia_1	Anatolia_5	goat	goat	0.111796	0.000567484	197.002	4405153	503
Anatolia_2	Anatolia_3	goat	goat	0.11182	0.000587013	190.491	4409143	503
Anatolia_2	Anatolia_4	goat	goat	0.11167	0.00057097	195.579	4398984	503
Anatolia_2	Anatolia_5	goat	goat	0.111535	0.00057508	193.946	4403314	503
Anatolia_3	Anatolia_4	goat	goat	0.115086	0.000648116	177.57	4399051	503
Anatolia_3	Anatolia_5	goat	goat	0.113303	0.000573917	197.42	4403517	503
Anatolia_4	Anatolia_5	goat	goat	0.113008	0.000588064	192.169	4393935	503
Africa_Rahmani	Africa_Sahelian	goat	goat	0.112258	0.000569334	197.174	4419231	503
Africa_Rahmani	Africa_Barki	goat	goat	0.113162	0.000577264	196.031	4419394	503
Africa_Rahmani	Africa_Mossi	goat	goat	0.112278	0.000573621	195.736	4419354	503
Africa_Rahmani	Africa_Mbororo	goat	goat	0.112023	0.000578702	193.576	4419058	503
Africa_Rahmani	Africa_Dorper	goat	goat	0.111303	0.000562841	197.752	4419419	503
Africa_Rahmani	Africa_WhiteDorper	goat	goat	0.111215	0.000565176	196.779	4418081	503
Africa_Sahelian	Africa_Barki	goat	goat	0.111979	0.000567335	197.377	4419633	503
Africa_Sahelian	Africa_Mossi	goat	goat	0.116306	0.000582503	199.665	4419606	503
Africa_Sahelian	Africa_Mbororo	goat	goat	0.115013	0.000585436	196.457	4419308	503
Africa_Sahelian	Africa_Dorper	goat	goat	0.111264	0.000557803	199.468	4419666	503
Africa_Sahelian	Africa_WhiteDorper	goat	goat	0.111556	0.000570685	195.478	4418326	503
Africa_Barki	Africa_Mossi	goat	goat	0.111857	0.000568207	196.86	4419757	503
Africa_Barki	Africa_Mbororo	goat	goat	0.111733	0.000573089	194.967	4419458	503
Africa_Barki	Africa_Dorper	goat	goat	0.111032	0.000562401	197.425	4419822	503
Africa_Barki	Africa_WhiteDorper	goat	goat	0.110977	0.000570482	194.532	4418480	503
Africa_Mossi	Africa_Mbororo	goat	goat	0.11563	0.000595282	194.245	4419429	503
Africa_Mossi	Africa_Dorper	goat	goat	0.111221	0.00056141	198.11	4419790	503
Africa_Mossi	Africa_WhiteDorper	goat	goat	0.111574	0.000573817	194.442	4418451	503
Africa_Mbororo	Africa_Dorper	goat	goat	0.111325	0.00056243	197.936	4419490	503
Africa_Mbororo	Africa_WhiteDorper	goat	goat	0.111709	0.00057485	194.327	4418148	503
Africa_Dorper	Africa_WhiteDorper	goat	goat	0.115073	0.00060127	191.383	4418512	503
Asia_Karkul	Asia_Waggir	goat	goat	0.112717	0.000570469	197.587	4419785	503
Asia_Karkul	Asia_Altay	goat	goat	0.112314	0.000564832	198.845	4419797	503
Asia_Karkul	Asia_Duolang	goat	goat	0.112416	0.000568581	197.713	4419809	503
Asia_Waggir	Asia_Altay	goat	goat	0.112301	0.000568909	197.398	4419819	503
Asia_Waggir	Asia_Duolang	goat	goat	0.113247	0.000573133	197.593	4419831	503
Asia_Altay	Asia_Duolang	goat	goat	0.112303	0.000566839	198.121	4419843	503
MiddleEast_Awassi	MiddleEast_Afshari	goat	goat	0.112754	0.000597923	188.576	4407329	503
Europe_Feral	Europe_DrenteHeathen	goat	goat	0.111852	0.000564876	198.011	4418508	503
Europe_Feral	Europe_EastFriesian	goat	goat	0.112036	0.000566468	197.78	4418518	503
Europe_Feral	Europe_Finnsheep	goat	goat	0.112493	0.0005719	196.7	4418518	503
Europe_Feral	Europe_ChiMerino	goat	goat	0.110958	0.000562889	197.123	4418518	503
Europe_Feral	Europe_Churra	goat	goat	0.111078	0.000561784	197.723	4418287	503
Europe_DrenteHeathen	Europe_EastFriesian	goat	goat	0.111957	0.000566701	197.56	4419845	503
Europe_DrenteHeathen	Europe_Finnsheep	goat	goat	0.111641	0.000566865	196.944	4419845	503
Europe_DrenteHeathen	Europe_ChiMerino	goat	goat	0.111104	0.00056141	197.902	4419845	503
Europe_DrenteHeathen	Europe_Churra	goat	goat	0.11151	0.00056544	197.208	4419610	503
Europe_EastFriesian	Europe_Finnsheep	goat	goat	0.111964	0.000562062	199.202	4419855	503
Europe_EastFriesian	Europe_ChiMerino	goat	goat	0.110975	0.000563131	197.068	4419855	503
Europe_EastFriesian	Europe_Churra	goat	goat	0.111039	0.000561764	197.662	4419620	503
Europe_Finnsheep	Europe_ChiMerino	goat	goat	0.110625	0.000558573	198.049	4419855	503
Europe_Finnsheep	Europe_Churra	goat	goat	0.110854	0.000562727	196.993	4419620	503
Europe_ChiMerino	Europe_Churra	goat	goat	0.111426	0.000564568	197.366	4419620	503
France_1	France_2	goat	goat	0.11448	0.000623082	183.731	3386788	503
France_1	France_3	goat	goat	0.114352	0.000626031	182.662	2915281	503
France_2	France_3	goat	goat	0.113998	0.000616535	184.901	3168437	503
