# Supplementary material for: The Population History of Domestic Sheep Revealed by Paleogenomes
Source: Mol Biol Evol. 2024 Oct 22;41(10):msae158. doi: 10.1093/molbev/msae158 (PMC11495565; doi:10.1093/molbev/msae158)
Supplement: msae158_Supplementary_Data [file msae158_supplementary_data.zip › Supp_Table_12.xlsx]

## Sheet: CAEvsCAL
D-statistics results of the form D(Goat,X;Central Anatolia Late, Central Anatolia Early).
O	X	B	A	Dstats	JK.D	V.JK.D.	Z	pvalue	nABBA	nBABA	nBlocks	se
Goat	France_N	CentralAnatolia_EN	CentralAnatolia_LN	0.040171	0.040171	6,8e-05	4.88267	1e-06	4988.59	4603.28	2456	0.00824621
Goat	WestAnatolia_N	CentralAnatolia_EN	CentralAnatolia_LN	0.06394	0.06394	0.000371	3.31831	0.000906	1021.27	898.514	1547	0.0192614
Goat	LakesDistrict_N	CentralAnatolia_EN	CentralAnatolia_LN	0.05681	0.05681	0.000573	2.37374	0.017609	628.936	561.318	1135	0.0239374
Goat	Iran_N	CentralAnatolia_EN	CentralAnatolia_LN	0.019328	0.019328	0.000603	0.787374	0.431063	576.603	554.737	1091	0.0245561
Goat	Anatolia_EPI	CentralAnatolia_EN	CentralAnatolia_LN	-0.035018	-0.035018	0.000724	-1.30131	0.193152	456.934	490.097	943	0.0269072
Goat	Kalmykia_BA	CentralAnatolia_EN	CentralAnatolia_LN	0.051592	0.051592	0.001539	1.31517	0.188453	213.368	192.432	456	0.0392301
Goat	Iberia_N	CentralAnatolia_EN	CentralAnatolia_LN	0.015436	0.015436	8,3e-05	1.69781	0.089543	4761.81	4617.04	2445	0.00911043
Goat	Baltic_N	CentralAnatolia_EN	CentralAnatolia_LN	0.033377	0.033377	0.000111	3.16222	0.001566	3689.26	3450.94	2397	0.0105357
Goat	CyprianMouflon	CentralAnatolia_EN	CentralAnatolia_LN	0.006196	0.006196	9,1e-05	0.649666	0.515908	4612.47	4555.67	2431	0.00953939
Goat	AnatolianMouflon	CentralAnatolia_EN	CentralAnatolia_LN	0.013444	0.013444	0.000134	1.15985	0.24611	2996.98	2917.46	2307	0.0115758
Goat	Kyrgyzstan_N	CentralAnatolia_EN	CentralAnatolia_LN	0.009475	0.009475	0.000957	0.306343	0.759344	324.464	318.373	676	0.0309354
Goat	Kyrgyzstan_BA	CentralAnatolia_EN	CentralAnatolia_LN	0.077146	0.077146	0.00146	2.01906	0.043481	212.683	182.218	441	0.0382099
Goat	EuropeanMouflon	CentralAnatolia_EN	CentralAnatolia_LN	0.028297	0.028297	7,6e-05	3.24668	0.001168	4932.2	4660.74	2451	0.0087178
Goat	Africa_modern	CentralAnatolia_EN	CentralAnatolia_LN	0.012871	0.012871	5,9e-05	1.67693	0.093557	4792.47	4670.67	2455	0.00768115
Goat	Asia_modern	CentralAnatolia_EN	CentralAnatolia_LN	0.012639	0.012639	6,1e-05	1.62156	0.104899	4780.7	4661.36	2454	0.00781025
Goat	IranianMouflon	CentralAnatolia_EN	CentralAnatolia_LN	0.006084	0.006084	6,7e-05	0.744047	0.456848	4106.12	4056.46	2451	0.00818535
Goat	Europe_modern	CentralAnatolia_EN	CentralAnatolia_LN	0.023309	0.023309	6,1e-05	2.9904	0.002786	4817.29	4597.83	2457	0.00781025
Goat	Argali	CentralAnatolia_EN	CentralAnatolia_LN	0.000252	0.000252	0.000118	0.023169	0.981515	3088.67	3087.11	2371	0.0108628
Goat	Urial	CentralAnatolia_EN	CentralAnatolia_LN	0.003946	0.003946	7,4e-05	0.458119	0.646867	3985.3	3953.97	2445	0.00860233
Goat	MiddleEast_modern	CentralAnatolia_EN	CentralAnatolia_LN	0.014619	0.014619	6,7e-05	1.79076	0.073332	4794.8	4656.62	2456	0.00818535
Goat	Anatolia_modern	CentralAnatolia_EN	CentralAnatolia_LN	0.023449	0.023449	5,7e-05	3.11667	0.001829	4834.41	4612.88	2457	0.00754983
