# Supplementary material for: The Population History of Domestic Sheep Revealed by Paleogenomes
Source: Mol Biol Evol. 2024 Oct 22;41(10):msae158. doi: 10.1093/molbev/msae158 (PMC11495565; doi:10.1093/molbev/msae158)
Supplement: msae158_Supplementary_Data [file msae158_supplementary_data.zip › Supp_Table_13.xlsx]

## Sheet: SCA_ANSvsASN
D-statistics results of the form D(Goat, Baltic_N; ANS, Asia Ancient); ANS: Anatolian Neolithic Sheep.
O	X	B	A	Dstats	JK.D	V.JK.D.	Z	pvalue	nABBA	nBABA	nBlocks	se
Goat	Baltic_N	CentralAnatolia_EN	Iran_N	0.07069	0.07069	5,5e-05	9.57409	0	8811.35	7647.85	2455	0.0074162
Goat	Baltic_N	CentralAnatolia_LN	Iran_N	0.020002	0.020002	0.000625	0.799991	0.423716	621.752	597.367	1039	0.025
Goat	Baltic_N	LakesDistrict_N	Iran_N	0.054668	0.054668	0.000313	3.09042	0.001999	1358.56	1217.72	1701	0.0176918
Goat	Baltic_N	WestAnatolia_N	Iran_N	0.049329	0.049329	0.000194	3.54526	0.000392	2299.34	2083.16	2123	0.0139284
Goat	Baltic_N	CentralAnatolia_EN	Kyrgyzstan_N	0.042646	0.042646	9,5e-05	4.37288	1,2e-05	4411.26	4050.41	2409	0.00974679
Goat	Baltic_N	CentralAnatolia_LN	Kyrgyzstan_N	0.038763	0.038763	0.001109	1.16413	0.24437	340.143	314.757	607	0.0333017
Goat	Baltic_N	LakesDistrict_N	Kyrgyzstan_N	0.018504	0.018504	0.000529	0.804554	0.421077	736.899	710.124	1160	0.023
Goat	Baltic_N	WestAnatolia_N	Kyrgyzstan_N	0.01455	0.01455	0.000354	0.773104	0.439461	1142.73	1109.96	1545	0.0188149
Goat	Baltic_N	CentralAnatolia_EN	Kyrgyzstan_BA	0.091527	0.091527	0.000152	7.43306	0	2719.67	2263.57	2260	0.0123288
Goat	Baltic_N	CentralAnatolia_LN	Kyrgyzstan_BA	-0.022465	-0.022465	0.001845	-0.52308	0.600919	183.836	192.285	366	0.0429535
Goat	Baltic_N	LakesDistrict_N	Kyrgyzstan_BA	0.038905	0.038905	0.000804	1.37216	0.170014	492.489	455.604	834	0.0283549
Goat	Baltic_N	WestAnatolia_N	Kyrgyzstan_BA	0.061666	0.061666	0.000593	2.53242	0.011328	677.802	599.063	1055	0.0243516
Goat	Baltic_N	CentralAnatolia_EN	Kalmykia_BA	0.087595	0.087595	0.000151	7.13853	0	2837.4	2380.35	2299	0.0122882
Goat	Baltic_N	CentralAnatolia_LN	Kalmykia_BA	0.021943	0.021943	0.001657	0.53912	0.589804	233.691	223.656	451	0.0407063
Goat	Baltic_N	LakesDistrict_N	Kalmykia_BA	0.04176	0.04176	0.000849	1.43335	0.151759	454.062	417.659	823	0.0291376
Goat	Baltic_N	WestAnatolia_N	Kalmykia_BA	0.077504	0.077504	0.000538	3.34186	0.000832	745.309	638.09	1184	0.0231948
