# Supplementary material for: The Population History of Domestic Sheep Revealed by Paleogenomes
Source: Mol Biol Evol. 2024 Oct 22;41(10):msae158. doi: 10.1093/molbev/msae158 (PMC11495565; doi:10.1093/molbev/msae158)
Supplement: msae158_Supplementary_Data [file msae158_supplementary_data.zip › Supp_Table_14.xlsx]

## Sheet: ASNvsSCA
D-statistics results of the form D(Goat, X; Baltic Neolithic, Asian ancient).
O	X	B	A	Dstats	JK.D	V.JK.D.	Z	pvalue	nABBA	nBABA	nBlocks	se
Goat	France_N	Iran_N	Baltic_N	0.073442	0.073442	3,4e-05	12.5714	0	11602.3	10014.7	2458	0.00583095
Goat	WestAnatolia_N	Iran_N	Baltic_N	0.048328	0.048328	0.000203	3.39595	0.000684	2083.16	1891.09	2063	0.0142478
Goat	LakesDistrict_N	Iran_N	Baltic_N	0.007705	0.007705	0.000327	0.426127	0.670016	1217.72	1199.1	1665	0.0180831
Goat	CentralAnatolia_EN	Iran_N	Baltic_N	0.028074	0.028074	5,7e-05	3.72267	0.000197	7647.85	7230.17	2456	0.00754983
Goat	CentralAnatolia_LN	Iran_N	Baltic_N	0.053875	0.053875	0.000633	2.14218	0.032179	597.367	536.291	1042	0.0251595
Goat	Anatolia_EPI	Iran_N	Baltic_N	-0.000323	-0.000323	0.000392	-0.0163	0.986995	1026.51	1027.17	1532	0.019799
Goat	Kalmykia_BA	Iran_N	Baltic_N	0.066299	0.066299	0.000879	2.23658	0.025314	433.996	380.027	819	0.0296479
Goat	Iberia_N	Iran_N	Baltic_N	0.07861	0.07861	4,5e-05	11.7568	0	11114	9493.97	2456	0.0067082
Goat	CyprianMouflon	Iran_N	Baltic_N	0.011973	0.011973	4,8e-05	1.7239	0.084725	10313.3	10069.3	2454	0.0069282
Goat	AnatolianMouflon	Iran_N	Baltic_N	0.010497	0.010497	6,8e-05	1.26883	0.204502	6467.26	6332.9	2441	0.00824621
Goat	Kyrgyzstan_N	Iran_N	Baltic_N	-0.04127	-0.04127	0.000587	-1.70323	0.088525	589.92	640.709	1070	0.0242281
Goat	Kyrgyzstan_BA	Iran_N	Baltic_N	-0.009924	-0.009924	0.000958	-0.32068	0.748453	366.363	373.707	702	0.0309516
Goat	EuropeanMouflon	Iran_N	Baltic_N	0.061312	0.061312	4e-05	9.6647	0	11411.6	10093.1	2457	0.00632456
Goat	Africa_modern	Iran_N	Baltic_N	0.027863	0.027863	3,1e-05	5.03652	0	11203.9	10596.5	2458	0.00556776
Goat	Asia_modern	Iran_N	Baltic_N	-0.008304	-0.008304	3,2e-05	-1.47486	0.140249	11008.3	11192.7	2458	0.00565685
Goat	IranianMouflon	Iran_N	Baltic_N	0.00778	0.00778	3,3e-05	1.36448	0.172415	9157.49	9016.1	2457	0.00574456
Goat	Europe_modern	Iran_N	Baltic_N	0.071767	0.071767	3,1e-05	12.9334	0	11795.1	10215.5	2458	0.00556776
Goat	Argali	Iran_N	Baltic_N	0.013355	0.013355	5,7e-05	1.77304	0.076221	7075.14	6888.65	2444	0.00754983
Goat	Urial	Iran_N	Baltic_N	0.010695	0.010695	3,7e-05	1.76436	0.077671	8936.46	8747.32	2457	0.00608276
Goat	MiddleEast_modern	Iran_N	Baltic_N	0.001316	0.001316	3,7e-05	0.217614	0.82773	11013.5	10984.5	2457	0.00608276
Goat	Anatolia_modern	Iran_N	Baltic_N	0.016121	0.016121	3e-05	2.95878	0.003089	11199.4	10844	2458	0.00547723
Goat	France_N	Baltic_N	Kyrgyzstan_N	-0.075864	-0.075864	6,5e-05	-9.44559	0	5044.43	5872.64	2450	0.00806226
Goat	WestAnatolia_N	Baltic_N	Kyrgyzstan_N	-0.092494	-0.092494	0.000375	-4.77349	2e-06	922.012	1109.96	1486	0.0193649
Goat	LakesDistrict_N	Baltic_N	Kyrgyzstan_N	-0.055749	-0.055749	0.000556	-2.36396	0.018081	635.127	710.124	1127	0.0235797
Goat	CentralAnatolia_EN	Baltic_N	Kyrgyzstan_N	-0.056482	-0.056482	0.000103	-5.56622	0	3617.32	4050.41	2385	0.0101489
Goat	CentralAnatolia_LN	Baltic_N	Kyrgyzstan_N	-0.077324	-0.077324	0.001107	-2.32409	0.02012	269.574	314.757	561	0.0332716
Goat	Iran_N	Baltic_N	Kyrgyzstan_N	0.012631	0.012631	0.000582	0.52337	0.600717	640.709	624.726	1070	0.0241247
Goat	Anatolia_EPI	Baltic_N	Kyrgyzstan_N	-0.00819	-0.00819	0.000656	-0.319846	0.749085	550.898	559.997	978	0.0256125
Goat	Kalmykia_BA	Baltic_N	Kyrgyzstan_N	0.061881	0.061881	0.00143	1.63622	0.101794	231.688	204.685	468	0.0378153
Goat	Iberia_N	Baltic_N	Kyrgyzstan_N	-0.097385	-0.097385	8,1e-05	-10.7905	0	4709.71	5725.98	2446	0.009
Goat	CyprianMouflon	Baltic_N	Kyrgyzstan_N	-0.002635	-0.002635	8,6e-05	-0.284494	0.776031	5175.71	5203.05	2432	0.00927362
Goat	AnatolianMouflon	Baltic_N	Kyrgyzstan_N	-0.024802	-0.024802	0.00013	-2.17153	0.029891	3254.27	3419.79	2319	0.0114018
Goat	Kyrgyzstan_BA	Baltic_N	Kyrgyzstan_N	-0.003841	-0.003841	0.001205	-0.110669	0.911879	266.247	268.301	524	0.0347131
Goat	EuropeanMouflon	Baltic_N	Kyrgyzstan_N	-0.071916	-0.071916	7,5e-05	-8.29997	0	5023.78	5802.36	2453	0.00866025
Goat	Africa_modern	Baltic_N	Kyrgyzstan_N	-0.035444	-0.035444	5,5e-05	-4.76429	2e-06	5288.34	5676.99	2456	0.0074162
Goat	Asia_modern	Baltic_N	Kyrgyzstan_N	-0.006693	-0.006693	5,7e-05	-0.88566	0.375801	5544.91	5619.64	2455	0.00754983
Goat	IranianMouflon	Baltic_N	Kyrgyzstan_N	-0.009654	-0.009654	6,6e-05	-1.19236	0.233121	4532.46	4620.83	2452	0.00812404
Goat	Europe_modern	Baltic_N	Kyrgyzstan_N	-0.075774	-0.075774	5,5e-05	-10.2119	0	5127.35	5968.09	2454	0.0074162
Goat	Argali	Baltic_N	Kyrgyzstan_N	0.001974	0.001974	0.000111	0.187302	0.851424	3586.81	3572.68	2386	0.0105357
Goat	Urial	Baltic_N	Kyrgyzstan_N	-0.005666	-0.005666	7,4e-05	-0.657887	0.510611	4460.01	4510.84	2440	0.00860233
Goat	MiddleEast_modern	Baltic_N	Kyrgyzstan_N	-0.014696	-0.014696	6,1e-05	-1.87412	0.060914	5475.24	5638.57	2454	0.00781025
Goat	Anatolia_modern	Baltic_N	Kyrgyzstan_N	-0.024797	-0.024797	5,3e-05	-3.40655	0.000658	5399.82	5674.42	2457	0.00728011
Goat	France_N	Baltic_N	Kyrgyzstan_BA	-0.045424	-0.045424	0.000108	-4.37674	1,2e-05	2938.77	3218.45	2401	0.0103923
Goat	WestAnatolia_N	Baltic_N	Kyrgyzstan_BA	0.007667	0.007667	0.000596	0.313923	0.753579	608.319	599.063	1035	0.0244131
Goat	LakesDistrict_N	Baltic_N	Kyrgyzstan_BA	-0.054188	-0.054188	0.000787	-1.93175	0.05339	408.766	455.604	808	0.0280535
Goat	CentralAnatolia_EN	Baltic_N	Kyrgyzstan_BA	-0.029343	-0.029343	0.000166	-2.27578	0.022859	2134.52	2263.57	2188	0.0128841
Goat	CentralAnatolia_LN	Baltic_N	Kyrgyzstan_BA	-0.019696	-0.019696	0.00163	-0.487841	0.625662	184.857	192.285	401	0.0403733
Goat	Iran_N	Baltic_N	Kyrgyzstan_BA	0.036438	0.036438	0.000933	1.19311	0.232828	373.707	347.43	698	0.030545
Goat	Anatolia_EPI	Baltic_N	Kyrgyzstan_BA	2,5e-05	2,5e-05	0.001111	0.000763	0.999391	317.179	317.163	617	0.0333317
Goat	Kalmykia_BA	Baltic_N	Kyrgyzstan_BA	0.104091	0.104091	0.002035	2.3072	0.021044	155.995	126.581	317	0.045111
Goat	Iberia_N	Baltic_N	Kyrgyzstan_BA	-0.063283	-0.063283	0.000132	-5.51231	0	2744.5	3115.33	2324	0.0114891
Goat	CyprianMouflon	Baltic_N	Kyrgyzstan_BA	0.023068	0.023068	0.000138	1.96058	0.049928	3003.98	2868.52	2297	0.0117473
Goat	AnatolianMouflon	Baltic_N	Kyrgyzstan_BA	0.011121	0.011121	0.000209	0.769285	0.441724	1893.64	1851.98	2000	0.0144568
Goat	Kyrgyzstan_N	Baltic_N	Kyrgyzstan_BA	-0.021872	-0.021872	0.001158	-0.642799	0.520354	266.247	278.155	532	0.0340294
Goat	EuropeanMouflon	Baltic_N	Kyrgyzstan_BA	-0.045424	-0.045424	0.000114	-4.24532	2,2e-05	2913.1	3190.34	2382	0.0106771
Goat	Africa_modern	Baltic_N	Kyrgyzstan_BA	0.013574	0.013574	8,9e-05	1.44179	0.149361	3144.36	3060.14	2416	0.00943398
Goat	Asia_modern	Baltic_N	Kyrgyzstan_BA	0.050609	0.050609	9,2e-05	5.27613	0	3301.03	2983	2423	0.00959166
Goat	IranianMouflon	Baltic_N	Kyrgyzstan_BA	0.002451	0.002451	0.00011	0.2337	0.815218	2568.06	2555.51	2393	0.0104881
Goat	Europe_modern	Baltic_N	Kyrgyzstan_BA	-0.031646	-0.031646	9,1e-05	-3.32476	0.000885	2985.05	3180.16	2420	0.00953939
Goat	Argali	Baltic_N	Kyrgyzstan_BA	0.005954	0.005954	0.000181	0.442516	0.658116	2051.93	2027.64	2149	0.0134536
Goat	Urial	Baltic_N	Kyrgyzstan_BA	0.006836	0.006836	0.000117	0.630836	0.528147	2523.72	2489.45	2368	0.0108167
Goat	MiddleEast_modern	Baltic_N	Kyrgyzstan_BA	0.043018	0.043018	1e-04	4.29394	1,8e-05	3264.59	2995.31	2400	0.01
Goat	Anatolia_modern	Baltic_N	Kyrgyzstan_BA	0.023549	0.023549	8,3e-05	2.59129	0.009562	3169.51	3023.67	2431	0.00911043
Goat	France_N	Kalmykia_BA	Baltic_N	0.062725	0.062725	9,5e-05	6.42536	0	3539.1	3121.33	2432	0.00974679
Goat	WestAnatolia_N	Kalmykia_BA	Baltic_N	0.015748	0.015748	0.000578	0.65497	0.512487	638.09	618.305	1138	0.0240416
Goat	LakesDistrict_N	Kalmykia_BA	Baltic_N	0.069319	0.069319	0.00091	2.29773	0.021577	417.659	363.509	761	0.0301662
Goat	CentralAnatolia_EN	Kalmykia_BA	Baltic_N	0.018202	0.018202	0.000157	1.45144	0.146657	2380.35	2295.25	2266	0.01253
Goat	CentralAnatolia_LN	Kalmykia_BA	Baltic_N	0.075335	0.075335	0.001605	1.88071	0.060012	223.656	192.319	451	0.0400625
Goat	Iran_N	Kalmykia_BA	Baltic_N	-0.039192	-0.039192	0.000945	-1.27502	0.202301	351.362	380.027	769	0.0307409
Goat	Anatolia_EPI	Kalmykia_BA	Baltic_N	0.013863	0.013863	0.001099	0.418198	0.675803	321.443	312.652	674	0.0331512
Goat	Iberia_N	Kalmykia_BA	Baltic_N	0.082269	0.082269	0.000119	7.54968	0	3484.83	2955.03	2380	0.0109087
Goat	CyprianMouflon	Kalmykia_BA	Baltic_N	0.015925	0.015925	0.000128	1.40846	0.158994	3209.64	3109.02	2362	0.0113137
Goat	AnatolianMouflon	Kalmykia_BA	Baltic_N	-0.013705	-0.013705	0.000198	-0.975062	0.32953	1951.27	2005.5	2090	0.0140712
Goat	Kyrgyzstan_N	Kalmykia_BA	Baltic_N	-0.088718	-0.088718	0.001474	-2.31111	0.020827	193.929	231.688	475	0.0383927
Goat	Kyrgyzstan_BA	Kalmykia_BA	Baltic_N	-0.055042	-0.055042	0.001943	-1.24883	0.211726	139.719	155.995	333	0.0440795
Goat	EuropeanMouflon	Kalmykia_BA	Baltic_N	0.06251	0.06251	0.000109	5.98252	0	3526.3	3111.37	2411	0.0104403
Goat	Africa_modern	Kalmykia_BA	Baltic_N	0.000991	0.000991	8,1e-05	0.109991	0.912416	3364.62	3357.96	2443	0.009
Goat	Asia_modern	Kalmykia_BA	Baltic_N	-0.03983	-0.03983	8,1e-05	-4.41288	1e-05	3283.02	3555.39	2444	0.009
Goat	IranianMouflon	Kalmykia_BA	Baltic_N	0.010316	0.010316	1e-04	1.03374	0.301256	2813.84	2756.38	2416	0.01
Goat	Europe_modern	Kalmykia_BA	Baltic_N	0.033342	0.033342	7,9e-05	3.7409	0.000183	3523.51	3296.13	2449	0.00888819
Goat	Argali	Kalmykia_BA	Baltic_N	0.025163	0.025163	0.000173	1.91385	0.055639	2177.06	2070.19	2208	0.0131529
Goat	Urial	Kalmykia_BA	Baltic_N	0.011167	0.011167	0.000113	1.05097	0.293273	2728.43	2668.16	2383	0.0106301
Goat	MiddleEast_modern	Kalmykia_BA	Baltic_N	-0.023784	-0.023784	9,1e-05	-2.487	0.012883	3323.51	3485.46	2429	0.00953939
Goat	Anatolia_modern	Kalmykia_BA	Baltic_N	-0.018989	-0.018989	7,7e-05	-2.16718	0.030221	3304.38	3432.3	2449	0.00877496
