# Supplementary material for: The Population History of Domestic Sheep Revealed by Paleogenomes
Source: Mol Biol Evol. 2024 Oct 22;41(10):msae158. doi: 10.1093/molbev/msae158 (PMC11495565; doi:10.1093/molbev/msae158)
Supplement: msae158_Supplementary_Data [file msae158_supplementary_data.zip › Supp_Table_15.xlsx]

## Sheet: f4Ratio
f4-ratio calculated as f4(A,O;X,C)/f4(A,O;B,C)
Pop1..A.	Pop2..O.	Pop3..X.	Pop4..C.	Pop1.2..A.	Pop2.2..O.	Pop5..B.	Pop4.2..C.	alpha	std..err	Z	SNPs
Kyrgyzstan_BA	Goat	Baltic_N	France_N	Kyrgyzstan_BA	Goat	Kyrgyzstan_N	France_N	0.33349	0.900177	0.37	183533
Kalmykia_BA	Goat	Baltic_N	France_N	Kalmykia_BA	Goat	Kyrgyzstan_N	France_N	0.403987	0.576868	0.7	189503
Iran_N	Goat	Baltic_N	France_N	Iran_N	Goat	Kyrgyzstan_N	France_N	0.669415	0.341136	1.962	370739
Kyrgyzstan_N	Goat	Baltic_N	France_N	Kyrgyzstan_N	Goat	Kyrgyzstan_BA	France_N	0.318057	0.822431	0.387	197663
Kalmykia_BA	Goat	Baltic_N	France_N	Kalmykia_BA	Goat	Kyrgyzstan_BA	France_N	0.156323	0.795332	0.197	147642
Iran_N	Goat	Baltic_N	France_N	Iran_N	Goat	Kyrgyzstan_BA	France_N	0.094468	0.338579	0.279	331471
Kyrgyzstan_N	Goat	Baltic_N	France_N	Kyrgyzstan_N	Goat	Kalmykia_BA	France_N	-0.054877	0.543264	-0.101	203196
Kyrgyzstan_BA	Goat	Baltic_N	France_N	Kyrgyzstan_BA	Goat	Kalmykia_BA	France_N	0.269545	1.00029	0.269	147224
Iran_N	Goat	Baltic_N	France_N	Iran_N	Goat	Kalmykia_BA	France_N	0.385389	0.437807	0.88	335853
Kyrgyzstan_N	Goat	Baltic_N	France_N	Kyrgyzstan_N	Goat	Iran_N	France_N	0.606274	0.387005	1.567	338558
Kyrgyzstan_BA	Goat	Baltic_N	France_N	Kyrgyzstan_BA	Goat	Iran_N	France_N	0.180808	0.597971	0.302	285200
Kalmykia_BA	Goat	Baltic_N	France_N	Kalmykia_BA	Goat	Iran_N	France_N	-2.51775	3.96226	-0.635	290044
Kyrgyzstan_BA	Goat	Baltic_N	Iberia_N	Kyrgyzstan_BA	Goat	Kyrgyzstan_N	Iberia_N	0.695332	0.633371	1.098	187139
Kalmykia_BA	Goat	Baltic_N	Iberia_N	Kalmykia_BA	Goat	Kyrgyzstan_N	Iberia_N	0.536646	0.927207	0.579	193178
Iran_N	Goat	Baltic_N	Iberia_N	Iran_N	Goat	Kyrgyzstan_N	Iberia_N	0.699775	0.347276	2.015	374130
Kyrgyzstan_N	Goat	Baltic_N	Iberia_N	Kyrgyzstan_N	Goat	Kyrgyzstan_BA	Iberia_N	0.512689	0.673033	0.762	199888
Kalmykia_BA	Goat	Baltic_N	Iberia_N	Kalmykia_BA	Goat	Kyrgyzstan_BA	Iberia_N	0.476506	1.15043	0.414	149919
Iran_N	Goat	Baltic_N	Iberia_N	Iran_N	Goat	Kyrgyzstan_BA	Iberia_N	0.153335	0.423877	0.362	333644
Kyrgyzstan_N	Goat	Baltic_N	Iberia_N	Kyrgyzstan_N	Goat	Kalmykia_BA	Iberia_N	-0.051857	0.586922	-0.088	205451
Kyrgyzstan_BA	Goat	Baltic_N	Iberia_N	Kyrgyzstan_BA	Goat	Kalmykia_BA	Iberia_N	11.7359	5.07209	2.314	149495
Iran_N	Goat	Baltic_N	Iberia_N	Iran_N	Goat	Kalmykia_BA	Iberia_N	398.211	95.291	4.179	337994
Kyrgyzstan_N	Goat	Baltic_N	Iberia_N	Kyrgyzstan_N	Goat	Iran_N	Iberia_N	0.586425	0.468034	1.253	345512
Kyrgyzstan_BA	Goat	Baltic_N	Iberia_N	Kyrgyzstan_BA	Goat	Iran_N	Iberia_N	0.321549	0.57428	0.56	292304
Kalmykia_BA	Goat	Baltic_N	Iberia_N	Kalmykia_BA	Goat	Iran_N	Iberia_N	-5.38519e+12	1.07893e+12	-4.991	297109
Kyrgyzstan_BA	Goat	Baltic_N	EuropeanMouflon	Kyrgyzstan_BA	Goat	Kyrgyzstan_N	EuropeanMouflon	0.424915	0.915758	0.464	185940
Kalmykia_BA	Goat	Baltic_N	EuropeanMouflon	Kalmykia_BA	Goat	Kyrgyzstan_N	EuropeanMouflon	0.39584	0.605138	0.654	191936
Iran_N	Goat	Baltic_N	EuropeanMouflon	Iran_N	Goat	Kyrgyzstan_N	EuropeanMouflon	0.695707	0.299292	2.325	373003
Kyrgyzstan_N	Goat	Baltic_N	EuropeanMouflon	Kyrgyzstan_N	Goat	Kyrgyzstan_BA	EuropeanMouflon	0.581273	0.455929	1.275	199362
Kalmykia_BA	Goat	Baltic_N	EuropeanMouflon	Kalmykia_BA	Goat	Kyrgyzstan_BA	EuropeanMouflon	0.239364	0.944287	0.253	149378
Iran_N	Goat	Baltic_N	EuropeanMouflon	Iran_N	Goat	Kyrgyzstan_BA	EuropeanMouflon	0.043836	0.40446	0.108	333126
Kyrgyzstan_N	Goat	Baltic_N	EuropeanMouflon	Kyrgyzstan_N	Goat	Kalmykia_BA	EuropeanMouflon	-0.00294	0.396852	-0.007	204737
Kyrgyzstan_BA	Goat	Baltic_N	EuropeanMouflon	Kyrgyzstan_BA	Goat	Kalmykia_BA	EuropeanMouflon	-1.02723	44.7545	-0.023	148781
Iran_N	Goat	Baltic_N	EuropeanMouflon	Iran_N	Goat	Kalmykia_BA	EuropeanMouflon	0.170751	0.582876	0.293	337350
Kyrgyzstan_N	Goat	Baltic_N	EuropeanMouflon	Kyrgyzstan_N	Goat	Iran_N	EuropeanMouflon	0.488717	0.51637	0.946	343087
Kyrgyzstan_BA	Goat	Baltic_N	EuropeanMouflon	Kyrgyzstan_BA	Goat	Iran_N	EuropeanMouflon	0.410407	1.45036	0.283	289764
Kalmykia_BA	Goat	Baltic_N	EuropeanMouflon	Kalmykia_BA	Goat	Iran_N	EuropeanMouflon	-1.24928e+12	5.26223e+11	-2.374	294641
Kyrgyzstan_BA	Goat	Baltic_N	Anatolia_N	Kyrgyzstan_BA	Goat	Kyrgyzstan_N	Anatolia_N	-0.905805	2.11049	-0.429	185199
Kalmykia_BA	Goat	Baltic_N	Anatolia_N	Kalmykia_BA	Goat	Kyrgyzstan_N	Anatolia_N	0.303454	0.649738	0.467	191217
Iran_N	Goat	Baltic_N	Anatolia_N	Iran_N	Goat	Kyrgyzstan_N	Anatolia_N	0.564558	0.451696	1.25	372333
Kyrgyzstan_N	Goat	Baltic_N	Anatolia_N	Kyrgyzstan_N	Goat	Kyrgyzstan_BA	Anatolia_N	0.489197	1.25361	0.39	198826
Kalmykia_BA	Goat	Baltic_N	Anatolia_N	Kalmykia_BA	Goat	Kyrgyzstan_BA	Anatolia_N	0.336007	0.476859	0.705	148795
Iran_N	Goat	Baltic_N	Anatolia_N	Iran_N	Goat	Kyrgyzstan_BA	Anatolia_N	-0.096313	0.479473	-0.201	332604
Kyrgyzstan_N	Goat	Baltic_N	Anatolia_N	Kyrgyzstan_N	Goat	Kalmykia_BA	Anatolia_N	-0.126936	0.591606	-0.215	204332
Kyrgyzstan_BA	Goat	Baltic_N	Anatolia_N	Kyrgyzstan_BA	Goat	Kalmykia_BA	Anatolia_N	0.443171	1.21341	0.365	148319
Iran_N	Goat	Baltic_N	Anatolia_N	Iran_N	Goat	Kalmykia_BA	Anatolia_N	0.202392	0.846626	0.239	336916
Kyrgyzstan_N	Goat	Baltic_N	Anatolia_N	Kyrgyzstan_N	Goat	Iran_N	Anatolia_N	0.509846	0.437947	1.164	341585
Kyrgyzstan_BA	Goat	Baltic_N	Anatolia_N	Kyrgyzstan_BA	Goat	Iran_N	Anatolia_N	0.17457	0.995254	0.175	288271
Kalmykia_BA	Goat	Baltic_N	Anatolia_N	Kalmykia_BA	Goat	Iran_N	Anatolia_N	3.63355	2.95963	1.228	293116
