# Supplementary material for: The Population History of Domestic Sheep Revealed by Paleogenomes
Source: Mol Biol Evol. 2024 Oct 22;41(10):msae158. doi: 10.1093/molbev/msae158 (PMC11495565; doi:10.1093/molbev/msae158)
Supplement: msae158_Supplementary_Data [file msae158_supplementary_data.zip › Supp_Table_16.xlsx]

## Sheet: EUregions-2
D-statistics results of the form D(Goat, Europe Modern Regions; ANS, Asia Ancient); ANS: Anatolian Neolithic Sheep.
O	X	B	A	Dstatistics	JK.D	V.JK.D.	Z	pvalue	nABBA	nBABA	nBlocks	se
Goat	Europe_EastFriesian	WestAnatolia_N	Iran_N	0.039326	0.039326	0.000127	3.49193	0.00048	2915.17	2694.56	2346	0.0112694
Goat	Europe_ChiMerino	WestAnatolia_N	Iran_N	0.022733	0.022733	0.000116	2.1132	0.034584	2861.88	2734.66	2383	0.0107703
Goat	Europe_Finnsheep	WestAnatolia_N	Iran_N	0.041965	0.041965	0.000115	3.91813	8.9e-05	2949.34	2711.77	2389	0.0107238
Goat	Europe_Feral	WestAnatolia_N	Iran_N	0.02503	0.02503	0.000112	2.367	0.017933	2904.27	2762.43	2378	0.010583
Goat	Europe_Solognote	WestAnatolia_N	Iran_N	0.023698	0.023698	0.000126	2.11203	0.034684	2887.18	2753.51	2364	0.011225
Goat	Europe_Ouessant	WestAnatolia_N	Iran_N	0.025647	0.025647	0.000131	2.24083	0.025037	2878.84	2734.86	2331	0.0114455
Goat	Europe_EastFriesian	WestAnatolia_N	Kalmykia_BA	0.068925	0.068925	0.000347	3.69893	0.000217	958.955	835.287	1604	0.0186279
Goat	Europe_ChiMerino	WestAnatolia_N	Kalmykia_BA	0.04733	0.04733	0.000322	2.63927	0.008308	922.277	838.919	1698	0.0179444
Goat	Europe_Finnsheep	WestAnatolia_N	Kalmykia_BA	0.064074	0.064074	0.000314	3.61318	0.000302	920.482	809.627	1723	0.01772
Goat	Europe_Feral	WestAnatolia_N	Kalmykia_BA	0.069876	0.069876	0.000322	3.89487	9.8e-05	951.067	826.835	1706	0.0179444
Goat	Europe_Solognote	WestAnatolia_N	Kalmykia_BA	0.055975	0.055975	0.00034	3.03611	0.002397	912.783	816.014	1668	0.0184391
Goat	Europe_Ouessant	WestAnatolia_N	Kalmykia_BA	0.037586	0.037586	0.000367	1.96144	0.049828	901.624	836.302	1587	0.0191572
Goat	Europe_EastFriesian	WestAnatolia_N	Kyrgyzstan_N	0.01058	0.01058	0.00023	0.697023	0.485789	1436.66	1406.57	1978	0.0151658
Goat	Europe_ChiMerino	WestAnatolia_N	Kyrgyzstan_N	0.013315	0.013315	0.000217	0.90338	0.366324	1422.07	1384.7	2059	0.0147309
Goat	Europe_Finnsheep	WestAnatolia_N	Kyrgyzstan_N	0.0269	0.0269	0.00021	1.85687	0.06333	1460.89	1384.35	2092	0.0144914
Goat	Europe_Feral	WestAnatolia_N	Kyrgyzstan_N	0.021316	0.021316	0.000216	1.45169	0.146589	1455.77	1395	2054	0.0146969
Goat	Europe_Solognote	WestAnatolia_N	Kyrgyzstan_N	0.002764	0.002764	0.000228	0.183083	0.854733	1412.44	1404.65	2024	0.0150997
Goat	Europe_Ouessant	WestAnatolia_N	Kyrgyzstan_N	0.010249	0.010249	0.000243	0.657555	0.510824	1419.73	1390.92	1957	0.0155885
Goat	Europe_EastFriesian	WestAnatolia_N	Kyrgyzstan_BA	0.077235	0.077235	0.000377	3.97698	7e-05	894.624	766.339	1513	0.0194165
Goat	Europe_ChiMerino	WestAnatolia_N	Kyrgyzstan_BA	0.061024	0.061024	0.000338	3.3215	0.000895	859.997	761.072	1608	0.0183848
Goat	Europe_Finnsheep	WestAnatolia_N	Kyrgyzstan_BA	0.087043	0.087043	0.000331	4.78413	2e-06	860.206	722.448	1629	0.0181934
Goat	Europe_Feral	WestAnatolia_N	Kyrgyzstan_BA	0.091104	0.091104	0.000341	4.93551	1e-06	895.255	745.752	1583	0.0184662
Goat	Europe_Solognote	WestAnatolia_N	Kyrgyzstan_BA	0.052673	0.052673	0.000369	2.74115	0.006122	851.332	766.135	1530	0.0192094
Goat	Europe_Ouessant	WestAnatolia_N	Kyrgyzstan_BA	0.044465	0.044465	0.000397	2.23146	0.02565	847.554	775.39	1477	0.0199249
Goat	Europe_EastFriesian	LakesDistrict_N	Iran_N	0.030771	0.030771	0.000203	2.15842	0.030895	1732.89	1629.43	2094	0.0142478
Goat	Europe_ChiMerino	LakesDistrict_N	Iran_N	0.018641	0.018641	0.000183	1.37984	0.167635	1699.01	1636.83	2173	0.0135277
Goat	Europe_Finnsheep	LakesDistrict_N	Iran_N	0.049893	0.049893	0.000177	3.74609	0.00018	1771.75	1603.36	2215	0.0133041
Goat	Europe_Feral	LakesDistrict_N	Iran_N	0.03015	0.03015	0.000181	2.24121	0.025012	1742.4	1640.41	2199	0.0134536
Goat	Europe_Solognote	LakesDistrict_N	Iran_N	0.019429	0.019429	2e-04	1.37375	0.169519	1713.29	1647.99	2156	0.0141421
Goat	Europe_Ouessant	LakesDistrict_N	Iran_N	0.021496	0.021496	0.000213	1.47368	0.140566	1701.43	1629.83	2120	0.0145945
Goat	Europe_EastFriesian	LakesDistrict_N	Kalmykia_BA	0.050249	0.050249	0.000549	2.14516	0.03194	571.229	516.568	1208	0.0234307
Goat	Europe_ChiMerino	LakesDistrict_N	Kalmykia_BA	0.041055	0.041055	5e-04	1.83605	0.066351	565.422	520.827	1295	0.0223607
Goat	Europe_Finnsheep	LakesDistrict_N	Kalmykia_BA	0.029906	0.029906	0.000498	1.33963	0.180364	564.593	531.804	1316	0.0223159
Goat	Europe_Feral	LakesDistrict_N	Kalmykia_BA	0.034317	0.034317	0.000487	1.55508	0.119927	563.894	526.477	1321	0.0220681
Goat	Europe_Solognote	LakesDistrict_N	Kalmykia_BA	0.069238	0.069238	0.000539	2.98125	0.002871	576.681	501.996	1245	0.0232164
Goat	Europe_Ouessant	LakesDistrict_N	Kalmykia_BA	0.031118	0.031118	0.000581	1.29063	0.196831	559.209	525.457	1206	0.0241039
Goat	Europe_EastFriesian	LakesDistrict_N	Kyrgyzstan_N	0.008371	0.008371	0.000356	0.443756	0.657219	900.486	885.536	1580	0.018868
Goat	Europe_ChiMerino	LakesDistrict_N	Kyrgyzstan_N	-0.004007	-0.004007	0.00031	-0.227483	0.820048	893.849	901.042	1687	0.0176068
Goat	Europe_Finnsheep	LakesDistrict_N	Kyrgyzstan_N	0.032549	0.032549	0.00032	1.81989	0.068776	934.533	875.614	1675	0.0178885
Goat	Europe_Feral	LakesDistrict_N	Kyrgyzstan_N	0.025606	0.025606	0.000319	1.43429	0.15149	927.647	881.326	1655	0.0178606
Goat	Europe_Solognote	LakesDistrict_N	Kyrgyzstan_N	0.00465	0.00465	0.000336	0.253484	0.799894	900.19	891.857	1615	0.0183303
Goat	Europe_Ouessant	LakesDistrict_N	Kyrgyzstan_N	0.010899	0.010899	0.000363	0.571729	0.567506	909.37	889.761	1526	0.0190526
Goat	Europe_EastFriesian	LakesDistrict_N	Kyrgyzstan_BA	0.053179	0.053179	0.000532	2.30547	0.02114	611.12	549.404	1191	0.0230651
Goat	Europe_ChiMerino	LakesDistrict_N	Kyrgyzstan_BA	0.028559	0.028559	0.000497	1.28069	0.200303	585.677	553.153	1284	0.0222935
Goat	Europe_Finnsheep	LakesDistrict_N	Kyrgyzstan_BA	0.058947	0.058947	0.000484	2.68049	0.007351	609.709	541.829	1282	0.022
Goat	Europe_Feral	LakesDistrict_N	Kyrgyzstan_BA	0.028461	0.028461	0.000489	1.28736	0.19797	611.155	577.33	1279	0.0221133
Goat	Europe_Solognote	LakesDistrict_N	Kyrgyzstan_BA	0.02908	0.02908	0.000521	1.27345	0.202859	577.638	544.992	1225	0.0228254
Goat	Europe_Ouessant	LakesDistrict_N	Kyrgyzstan_BA	-0.007358	-0.007358	0.000555	-0.312229	0.754867	571.595	580.069	1159	0.0235584
Goat	Europe_EastFriesian	CentralAnatolia_EN	Iran_N	0.053047	0.053047	3.7e-05	8.767	0	11650.9	10477.1	2459	0.00608276
Goat	Europe_ChiMerino	CentralAnatolia_EN	Iran_N	0.044786	0.044786	3.3e-05	7.74631	0	11510.4	10523.6	2459	0.00574456
Goat	Europe_Finnsheep	CentralAnatolia_EN	Iran_N	0.060664	0.060664	3.3e-05	10.5028	0	11771.6	10425.1	2459	0.00574456
Goat	Europe_Feral	CentralAnatolia_EN	Iran_N	0.057347	0.057347	3.3e-05	10.0032	0	11733.8	10461	2459	0.00574456
Goat	Europe_Solognote	CentralAnatolia_EN	Iran_N	0.04877	0.04877	3.6e-05	8.12344	0	11559.8	10484.7	2459	0.006
Goat	Europe_Ouessant	CentralAnatolia_EN	Iran_N	0.047994	0.047994	3.8e-05	7.7982	0	11532.4	10476.2	2459	0.00616441
Goat	Europe_EastFriesian	CentralAnatolia_EN	Kalmykia_BA	0.073217	0.073217	0.000101	7.27862	0	3740.12	3229.8	2421	0.0100499
Goat	Europe_ChiMerino	CentralAnatolia_EN	Kalmykia_BA	0.065987	0.065987	9.2e-05	6.89566	0	3699.21	3241.23	2441	0.00959166
Goat	Europe_Finnsheep	CentralAnatolia_EN	Kalmykia_BA	0.081421	0.081421	8.9e-05	8.60877	0	3749.8	3185.15	2435	0.00943398
Goat	Europe_Feral	CentralAnatolia_EN	Kalmykia_BA	0.064841	0.064841	9.1e-05	6.80766	0	3701.94	3251.1	2440	0.00953939
Goat	Europe_Solognote	CentralAnatolia_EN	Kalmykia_BA	0.06574	0.06574	9.6e-05	6.70419	0	3673.78	3220.55	2433	0.00979796
Goat	Europe_Ouessant	CentralAnatolia_EN	Kalmykia_BA	0.056947	0.056947	0.000106	5.52349	0	3644.43	3251.72	2429	0.0102956
Goat	Europe_EastFriesian	CentralAnatolia_EN	Kyrgyzstan_N	0.042063	0.042063	6.3e-05	5.2994	0	5898.97	5422.74	2451	0.00793725
Goat	Europe_ChiMerino	CentralAnatolia_EN	Kyrgyzstan_N	0.040516	0.040516	5.9e-05	5.27952	0	5852	5396.26	2450	0.00768115
Goat	Europe_Finnsheep	CentralAnatolia_EN	Kyrgyzstan_N	0.054174	0.054174	5.8e-05	7.10579	0	5997.02	5380.64	2456	0.00761577
Goat	Europe_Feral	CentralAnatolia_EN	Kyrgyzstan_N	0.042426	0.042426	5.8e-05	5.55387	0	5950.97	5466.57	2453	0.00761577
Goat	Europe_Solognote	CentralAnatolia_EN	Kyrgyzstan_N	0.035684	0.035684	5.9e-05	4.63613	4e-06	5839.06	5436.69	2447	0.00768115
Goat	Europe_Ouessant	CentralAnatolia_EN	Kyrgyzstan_N	0.038616	0.038616	6.6e-05	4.74546	2e-06	5873.14	5436.41	2447	0.00812404
Goat	Europe_EastFriesian	CentralAnatolia_EN	Kyrgyzstan_BA	0.091547	0.091547	9.8e-05	9.22821	0	3678.27	3061.29	2393	0.00989949
Goat	Europe_ChiMerino	CentralAnatolia_EN	Kyrgyzstan_BA	0.083491	0.083491	9.1e-05	8.75157	0	3639.29	3078.42	2405	0.00953939
Goat	Europe_Finnsheep	CentralAnatolia_EN	Kyrgyzstan_BA	0.099042	0.099042	9e-05	10.4599	0	3714.22	3044.79	2423	0.00948683
Goat	Europe_Feral	CentralAnatolia_EN	Kyrgyzstan_BA	0.095354	0.095354	8.9e-05	10.0797	0	3701.38	3056.95	2408	0.00943398
Goat	Europe_Solognote	CentralAnatolia_EN	Kyrgyzstan_BA	0.089331	0.089331	9.8e-05	9.02707	0	3658.6	3058.55	2393	0.00989949
Goat	Europe_Ouessant	CentralAnatolia_EN	Kyrgyzstan_BA	0.081897	0.081897	0.000106	7.97158	0	3627.17	3078.03	2389	0.0102956
Goat	Europe_EastFriesian	CentralAnatolia_LN	Iran_N	0.026403	0.026403	0.000434	1.26715	0.205103	756.355	717.442	1450	0.0208327
Goat	Europe_ChiMerino	CentralAnatolia_LN	Iran_N	-0.003778	-0.003778	4e-04	-0.188814	0.850239	741.986	747.614	1522	0.02
Goat	Europe_Finnsheep	CentralAnatolia_LN	Iran_N	0.028502	0.028502	0.000385	1.45234	0.146406	764.368	722.003	1560	0.0196214
Goat	Europe_Feral	CentralAnatolia_LN	Iran_N	0.010951	0.010951	0.000389	0.555543	0.578524	760.69	744.21	1543	0.0197231
Goat	Europe_Solognote	CentralAnatolia_LN	Iran_N	-0.013091	-0.013091	0.000416	-0.642093	0.520813	719.167	738.246	1471	0.0203961
Goat	Europe_Ouessant	CentralAnatolia_LN	Iran_N	-0.006213	-0.006213	0.00044	-0.296197	0.76708	729.582	738.705	1427	0.0209762
Goat	Europe_EastFriesian	CentralAnatolia_LN	Kalmykia_BA	0.033627	0.033627	0.001221	0.962312	0.335893	266.578	249.233	628	0.0349428
Goat	Europe_ChiMerino	CentralAnatolia_LN	Kalmykia_BA	0.020009	0.020009	0.001124	0.596838	0.550616	262.468	252.171	684	0.0335261
Goat	Europe_Finnsheep	CentralAnatolia_LN	Kalmykia_BA	0.044561	0.044561	0.001088	1.35104	0.176684	260.757	238.509	700	0.0329848
Goat	Europe_Feral	CentralAnatolia_LN	Kalmykia_BA	-0.000204	-0.000204	0.001045	-0.006298	0.994975	259.46	259.566	691	0.0323265
Goat	Europe_Solognote	CentralAnatolia_LN	Kalmykia_BA	0.012362	0.012362	0.001139	0.366225	0.714197	263.443	257.009	664	0.0337491
Goat	Europe_Ouessant	CentralAnatolia_LN	Kalmykia_BA	-0.002456	-0.002456	0.001233	-0.069948	0.944235	259.46	260.738	647	0.0351141
Goat	Europe_EastFriesian	CentralAnatolia_LN	Kyrgyzstan_N	0.024411	0.024411	0.000733	0.901387	0.367383	404.993	385.691	890	0.027074
Goat	Europe_ChiMerino	CentralAnatolia_LN	Kyrgyzstan_N	-0.004673	-0.004673	0.000673	-0.180176	0.857014	381.101	384.679	950	0.0259422
Goat	Europe_Finnsheep	CentralAnatolia_LN	Kyrgyzstan_N	0.045402	0.045402	0.00067	1.75349	0.079519	405.58	370.351	972	0.0258844
Goat	Europe_Feral	CentralAnatolia_LN	Kyrgyzstan_N	0.025444	0.025444	0.000646	1.00089	0.31688	414.386	393.821	984	0.0254165
Goat	Europe_Solognote	CentralAnatolia_LN	Kyrgyzstan_N	-0.002081	-0.002081	0.000716	-0.077806	0.937983	389.411	391.036	916	0.0267582
Goat	Europe_Ouessant	CentralAnatolia_LN	Kyrgyzstan_N	0.020999	0.020999	0.000756	0.763714	0.445038	387.145	371.219	863	0.0274955
Goat	Europe_EastFriesian	CentralAnatolia_LN	Kyrgyzstan_BA	-0.012054	-0.012054	0.001248	-0.341151	0.73299	214.633	219.871	572	0.035327
Goat	Europe_ChiMerino	CentralAnatolia_LN	Kyrgyzstan_BA	0.008233	0.008233	0.00117	0.240677	0.809806	218.245	214.681	626	0.0342053
Goat	Europe_Finnsheep	CentralAnatolia_LN	Kyrgyzstan_BA	0.038253	0.038253	0.001138	1.13392	0.256828	226.29	209.615	643	0.0337343
Goat	Europe_Feral	CentralAnatolia_LN	Kyrgyzstan_BA	0.001234	0.001234	0.001137	0.036601	0.970803	220.955	220.41	622	0.0337194
Goat	Europe_Solognote	CentralAnatolia_LN	Kyrgyzstan_BA	-0.022244	-0.022244	0.001241	-0.631345	0.527815	205.19	214.526	581	0.0352278
Goat	Europe_Ouessant	CentralAnatolia_LN	Kyrgyzstan_BA	-0.001118	-0.001118	0.001306	-0.030937	0.97532	206.745	207.208	556	0.0361386
