# Supplementary material for: The Population History of Domestic Sheep Revealed by Paleogenomes
Source: Mol Biol Evol. 2024 Oct 22;41(10):msae158. doi: 10.1093/molbev/msae158 (PMC11495565; doi:10.1093/molbev/msae158)
Supplement: msae158_Supplementary_Data [file msae158_supplementary_data.zip › Supp_Table_17.xlsx]

## Sheet: ANTvsMOD-4
D-statistics of the form D(Goat,X;ancient_domestic,modern_domestic)
O	X	B	A	Dstats	JK.D	V.JK.D.	Z	pvalue	nABBA	nBABA	nBlocks	se
Goat	France_N	WestAnatolia_N	Africa_modern	-0.066965	-0.066965	1,2e-05	-19.5475	0	27347.7	31273.2	2460	0.0034641
Goat	LakesDistrict_N	WestAnatolia_N	Africa_modern	-0.104385	-0.104385	9e-05	-11.0096	0	2918.91	3599.31	2436	0.00948683
Goat	CentralAnatolia_EN	WestAnatolia_N	Africa_modern	-0.071114	-0.071114	1,8e-05	-16.8704	0	18655.7	21512.2	2460	0.00424264
Goat	CentralAnatolia_LN	WestAnatolia_N	Africa_modern	-0.117779	-0.117779	0.000183	-8.71415	0	1209.73	1532.73	2212	0.0135277
Goat	Iran_N	WestAnatolia_N	Africa_modern	-0.025688	-0.025688	9,6e-05	-2.62705	0.008613	2949.77	3105.32	2432	0.00979796
Goat	Anatolia_EPI	WestAnatolia_N	Africa_modern	-0.049339	-0.049339	0.000108	-4.73739	2e-06	2447.16	2701.17	2415	0.0103923
Goat	Kalmykia_BA	WestAnatolia_N	Africa_modern	-0.014423	-0.014423	0.00025	-0.911447	0.36206	947.339	975.066	1966	0.0158114
Goat	Iberia_N	WestAnatolia_N	Africa_modern	-0.050979	-0.050979	1,6e-05	-12.6746	0	26159.4	28969.8	2460	0.004
Goat	Baltic_N	WestAnatolia_N	Africa_modern	-0.022109	-0.022109	2e-05	-4.94941	1e-06	20627.1	21559.8	2459	0.00447214
Goat	CyprianMouflon	WestAnatolia_N	Africa_modern	-0.009252	-0.009252	1,4e-05	-2.46551	0.013682	27650.9	28167.3	2460	0.00374166
Goat	AnatolianMouflon	WestAnatolia_N	Africa_modern	-0.006348	-0.006348	1,9e-05	-1.46488	0.142952	17520.7	17744.6	2459	0.0043589
Goat	Kyrgyzstan_N	WestAnatolia_N	Africa_modern	-0.026816	-0.026816	0.000167	-2.07654	0.037844	1465.39	1546.15	2224	0.0129228
Goat	Kyrgyzstan_BA	WestAnatolia_N	Africa_modern	-0.027622	-0.027622	0.000257	-1.72142	0.085174	911.193	962.962	1879	0.0160312
Goat	EuropeanMouflon	WestAnatolia_N	Africa_modern	-0.020396	-0.020396	1,3e-05	-5.71257	0	29053.8	30263.7	2460	0.00360555
Goat	Asia_modern	WestAnatolia_N	Africa_modern	0.092955	0.092955	1e-05	30.0955	0	32661.5	27105.8	2460	0.00316228
Goat	IranianMouflon	WestAnatolia_N	Africa_modern	0.000184	0.000184	9e-06	0.061941	0.95061	25258.7	25249.4	2461	0.003
Goat	Europe_modern	WestAnatolia_N	Africa_modern	0.045423	0.045423	9e-06	14.8901	0	31238.6	28524	2460	0.003
Goat	Argali	WestAnatolia_N	Africa_modern	0.007298	0.007298	1,6e-05	1.85299	0.063885	19656.4	19371.6	2461	0.004
Goat	Urial	WestAnatolia_N	Africa_modern	-0.004798	-0.004798	1e-05	-1.52996	0.126027	24421.3	24656.8	2460	0.00316228
Goat	MiddleEast_modern	WestAnatolia_N	Africa_modern	0.093603	0.093603	1,1e-05	28.2375	0	32844.8	27222.4	2460	0.00331662
Goat	Anatolia_modern	WestAnatolia_N	Africa_modern	0.075247	0.075247	9e-06	25.6871	0	32191.3	27685.7	2461	0.003
Goat	France_N	WestAnatolia_N	Asia_modern	-0.088674	-0.088674	1,2e-05	-25.499	0	26826.8	32047.3	2460	0.0034641
Goat	LakesDistrict_N	WestAnatolia_N	Asia_modern	-0.116884	-0.116884	9,4e-05	-12.0679	0	2876.03	3637.34	2436	0.00969536
Goat	CentralAnatolia_EN	WestAnatolia_N	Asia_modern	-0.073139	-0.073139	1,9e-05	-16.8691	0	18766.6	21728.4	2459	0.0043589
Goat	CentralAnatolia_LN	WestAnatolia_N	Asia_modern	-0.114268	-0.114268	0.000186	-8.37933	0	1212.41	1525.24	2174	0.0136382
Goat	Iran_N	WestAnatolia_N	Asia_modern	0.017437	0.017437	9,5e-05	1.78484	0.074288	3143.39	3035.65	2430	0.00974679
Goat	Anatolia_EPI	WestAnatolia_N	Asia_modern	-0.064941	-0.064941	0.000109	-6.21176	0	2428.39	2765.7	2414	0.0104403
Goat	Kalmykia_BA	WestAnatolia_N	Asia_modern	0.020069	0.020069	0.000251	1.26705	0.205138	994.97	955.819	1958	0.015843
Goat	Iberia_N	WestAnatolia_N	Asia_modern	-0.07667	-0.07667	1,6e-05	-18.9147	0	25519.4	29757.5	2460	0.004
Goat	Baltic_N	WestAnatolia_N	Asia_modern	-0.008538	-0.008538	2,2e-05	-1.83782	0.066089	21199.6	21564.8	2459	0.00469042
Goat	CyprianMouflon	WestAnatolia_N	Asia_modern	-0.010306	-0.010306	1,5e-05	-2.68353	0.007285	27860.4	28440.7	2460	0.00387298
Goat	AnatolianMouflon	WestAnatolia_N	Asia_modern	-0.006752	-0.006752	1,9e-05	-1.54577	0.122161	17687.5	17927.9	2459	0.0043589
Goat	Kyrgyzstan_N	WestAnatolia_N	Asia_modern	0.029697	0.029697	0.000171	2.26943	0.023242	1590.67	1498.92	2233	0.0130767
Goat	Kyrgyzstan_BA	WestAnatolia_N	Asia_modern	0.003413	0.003413	0.000254	0.214047	0.83051	964.786	958.223	1885	0.0159374
Goat	EuropeanMouflon	WestAnatolia_N	Asia_modern	-0.044033	-0.044033	1,4e-05	-11.6525	0	28460.6	31082.5	2460	0.00374166
Goat	Africa_modern	WestAnatolia_N	Asia_modern	0.081089	0.081089	1e-05	26.1463	0	32661.5	27761.8	2460	0.00316228
Goat	IranianMouflon	WestAnatolia_N	Asia_modern	0.002032	0.002032	9e-06	0.673291	0.500762	25556.5	25452.9	2460	0.003
Goat	Europe_modern	WestAnatolia_N	Asia_modern	0.050144	0.050144	1e-05	15.9149	0	31775.3	28740.8	2460	0.00316228
Goat	Argali	WestAnatolia_N	Asia_modern	0.011981	0.011981	1,6e-05	3.00984	0.002614	19868.3	19397.9	2460	0.004
Goat	Urial	WestAnatolia_N	Asia_modern	-0.004241	-0.004241	1e-05	-1.33577	0.181623	24712.1	24922.6	2460	0.00316228
Goat	MiddleEast_modern	WestAnatolia_N	Asia_modern	0.124312	0.124312	1,2e-05	36.2628	0	34422.6	26810.6	2460	0.0034641
Goat	Anatolia_modern	WestAnatolia_N	Asia_modern	0.102917	0.102917	9e-06	34.3178	0	33616.2	27342.5	2460	0.003
Goat	France_N	WestAnatolia_N	Europe_modern	-0.034276	-0.034276	1,2e-05	-9.95254	0	28100.6	30095.3	2461	0.0034641
Goat	LakesDistrict_N	WestAnatolia_N	Europe_modern	-0.096421	-0.096421	9,2e-05	-10.0541	0	2890.7	3507.63	2436	0.00959166
Goat	CentralAnatolia_EN	WestAnatolia_N	Europe_modern	-0.065189	-0.065189	1,8e-05	-15.2993	0	18511.8	21093.7	2459	0.00424264
Goat	CentralAnatolia_LN	WestAnatolia_N	Europe_modern	-0.085912	-0.085912	0.00018	-6.40786	0	1223.85	1453.91	2179	0.0134164
Goat	Iran_N	WestAnatolia_N	Europe_modern	-0.01279	-0.01279	9,7e-05	-1.30021	0.19353	2921.21	2996.9	2431	0.00984886
Goat	Anatolia_EPI	WestAnatolia_N	Europe_modern	-0.04318	-0.04318	0.000109	-4.12697	3,7e-05	2383.48	2598.6	2411	0.0104403
Goat	Kalmykia_BA	WestAnatolia_N	Europe_modern	0.000135	0.000135	0.000249	0.008586	0.993149	932.777	932.524	1971	0.0157797
Goat	Iberia_N	WestAnatolia_N	Europe_modern	-0.021028	-0.021028	1,7e-05	-5.17406	0	26734.2	27882.7	2461	0.00412311
Goat	Baltic_N	WestAnatolia_N	Europe_modern	0.019171	0.019171	2e-05	4.26198	2e-05	21318	20516	2461	0.00447214
Goat	CyprianMouflon	WestAnatolia_N	Europe_modern	-0.005593	-0.005593	1,4e-05	-1.51605	0.129507	27422.4	27730.9	2461	0.00374166
Goat	AnatolianMouflon	WestAnatolia_N	Europe_modern	-0.001426	-0.001426	1,9e-05	-0.330379	0.741114	17350.4	17399.9	2461	0.0043589
Goat	Kyrgyzstan_N	WestAnatolia_N	Europe_modern	-0.01884	-0.01884	0.00017	-1.44322	0.148958	1442.61	1498.01	2230	0.0130384
Goat	Kyrgyzstan_BA	WestAnatolia_N	Europe_modern	-0.038381	-0.038381	0.000256	-2.39995	0.016397	875.455	945.34	1877	0.016
Goat	EuropeanMouflon	WestAnatolia_N	Europe_modern	0.01156	0.01156	1,3e-05	3.24004	0.001195	29796.7	29115.7	2460	0.00360555
Goat	Africa_modern	WestAnatolia_N	Europe_modern	0.064917	0.064917	9e-06	21.3361	0	31238.6	27430	2461	0.003
Goat	Asia_modern	WestAnatolia_N	Europe_modern	0.081321	0.081321	1e-05	26.3154	0	31775.3	26996	2461	0.00316228
Goat	IranianMouflon	WestAnatolia_N	Europe_modern	0.000773	0.000773	9e-06	0.257764	0.796589	24907.6	24869.1	2460	0.003
Goat	Argali	WestAnatolia_N	Europe_modern	0.004798	0.004798	1,5e-05	1.23029	0.218587	19243.9	19060.1	2461	0.00387298
Goat	Urial	WestAnatolia_N	Europe_modern	-0.00386	-0.00386	1e-05	-1.19358	0.232644	24046.4	24232.8	2460	0.00316228
Goat	MiddleEast_modern	WestAnatolia_N	Europe_modern	0.072861	0.072861	1,1e-05	21.97	0	31548.9	27263.7	2461	0.00331662
Goat	Anatolia_modern	WestAnatolia_N	Europe_modern	0.070429	0.070429	9e-06	24.0841	0	31520.4	27372.6	2461	0.003
Goat	France_N	WestAnatolia_N	MiddleEast_modern	-0.084127	-0.084127	1,3e-05	-23.0281	0	26972.1	31927.1	2461	0.00360555
Goat	LakesDistrict_N	WestAnatolia_N	MiddleEast_modern	-0.114254	-0.114254	1e-04	-11.4163	0	2891.31	3637.22	2420	0.01
Goat	CentralAnatolia_EN	WestAnatolia_N	MiddleEast_modern	-0.075589	-0.075589	2,1e-05	-16.6339	0	18717	21778	2460	0.00458258
Goat	CentralAnatolia_LN	WestAnatolia_N	MiddleEast_modern	-0.105607	-0.105607	0.000209	-7.31081	0	1236.63	1528.66	2072	0.0144568
Goat	Iran_N	WestAnatolia_N	MiddleEast_modern	0.009617	0.009617	0.000105	0.93969	0.347377	3082.52	3023.79	2405	0.010247
Goat	Anatolia_EPI	WestAnatolia_N	MiddleEast_modern	-0.070215	-0.070215	0.000121	-6.37163	0	2416.7	2781.71	2381	0.011
Goat	Kalmykia_BA	WestAnatolia_N	MiddleEast_modern	0.023087	0.023087	0.000284	1.37054	0.170517	979.701	935.484	1832	0.0168523
Goat	Iberia_N	WestAnatolia_N	MiddleEast_modern	-0.070673	-0.070673	1,8e-05	-16.5304	0	25688.9	29596	2461	0.00424264
Goat	Baltic_N	WestAnatolia_N	MiddleEast_modern	-0.018287	-0.018287	2,4e-05	-3.75296	0.000175	20912.4	21691.5	2460	0.00489898
Goat	CyprianMouflon	WestAnatolia_N	MiddleEast_modern	-0.009258	-0.009258	1,7e-05	-2.27516	0.022896	27983.8	28506.8	2461	0.00412311
Goat	AnatolianMouflon	WestAnatolia_N	MiddleEast_modern	-0.002271	-0.002271	2,2e-05	-0.487527	0.625885	17834.6	17915.7	2460	0.00469042
Goat	Kyrgyzstan_N	WestAnatolia_N	MiddleEast_modern	0.004397	0.004397	0.000195	0.314774	0.752933	1548.27	1534.72	2146	0.0139642
Goat	Kyrgyzstan_BA	WestAnatolia_N	MiddleEast_modern	-0.001505	-0.001505	0.000287	-0.088819	0.929226	942.987	945.829	1717	0.0169411
Goat	EuropeanMouflon	WestAnatolia_N	MiddleEast_modern	-0.042249	-0.042249	1,5e-05	-10.8337	0	28487.5	31000.8	2460	0.00387298
Goat	Africa_modern	WestAnatolia_N	MiddleEast_modern	0.085996	0.085996	1,1e-05	25.9695	0	32844.8	27643.1	2461	0.00331662
Goat	Asia_modern	WestAnatolia_N	MiddleEast_modern	0.12858	0.12858	1,1e-05	37.9534	0	34422.6	26579	2461	0.00331662
Goat	IranianMouflon	WestAnatolia_N	MiddleEast_modern	0.001361	0.001361	1e-05	0.422744	0.672482	25501	25431.7	2460	0.00316228
Goat	Europe_modern	WestAnatolia_N	MiddleEast_modern	0.045941	0.045941	1,1e-05	13.6535	0	31548.9	28777.4	2461	0.00331662
Goat	Argali	WestAnatolia_N	MiddleEast_modern	0.012769	0.012769	1,7e-05	3.06376	0.002186	19900.5	19398.7	2461	0.00412311
Goat	Urial	WestAnatolia_N	MiddleEast_modern	-0.002418	-0.002418	1,1e-05	-0.724642	0.468672	24669.6	24789.2	2460	0.00331662
Goat	Anatolia_modern	WestAnatolia_N	MiddleEast_modern	0.111854	0.111854	1,1e-05	34.5075	0	33979.5	27142.7	2461	0.00331662
Goat	France_N	WestAnatolia_N	Anatolia_modern	-0.071311	-0.071311	1,1e-05	-21.5287	0	27160.7	31331.9	2460	0.00331662
Goat	LakesDistrict_N	WestAnatolia_N	Anatolia_modern	-0.103291	-0.103291	9e-05	-10.8872	0	2893.39	3559.97	2440	0.00948683
Goat	CentralAnatolia_EN	WestAnatolia_N	Anatolia_modern	-0.071736	-0.071736	1,7e-05	-17.178	0	18593.4	21467.2	2460	0.00412311
Goat	CentralAnatolia_LN	WestAnatolia_N	Anatolia_modern	-0.090379	-0.090379	0.000175	-6.82789	0	1220.54	1463.09	2234	0.0132288
Goat	Iran_N	WestAnatolia_N	Anatolia_modern	0.002642	0.002642	9,1e-05	0.276499	0.782165	3019.68	3003.77	2432	0.00953939
Goat	Anatolia_EPI	WestAnatolia_N	Anatolia_modern	-0.048539	-0.048539	0.000103	-4.7923	2e-06	2422.49	2669.66	2426	0.0101489
Goat	Kalmykia_BA	WestAnatolia_N	Anatolia_modern	0.022061	0.022061	0.000239	1.42596	0.153881	974.965	932.876	2025	0.0154596
Goat	Iberia_N	WestAnatolia_N	Anatolia_modern	-0.062992	-0.062992	1,5e-05	-16.1285	0	25677	29129.4	2460	0.00387298
Goat	Baltic_N	WestAnatolia_N	Anatolia_modern	-0.006757	-0.006757	1,9e-05	-1.53361	0.125126	20923	21207.7	2459	0.0043589
Goat	CyprianMouflon	WestAnatolia_N	Anatolia_modern	0.000584	0.000584	1,3e-05	0.15938	0.87337	28073.7	28040.9	2460	0.00360555
Goat	AnatolianMouflon	WestAnatolia_N	Anatolia_modern	0.000911	0.000911	1,8e-05	0.213992	0.830553	17668.4	17636.2	2459	0.00424264
Goat	Kyrgyzstan_N	WestAnatolia_N	Anatolia_modern	0.011772	0.011772	0.000167	0.911361	0.362105	1514.33	1479.09	2269	0.0129228
Goat	Kyrgyzstan_BA	WestAnatolia_N	Anatolia_modern	-0.008303	-0.008303	0.000241	-0.534932	0.592697	918.565	933.947	1950	0.0155242
Goat	EuropeanMouflon	WestAnatolia_N	Anatolia_modern	-0.032749	-0.032749	1,2e-05	-9.28555	0	28577.6	30512.7	2460	0.0034641
Goat	Africa_modern	WestAnatolia_N	Anatolia_modern	0.078023	0.078023	9e-06	26.1886	0	32191.3	27531.5	2461	0.003
Goat	Asia_modern	WestAnatolia_N	Anatolia_modern	0.117786	0.117786	9e-06	39.3464	0	33616.2	26531.7	2460	0.003
Goat	IranianMouflon	WestAnatolia_N	Anatolia_modern	0.000994	0.000994	9e-06	0.338953	0.734645	25244.4	25194.3	2460	0.003
Goat	Europe_modern	WestAnatolia_N	Anatolia_modern	0.053649	0.053649	9e-06	18.1351	0	31520.4	28310.5	2460	0.003
Goat	Argali	WestAnatolia_N	Anatolia_modern	0.00566	0.00566	1,4e-05	1.49838	0.134034	19498.3	19278.8	2460	0.00374166
Goat	Urial	WestAnatolia_N	Anatolia_modern	-0.008958	-0.008958	1e-05	-2.87481	0.004043	24233.8	24671.9	2460	0.00316228
Goat	MiddleEast_modern	WestAnatolia_N	Anatolia_modern	0.122565	0.122565	1,1e-05	36.8785	0	33979.5	26559.5	2460	0.00331662
Goat	France_N	LakesDistrict_N	Africa_modern	-0.059448	-0.059448	1,7e-05	-14.581	0	16746.7	18863.7	2462	0.00412311
Goat	WestAnatolia_N	LakesDistrict_N	Africa_modern	-0.112202	-0.112202	9,2e-05	-11.6901	0	2873.1	3599.31	2446	0.00959166
Goat	CentralAnatolia_EN	LakesDistrict_N	Africa_modern	-0.066701	-0.066701	2,7e-05	-12.7433	0	11499.8	13143.5	2460	0.00519615
Goat	CentralAnatolia_LN	LakesDistrict_N	Africa_modern	-0.135581	-0.135581	0.000267	-8.30158	0	734.827	965.336	1843	0.0163401
Goat	Iran_N	LakesDistrict_N	Africa_modern	-0.036186	-0.036186	0.00015	-2.95121	0.003165	1772.38	1905.47	2344	0.0122474
Goat	Anatolia_EPI	LakesDistrict_N	Africa_modern	-0.077589	-0.077589	0.000163	-6.06997	0	1476.55	1724.95	2268	0.0127671
Goat	Kalmykia_BA	LakesDistrict_N	Africa_modern	-0.012053	-0.012053	0.00039	-0.610364	0.541621	568.155	582.017	1562	0.0197484
Goat	Iberia_N	LakesDistrict_N	Africa_modern	-0.048432	-0.048432	2,3e-05	-10.1306	0	16067.1	17702.7	2462	0.00479583
Goat	Baltic_N	LakesDistrict_N	Africa_modern	-0.020932	-0.020932	2,9e-05	-3.86903	0.000109	12677.7	13219.7	2461	0.00538516
Goat	CyprianMouflon	LakesDistrict_N	Africa_modern	-0.011825	-0.011825	2e-05	-2.62283	0.00872	17036.8	17444.6	2461	0.00447214
Goat	AnatolianMouflon	LakesDistrict_N	Africa_modern	-0.016388	-0.016388	2,9e-05	-3.01944	0.002532	10661.3	11016.5	2460	0.00538516
Goat	Kyrgyzstan_N	LakesDistrict_N	Africa_modern	-0.06713	-0.06713	0.000248	-4.26231	2e-05	956.051	1093.65	1931	0.015748
Goat	Kyrgyzstan_BA	LakesDistrict_N	Africa_modern	-0.045839	-0.045839	0.000347	-2.46048	0.013875	622.638	682.462	1551	0.0186279
Goat	EuropeanMouflon	LakesDistrict_N	Africa_modern	-0.013226	-0.013226	1,8e-05	-3.08921	0.002007	17813.8	18291.4	2462	0.00424264
Goat	Asia_modern	LakesDistrict_N	Africa_modern	0.08872	0.08872	1,4e-05	23.8929	0	19921.1	16674.4	2462	0.00374166
Goat	IranianMouflon	LakesDistrict_N	Africa_modern	-0.012141	-0.012141	1,4e-05	-3.24955	0.001156	15293.6	15669.5	2461	0.00374166
Goat	Europe_modern	LakesDistrict_N	Africa_modern	0.048731	0.048731	1,3e-05	13.3208	0	19094.6	17320.1	2462	0.00360555
Goat	Argali	LakesDistrict_N	Africa_modern	-0.004656	-0.004656	2,4e-05	-0.942688	0.345841	11931.9	12043.5	2460	0.00489898
Goat	Urial	LakesDistrict_N	Africa_modern	-0.009837	-0.009837	1,6e-05	-2.48942	0.012795	14895	15191	2460	0.004
Goat	MiddleEast_modern	LakesDistrict_N	Africa_modern	0.08997	0.08997	1,5e-05	23.1979	0	19943.8	16651.4	2462	0.00387298
Goat	Anatolia_modern	LakesDistrict_N	Africa_modern	0.076582	0.076582	1,3e-05	21.3777	0	19680.3	16880.4	2462	0.00360555
Goat	France_N	LakesDistrict_N	Asia_modern	-0.080568	-0.080568	1,7e-05	-19.2845	0	16375.7	19245.7	2461	0.00412311
Goat	WestAnatolia_N	LakesDistrict_N	Asia_modern	-0.115367	-0.115367	9,8e-05	-11.6752	0	2884.89	3637.34	2443	0.00989949
Goat	CentralAnatolia_EN	LakesDistrict_N	Asia_modern	-0.06725	-0.06725	2,9e-05	-12.5514	0	11562.3	13229.5	2459	0.00538516
Goat	CentralAnatolia_LN	LakesDistrict_N	Asia_modern	-0.136363	-0.136363	0.000266	-8.3591	0	737.124	969.899	1854	0.0163095
Goat	Iran_N	LakesDistrict_N	Asia_modern	0.002678	0.002678	0.00015	0.21874	0.826853	1851.75	1841.85	2341	0.0122474
Goat	Anatolia_EPI	LakesDistrict_N	Asia_modern	-0.087405	-0.087405	0.000164	-6.81785	0	1479.64	1763.07	2271	0.0128062
Goat	Kalmykia_BA	LakesDistrict_N	Asia_modern	0.040204	0.040204	0.00038	2.06105	0.039299	619.987	572.063	1565	0.0194936
Goat	Iberia_N	LakesDistrict_N	Asia_modern	-0.075111	-0.075111	2,3e-05	-15.6756	0	15628.9	18167.3	2461	0.00479583
Goat	Baltic_N	LakesDistrict_N	Asia_modern	-0.00865	-0.00865	3,1e-05	-1.55633	0.11963	12947.9	13173.8	2460	0.00556776
Goat	CyprianMouflon	LakesDistrict_N	Asia_modern	-0.013375	-0.013375	2e-05	-2.9635	0.003042	17139.1	17603.8	2460	0.00447214
Goat	AnatolianMouflon	LakesDistrict_N	Asia_modern	-0.015658	-0.015658	3e-05	-2.83735	0.004549	10789.5	11132.7	2460	0.00547723
Goat	Kyrgyzstan_N	LakesDistrict_N	Asia_modern	-0.033595	-0.033595	0.00025	-2.12669	0.033446	1000.18	1069.72	1960	0.0158114
Goat	Kyrgyzstan_BA	LakesDistrict_N	Asia_modern	0.003825	0.003825	0.000354	0.203351	0.838861	656.136	651.136	1553	0.0188149
Goat	EuropeanMouflon	LakesDistrict_N	Asia_modern	-0.037644	-0.037644	1,9e-05	-8.63579	0	17392.5	18753.1	2461	0.0043589
Goat	Africa_modern	LakesDistrict_N	Asia_modern	0.081315	0.081315	1,4e-05	21.8722	0	19921.1	16925	2461	0.00374166
Goat	IranianMouflon	LakesDistrict_N	Asia_modern	-0.011442	-0.011442	1,5e-05	-2.95743	0.003102	15408	15764.7	2460	0.00387298
Goat	Europe_modern	LakesDistrict_N	Asia_modern	0.051614	0.051614	1,4e-05	13.7723	0	19277.1	17384.8	2461	0.00374166
Goat	Argali	LakesDistrict_N	Asia_modern	-0.00354	-0.00354	2,5e-05	-0.713141	0.475758	12008.7	12094	2459	0.005
Goat	Urial	LakesDistrict_N	Asia_modern	-0.010083	-0.010083	1,6e-05	-2.48957	0.01279	14983.9	15289.1	2460	0.004
Goat	MiddleEast_modern	LakesDistrict_N	Asia_modern	0.119614	0.119614	1,6e-05	30.0436	0	20784.3	16343.3	2461	0.004
Goat	Anatolia_modern	LakesDistrict_N	Asia_modern	0.10158	0.10158	1,3e-05	27.6888	0	20385.9	16626.2	2461	0.00360555
Goat	France_N	LakesDistrict_N	Europe_modern	-0.030365	-0.030365	1,6e-05	-7.54456	0	17164	18239	2462	0.004
Goat	WestAnatolia_N	LakesDistrict_N	Europe_modern	-0.097313	-0.097313	9,3e-05	-10.0652	0	2885.5	3507.63	2447	0.00964365
Goat	CentralAnatolia_EN	LakesDistrict_N	Europe_modern	-0.060381	-0.060381	2,8e-05	-11.5083	0	11465.3	12938.9	2460	0.0052915
Goat	CentralAnatolia_LN	LakesDistrict_N	Europe_modern	-0.128749	-0.128749	0.000272	-7.80004	0	711.673	922.008	1837	0.0164924
Goat	Iran_N	LakesDistrict_N	Europe_modern	-0.028775	-0.028775	0.000148	-2.36858	0.017856	1740.03	1843.13	2351	0.0121655
Goat	Anatolia_EPI	LakesDistrict_N	Europe_modern	-0.070779	-0.070779	0.000167	-5.47475	0	1467.42	1690.96	2259	0.0129228
Goat	Kalmykia_BA	LakesDistrict_N	Europe_modern	0.00063	0.00063	0.000394	0.0317	0.974711	568.294	567.579	1542	0.0198494
Goat	Iberia_N	LakesDistrict_N	Europe_modern	-0.021952	-0.021952	2,2e-05	-4.68667	3e-06	16434.1	17171.9	2462	0.00469042
Goat	Baltic_N	LakesDistrict_N	Europe_modern	0.017391	0.017391	3e-05	3.17607	0.001493	13104.5	12656.5	2461	0.00547723
Goat	CyprianMouflon	LakesDistrict_N	Europe_modern	-0.009312	-0.009312	2e-05	-2.09508	0.036164	16906.8	17224.6	2461	0.00447214
Goat	AnatolianMouflon	LakesDistrict_N	Europe_modern	-0.018316	-0.018316	3e-05	-3.36054	0.000778	10594.4	10989.8	2461	0.00547723
Goat	Kyrgyzstan_N	LakesDistrict_N	Europe_modern	-0.083021	-0.083021	0.000245	-5.30007	0	905.027	1068.9	1948	0.0156525
Goat	Kyrgyzstan_BA	LakesDistrict_N	Europe_modern	-0.034562	-0.034562	0.000361	-1.81943	0.068846	603.509	646.72	1555	0.019
Goat	EuropeanMouflon	LakesDistrict_N	Europe_modern	0.017768	0.017768	1,7e-05	4.2503	2,1e-05	18259.8	17622.2	2462	0.00412311
Goat	Africa_modern	LakesDistrict_N	Europe_modern	0.061481	0.061481	1,3e-05	17.1891	0	19094.6	16882.7	2462	0.00360555
Goat	Asia_modern	LakesDistrict_N	Europe_modern	0.071754	0.071754	1,3e-05	19.6088	0	19277.1	16695.9	2462	0.00360555
Goat	IranianMouflon	LakesDistrict_N	Europe_modern	-0.013925	-0.013925	1,4e-05	-3.74412	0.000181	15097.6	15524.1	2461	0.00374166
Goat	Argali	LakesDistrict_N	Europe_modern	-0.011505	-0.011505	2,4e-05	-2.3257	0.020034	11698	11970.3	2460	0.00489898
Goat	Urial	LakesDistrict_N	Europe_modern	-0.010479	-0.010479	1,5e-05	-2.70148	0.006903	14711.4	15023	2461	0.00387298
Goat	MiddleEast_modern	LakesDistrict_N	Europe_modern	0.06651	0.06651	1,5e-05	17.3463	0	19144.5	16756.7	2462	0.00387298
Goat	Anatolia_modern	LakesDistrict_N	Europe_modern	0.06618	0.06618	1,3e-05	18.6695	0	19185	16803.3	2462	0.00360555
Goat	France_N	LakesDistrict_N	MiddleEast_modern	-0.080293	-0.080293	1,8e-05	-18.725	0	16356.7	19212.6	2462	0.00424264
Goat	WestAnatolia_N	LakesDistrict_N	MiddleEast_modern	-0.114574	-0.114574	0.000103	-11.3017	0	2889.43	3637.22	2430	0.0101489
Goat	CentralAnatolia_EN	LakesDistrict_N	MiddleEast_modern	-0.070184	-0.070184	3,1e-05	-12.6924	0	11519.8	13258.8	2460	0.00556776
Goat	CentralAnatolia_LN	LakesDistrict_N	MiddleEast_modern	-0.138538	-0.138538	3e-04	-8.0051	0	736.759	973.725	1729	0.0173205
Goat	Iran_N	LakesDistrict_N	MiddleEast_modern	-0.003269	-0.003269	0.000163	-0.255731	0.798158	1842.65	1854.74	2281	0.0127671
Goat	Anatolia_EPI	LakesDistrict_N	MiddleEast_modern	-0.081347	-0.081347	0.000177	-6.11213	0	1484.99	1747.98	2189	0.0133041
Goat	Kalmykia_BA	LakesDistrict_N	MiddleEast_modern	0.024605	0.024605	0.000426	1.19267	0.233	620.478	590.678	1445	0.0206398
Goat	Iberia_N	LakesDistrict_N	MiddleEast_modern	-0.073215	-0.073215	2,4e-05	-14.9833	0	15642.3	18113.7	2462	0.00489898
Goat	Baltic_N	LakesDistrict_N	MiddleEast_modern	-0.01941	-0.01941	3,3e-05	-3.39391	0.000689	12798	13304.7	2461	0.00574456
Goat	CyprianMouflon	LakesDistrict_N	MiddleEast_modern	-0.016923	-0.016923	2,3e-05	-3.56365	0.000366	17086.8	17675.1	2461	0.00479583
Goat	AnatolianMouflon	LakesDistrict_N	MiddleEast_modern	-0.014131	-0.014131	3,3e-05	-2.46263	0.013792	10827.3	11137.7	2461	0.00574456
Goat	Kyrgyzstan_N	LakesDistrict_N	MiddleEast_modern	-0.058814	-0.058814	0.000281	-3.51072	0.000447	975.37	1097.27	1831	0.0167631
Goat	Kyrgyzstan_BA	LakesDistrict_N	MiddleEast_modern	-0.015228	-0.015228	0.000403	-0.758692	0.448037	645.171	665.124	1428	0.0200749
Goat	EuropeanMouflon	LakesDistrict_N	MiddleEast_modern	-0.03493	-0.03493	2e-05	-7.73696	0	17389.8	18648.7	2462	0.00447214
Goat	Africa_modern	LakesDistrict_N	MiddleEast_modern	0.08345	0.08345	1,4e-05	21.9612	0	19943.8	16871.6	2462	0.00374166
Goat	Asia_modern	LakesDistrict_N	MiddleEast_modern	0.120501	0.120501	1,5e-05	31.1775	0	20784.3	16314	2462	0.00387298
Goat	IranianMouflon	LakesDistrict_N	MiddleEast_modern	-0.014997	-0.014997	1,6e-05	-3.80623	0.000141	15305.2	15771.3	2460	0.004
Goat	Europe_modern	LakesDistrict_N	MiddleEast_modern	0.047335	0.047335	1,5e-05	12.109	0	19144.5	17414	2462	0.00387298
Goat	Argali	LakesDistrict_N	MiddleEast_modern	-0.004759	-0.004759	2,8e-05	-0.900563	0.367821	11970.4	12084.9	2461	0.0052915
Goat	Urial	LakesDistrict_N	MiddleEast_modern	-0.011508	-0.011508	1,7e-05	-2.79285	0.005225	14984.2	15333.1	2461	0.00412311
Goat	Anatolia_modern	LakesDistrict_N	MiddleEast_modern	0.108756	0.108756	1,4e-05	28.9397	0	20575.9	16539.4	2462	0.00374166
Goat	France_N	LakesDistrict_N	Anatolia_modern	-0.066604	-0.066604	1,5e-05	-16.9403	0	16564.7	18928.7	2462	0.00387298
Goat	WestAnatolia_N	LakesDistrict_N	Anatolia_modern	-0.103701	-0.103701	9,2e-05	-10.8322	0	2891	3559.97	2452	0.00959166
Goat	CentralAnatolia_EN	LakesDistrict_N	Anatolia_modern	-0.063089	-0.063089	2,6e-05	-12.4063	0	11543.5	13098.1	2460	0.00509902
Goat	CentralAnatolia_LN	LakesDistrict_N	Anatolia_modern	-0.120602	-0.120602	0.000252	-7.60418	0	724.006	922.589	1926	0.0158745
Goat	Iran_N	LakesDistrict_N	Anatolia_modern	-0.001083	-0.001083	0.000141	-0.091119	0.927398	1816.54	1820.48	2369	0.0118743
Goat	Anatolia_EPI	LakesDistrict_N	Anatolia_modern	-0.062864	-0.062864	0.000158	-5.00403	1e-06	1485.18	1684.44	2302	0.0125698
Goat	Kalmykia_BA	LakesDistrict_N	Anatolia_modern	0.020636	0.020636	0.000361	1.08579	0.277572	580.157	556.697	1650	0.019
Goat	Iberia_N	LakesDistrict_N	Anatolia_modern	-0.06439	-0.06439	2,1e-05	-14.1627	0	15716	17879.2	2462	0.00458258
Goat	Baltic_N	LakesDistrict_N	Anatolia_modern	-0.010797	-0.010797	2,8e-05	-2.0465	0.040707	12820.2	13100	2461	0.0052915
Goat	CyprianMouflon	LakesDistrict_N	Anatolia_modern	-0.004748	-0.004748	1,9e-05	-1.09399	0.27396	17266.6	17431.3	2461	0.0043589
Goat	AnatolianMouflon	LakesDistrict_N	Anatolia_modern	-0.01024	-0.01024	2,9e-05	-1.90322	0.057012	10763.3	10986	2460	0.00538516
Goat	Kyrgyzstan_N	LakesDistrict_N	Anatolia_modern	-0.035647	-0.035647	0.000232	-2.33956	0.019306	979.681	1052.11	2019	0.0152315
Goat	Kyrgyzstan_BA	LakesDistrict_N	Anatolia_modern	-0.030147	-0.030147	0.000337	-1.64191	0.100609	607.237	644.988	1627	0.0183576
Goat	EuropeanMouflon	LakesDistrict_N	Anatolia_modern	-0.027772	-0.027772	1,7e-05	-6.83243	0	17464.1	18461.8	2462	0.00412311
Goat	Africa_modern	LakesDistrict_N	Anatolia_modern	0.077404	0.077404	1,2e-05	22.1127	0	19680.3	16852.5	2462	0.0034641
Goat	Asia_modern	LakesDistrict_N	Anatolia_modern	0.109773	0.109773	1,3e-05	30.9636	0	20385.9	16353	2462	0.00360555
Goat	IranianMouflon	LakesDistrict_N	Anatolia_modern	-0.01492	-0.01492	1,3e-05	-4.10018	4,1e-05	15236.7	15698.2	2461	0.00360555
Goat	Europe_modern	LakesDistrict_N	Anatolia_modern	0.054035	0.054035	1,3e-05	15.2775	0	19185	17217.9	2462	0.00360555
Goat	Argali	LakesDistrict_N	Anatolia_modern	-0.01055	-0.01055	2,4e-05	-2.16507	0.030382	11801.7	12053.3	2460	0.00489898
Goat	Urial	LakesDistrict_N	Anatolia_modern	-0.01529	-0.01529	1,5e-05	-3.95742	7,6e-05	14779.8	15238.7	2460	0.00387298
Goat	MiddleEast_modern	LakesDistrict_N	Anatolia_modern	0.116119	0.116119	1,4e-05	30.8769	0	20575.9	16294.5	2462	0.00374166
Goat	France_N	CentralAnatolia_EN	Africa_modern	-0.017157	-0.017157	7e-06	-6.52029	0	121067	125294	2462	0.00264575
Goat	WestAnatolia_N	CentralAnatolia_EN	Africa_modern	-0.056137	-0.056137	1,7e-05	-13.5938	0	19225.3	21512.2	2461	0.00412311
Goat	LakesDistrict_N	CentralAnatolia_EN	Africa_modern	-0.054784	-0.054784	2,7e-05	-10.5712	0	11778.2	13143.5	2461	0.00519615
Goat	CentralAnatolia_LN	CentralAnatolia_EN	Africa_modern	-0.066604	-0.066604	5,4e-05	-9.05213	0	4792.47	5476.42	2454	0.00734847
Goat	Iran_N	CentralAnatolia_EN	Africa_modern	0.009029	0.009029	3e-05	1.64476	0.100019	11753.4	11543.1	2458	0.00547723
Goat	Anatolia_EPI	CentralAnatolia_EN	Africa_modern	-0.041772	-0.041772	3e-05	-7.61279	0	9747.25	10597.1	2459	0.00547723
Goat	Kalmykia_BA	CentralAnatolia_EN	Africa_modern	0.02282	0.02282	7,6e-05	2.61112	0.009025	3720.79	3554.76	2448	0.0087178
Goat	Iberia_N	CentralAnatolia_EN	Africa_modern	-0.018883	-0.018883	1e-05	-5.93608	0	115440	119884	2462	0.00316228
Goat	Baltic_N	CentralAnatolia_EN	Africa_modern	0.013753	0.013753	1,2e-05	4.04906	5,1e-05	89466.3	87038.8	2462	0.0034641
Goat	CyprianMouflon	CentralAnatolia_EN	Africa_modern	-0.001632	-0.001632	8e-06	-0.571943	0.56736	119853	120245	2462	0.00282843
Goat	AnatolianMouflon	CentralAnatolia_EN	Africa_modern	3,1e-05	3,1e-05	7e-06	0.011526	0.990804	75104.9	75100.3	2461	0.00264575
Goat	Kyrgyzstan_N	CentralAnatolia_EN	Africa_modern	0.005652	0.005652	4,9e-05	0.808807	0.418626	5986.74	5919.45	2458	0.007
Goat	Kyrgyzstan_BA	CentralAnatolia_EN	Africa_modern	0.038733	0.038733	7,8e-05	4.39913	1,1e-05	3711.53	3434.73	2428	0.00883176
Goat	EuropeanMouflon	CentralAnatolia_EN	Africa_modern	0.016223	0.016223	8e-06	5.75907	0	127830	123748	2462	0.00282843
Goat	Asia_modern	CentralAnatolia_EN	Africa_modern	0.093709	0.093709	5e-06	40.575	0	139557	115643	2462	0.00223607
Goat	IranianMouflon	CentralAnatolia_EN	Africa_modern	0.002247	0.002247	3e-06	1.31875	0.187252	108163	107678	2462	0.00173205
Goat	Europe_modern	CentralAnatolia_EN	Africa_modern	0.065855	0.065855	5e-06	28.5889	0	135582	118828	2462	0.00223607
Goat	Argali	CentralAnatolia_EN	Africa_modern	0.00646	0.00646	5e-06	2.9048	0.003675	83737.5	82662.5	2462	0.00223607
Goat	Urial	CentralAnatolia_EN	Africa_modern	0.000501	0.000501	3e-06	0.272426	0.785294	104742	104637	2462	0.00173205
Goat	MiddleEast_modern	CentralAnatolia_EN	Africa_modern	0.097988	0.097988	6e-06	39.6123	0	140368	115314	2462	0.00244949
Goat	Anatolia_modern	CentralAnatolia_EN	Africa_modern	0.087777	0.087777	5e-06	40.4761	0	138672	116292	2462	0.00223607
Goat	France_N	CentralAnatolia_EN	Asia_modern	-0.039634	-0.039634	7e-06	-15.1232	0	117796	127518	2462	0.00264575
Goat	WestAnatolia_N	CentralAnatolia_EN	Asia_modern	-0.066899	-0.066899	1,8e-05	-15.9334	0	19003.5	21728.4	2460	0.00424264
Goat	LakesDistrict_N	CentralAnatolia_EN	Asia_modern	-0.062549	-0.062549	2,8e-05	-11.8881	0	11672	13229.5	2461	0.0052915
Goat	CentralAnatolia_LN	CentralAnatolia_EN	Asia_modern	-0.069394	-0.069394	5,6e-05	-9.26438	0	4780.7	5493.67	2457	0.00748331
Goat	Iran_N	CentralAnatolia_EN	Asia_modern	0.051828	0.051828	3,1e-05	9.37613	0	12346.9	11130.2	2458	0.00556776
Goat	Anatolia_EPI	CentralAnatolia_EN	Asia_modern	-0.044563	-0.044563	3,1e-05	-7.94355	0	9694.62	10599	2459	0.00556776
Goat	Kalmykia_BA	CentralAnatolia_EN	Asia_modern	0.069031	0.069031	7,6e-05	7.93129	0	3931.2	3423.5	2451	0.0087178
Goat	Iberia_N	CentralAnatolia_EN	Asia_modern	-0.044145	-0.044145	1e-05	-13.8206	0	111985	122329	2462	0.00316228
Goat	Baltic_N	CentralAnatolia_EN	Asia_modern	0.028048	0.028048	1,2e-05	8.01552	0	91199.3	86222.9	2462	0.0034641
Goat	CyprianMouflon	CentralAnatolia_EN	Asia_modern	-0.004967	-0.004967	8e-06	-1.73708	0.082373	119575	120769	2462	0.00282843
Goat	AnatolianMouflon	CentralAnatolia_EN	Asia_modern	-0.001433	-0.001433	7e-06	-0.54672	0.584571	75162.4	75378.1	2462	0.00264575
Goat	Kyrgyzstan_N	CentralAnatolia_EN	Asia_modern	0.048936	0.048936	5,1e-05	6.83662	0	6292.23	5705.14	2458	0.00714143
Goat	Kyrgyzstan_BA	CentralAnatolia_EN	Asia_modern	0.07783	0.07783	7,9e-05	8.75909	0	3901.94	3338.42	2431	0.00888819
Goat	EuropeanMouflon	CentralAnatolia_EN	Asia_modern	-0.008485	-0.008485	8e-06	-2.97417	0.002938	124198	126324	2462	0.00282843
Goat	Africa_modern	CentralAnatolia_EN	Asia_modern	0.091846	0.091846	5e-06	40.8399	0	139557	116078	2462	0.00223607
Goat	IranianMouflon	CentralAnatolia_EN	Asia_modern	0.003092	0.003092	3e-06	1.78163	0.07481	108423	107754	2462	0.00173205
Goat	Europe_modern	CentralAnatolia_EN	Asia_modern	0.069224	0.069224	5e-06	30.0499	0	136418	118754	2462	0.00223607
Goat	Argali	CentralAnatolia_EN	Asia_modern	0.009471	0.009471	5e-06	4.28158	1,9e-05	84115.5	82537	2462	0.00223607
Goat	Urial	CentralAnatolia_EN	Asia_modern	0.000763	0.000763	3e-06	0.410236	0.681633	105000	104840	2462	0.00173205
Goat	MiddleEast_modern	CentralAnatolia_EN	Asia_modern	0.127918	0.127918	6e-06	50.3659	0	145675	112632	2462	0.00244949
Goat	Anatolia_modern	CentralAnatolia_EN	Asia_modern	0.11383	0.11383	5e-06	51.8599	0	143214	113942	2462	0.00223607
Goat	France_N	CentralAnatolia_EN	Europe_modern	0.015049	0.015049	7e-06	5.66999	0	125189	121477	2462	0.00264575
Goat	WestAnatolia_N	CentralAnatolia_EN	Europe_modern	-0.038517	-0.038517	1,7e-05	-9.26903	0	19529	21093.7	2460	0.00412311
Goat	LakesDistrict_N	CentralAnatolia_EN	Europe_modern	-0.043507	-0.043507	2,7e-05	-8.42951	0	11860	12938.9	2461	0.00519615
Goat	CentralAnatolia_LN	CentralAnatolia_EN	Europe_modern	-0.046148	-0.046148	5,7e-05	-6.10741	0	4817.29	5283.41	2454	0.00754983
Goat	Iran_N	CentralAnatolia_EN	Europe_modern	0.011506	0.011506	3e-05	2.09886	0.035829	11677	11411.3	2458	0.00547723
Goat	Anatolia_EPI	CentralAnatolia_EN	Europe_modern	-0.034701	-0.034701	3e-05	-6.32825	0	9710.59	10408.7	2459	0.00547723
Goat	Kalmykia_BA	CentralAnatolia_EN	Europe_modern	0.026319	0.026319	7,6e-05	3.02137	0.002516	3711.02	3520.69	2451	0.0087178
Goat	Iberia_N	CentralAnatolia_EN	Europe_modern	0.012802	0.012802	1,1e-05	3.94988	7,8e-05	119097	116086	2462	0.00331662
Goat	Baltic_N	CentralAnatolia_EN	Europe_modern	0.056952	0.056952	1,1e-05	16.9639	0	93331.9	83273.8	2462	0.00331662
Goat	CyprianMouflon	CentralAnatolia_EN	Europe_modern	0.001883	0.001883	8e-06	0.656185	0.511705	119475	119026	2462	0.00282843
Goat	AnatolianMouflon	CentralAnatolia_EN	Europe_modern	0.004059	0.004059	7e-06	1.55534	0.119865	74949	74343	2462	0.00264575
Goat	Kyrgyzstan_N	CentralAnatolia_EN	Europe_modern	0.008403	0.008403	4,8e-05	1.21619	0.223914	5928.67	5829.86	2456	0.0069282
Goat	Kyrgyzstan_BA	CentralAnatolia_EN	Europe_modern	0.042262	0.042262	7,8e-05	4.7951	2e-06	3682.99	3384.31	2427	0.00883176
Goat	EuropeanMouflon	CentralAnatolia_EN	Europe_modern	0.0483	0.0483	8e-06	17.4068	0	131967	119807	2462	0.00282843
Goat	Africa_modern	CentralAnatolia_EN	Europe_modern	0.075407	0.075407	5e-06	34.3908	0	135582	116568	2462	0.00223607
Goat	Asia_modern	CentralAnatolia_EN	Europe_modern	0.080676	0.080676	5e-06	34.9883	0	136418	116050	2462	0.00223607
Goat	IranianMouflon	CentralAnatolia_EN	Europe_modern	0.002894	0.002894	3e-06	1.68326	0.092325	107434	106813	2462	0.00173205
Goat	Argali	CentralAnatolia_EN	Europe_modern	0.004565	0.004565	5e-06	2.06465	0.038957	82869.2	82116	2462	0.00223607
Goat	Urial	CentralAnatolia_EN	Europe_modern	0.002179	0.002179	3e-06	1.19184	0.233324	104132	103680	2462	0.00173205
Goat	MiddleEast_modern	CentralAnatolia_EN	Europe_modern	0.076168	0.076168	6e-06	30.6673	0	135829	116602	2462	0.00244949
Goat	Anatolia_modern	CentralAnatolia_EN	Europe_modern	0.080663	0.080663	5e-06	36.7814	0	136518	116138	2462	0.00223607
Goat	France_N	CentralAnatolia_EN	MiddleEast_modern	-0.034465	-0.034465	7e-06	-12.7315	0	118635	127104	2462	0.00264575
Goat	WestAnatolia_N	CentralAnatolia_EN	MiddleEast_modern	-0.065591	-0.065591	1,9e-05	-14.9129	0	19097	21778	2461	0.0043589
Goat	LakesDistrict_N	CentralAnatolia_EN	MiddleEast_modern	-0.06248	-0.06248	2,9e-05	-11.5223	0	11699.5	13258.8	2461	0.00538516
Goat	CentralAnatolia_LN	CentralAnatolia_EN	MiddleEast_modern	-0.06871	-0.06871	6e-05	-8.8488	0	4794.8	5502.31	2452	0.00774597
Goat	Iran_N	CentralAnatolia_EN	MiddleEast_modern	0.039695	0.039695	3,4e-05	6.77723	0	12215.3	11282.6	2458	0.00583095
Goat	Anatolia_EPI	CentralAnatolia_EN	MiddleEast_modern	-0.046013	-0.046013	3,3e-05	-8.05689	0	9772.46	10715.2	2459	0.00574456
Goat	Kalmykia_BA	CentralAnatolia_EN	MiddleEast_modern	0.055505	0.055505	8,5e-05	6.01961	0	3863.51	3457.17	2438	0.00921954
Goat	Iberia_N	CentralAnatolia_EN	MiddleEast_modern	-0.039006	-0.039006	1,1e-05	-11.6285	0	112634	121778	2462	0.00331662
Goat	Baltic_N	CentralAnatolia_EN	MiddleEast_modern	0.017637	0.017637	1,3e-05	4.89295	1e-06	90138.5	87014	2462	0.00360555
Goat	CyprianMouflon	CentralAnatolia_EN	MiddleEast_modern	-0.003613	-0.003613	9e-06	-1.17539	0.23984	119984	120854	2462	0.003
Goat	AnatolianMouflon	CentralAnatolia_EN	MiddleEast_modern	0.002135	0.002135	8e-06	0.746402	0.455425	75705.8	75383.3	2462	0.00282843
Goat	Kyrgyzstan_N	CentralAnatolia_EN	MiddleEast_modern	0.029302	0.029302	5,6e-05	3.92483	8,7e-05	6197.9	5845.02	2457	0.00748331
Goat	Kyrgyzstan_BA	CentralAnatolia_EN	MiddleEast_modern	0.058967	0.058967	8,8e-05	6.30249	0	3834.79	3407.72	2405	0.00938083
Goat	EuropeanMouflon	CentralAnatolia_EN	MiddleEast_modern	-0.004166	-0.004166	9e-06	-1.38587	0.165787	124865	125910	2462	0.003
Goat	Africa_modern	CentralAnatolia_EN	MiddleEast_modern	0.0972	0.0972	6e-06	40.5062	0	140368	115498	2462	0.00244949
Goat	Asia_modern	CentralAnatolia_EN	MiddleEast_modern	0.128908	0.128908	6e-06	52.4227	0	145675	112406	2462	0.00244949
Goat	IranianMouflon	CentralAnatolia_EN	MiddleEast_modern	0.002822	0.002822	3e-06	1.54856	0.121487	108275	107666	2462	0.00173205
Goat	Europe_modern	CentralAnatolia_EN	MiddleEast_modern	0.065755	0.065755	6e-06	26.2666	0	135829	119068	2462	0.00244949
Goat	Argali	CentralAnatolia_EN	MiddleEast_modern	0.009287	0.009287	6e-06	3.89671	9,8e-05	83936.5	82391.9	2462	0.00244949
Goat	Urial	CentralAnatolia_EN	MiddleEast_modern	0.001521	0.001521	4e-06	0.761102	0.446596	105084	104764	2462	0.002
Goat	Anatolia_modern	CentralAnatolia_EN	MiddleEast_modern	0.122342	0.122342	5e-06	52.2222	0	144849	113270	2462	0.00223607
Goat	France_N	CentralAnatolia_EN	Anatolia_modern	-0.024049	-0.024049	6e-06	-9.59676	0	119920	125830	2462	0.00244949
Goat	WestAnatolia_N	CentralAnatolia_EN	Anatolia_modern	-0.054261	-0.054261	1,6e-05	-13.3894	0	19257.4	21467.2	2461	0.004
Goat	LakesDistrict_N	CentralAnatolia_EN	Anatolia_modern	-0.054934	-0.054934	2,5e-05	-10.9486	0	11734	13098.1	2461	0.005
Goat	CentralAnatolia_LN	CentralAnatolia_EN	Anatolia_modern	-0.058227	-0.058227	5,3e-05	-8.02838	0	4834.41	5432.21	2457	0.00728011
Goat	Iran_N	CentralAnatolia_EN	Anatolia_modern	0.032405	0.032405	2,8e-05	6.12294	0	12037.7	11282	2458	0.0052915
Goat	Anatolia_EPI	CentralAnatolia_EN	Anatolia_modern	-0.038709	-0.038709	2,8e-05	-7.2645	0	9772.73	10559.8	2459	0.0052915
Goat	Kalmykia_BA	CentralAnatolia_EN	Anatolia_modern	0.05105	0.05105	7,1e-05	6.03935	0	3823.41	3452	2453	0.00842615
Goat	Iberia_N	CentralAnatolia_EN	Anatolia_modern	-0.031851	-0.031851	9e-06	-10.3651	0	113436	120900	2462	0.003
Goat	Baltic_N	CentralAnatolia_EN	Anatolia_modern	0.026341	0.026341	1,1e-05	8.04224	0	90745.9	86087.9	2462	0.00331662
Goat	CyprianMouflon	CentralAnatolia_EN	Anatolia_modern	0.005348	0.005348	8e-06	1.91452	0.055554	121285	119995	2462	0.00282843
Goat	AnatolianMouflon	CentralAnatolia_EN	Anatolia_modern	0.002672	0.002672	7e-06	1.04065	0.298039	75514.5	75112	2462	0.00264575
Goat	Kyrgyzstan_N	CentralAnatolia_EN	Anatolia_modern	0.03049	0.03049	4,6e-05	4.51296	6e-06	6144.57	5780.96	2457	0.00678233
Goat	Kyrgyzstan_BA	CentralAnatolia_EN	Anatolia_modern	0.056552	0.056552	7,2e-05	6.66486	0	3784.8	3379.64	2438	0.00848528
Goat	EuropeanMouflon	CentralAnatolia_EN	Anatolia_modern	0.002461	0.002461	7e-06	0.922317	0.356363	125534	124918	2462	0.00264575
Goat	Africa_modern	CentralAnatolia_EN	Anatolia_modern	0.088523	0.088523	5e-06	40.9634	0	138672	116117	2462	0.00223607
Goat	Asia_modern	CentralAnatolia_EN	Anatolia_modern	0.116453	0.116453	5e-06	52.3319	0	143214	113337	2462	0.00223607
Goat	IranianMouflon	CentralAnatolia_EN	Anatolia_modern	0.000696	0.000696	3e-06	0.421992	0.673031	107913	107763	2462	0.00173205
Goat	Europe_modern	CentralAnatolia_EN	Anatolia_modern	0.071773	0.071773	5e-06	32.1573	0	136518	118234	2462	0.00223607
Goat	Argali	CentralAnatolia_EN	Anatolia_modern	0.002724	0.002724	4e-06	1.2858	0.198513	83206.5	82754.4	2462	0.002
Goat	Urial	CentralAnatolia_EN	Anatolia_modern	-0.004313	-0.004313	3e-06	-2.34204	0.019179	104093	104995	2462	0.00173205
Goat	MiddleEast_modern	CentralAnatolia_EN	Anatolia_modern	0.123955	0.123955	6e-06	50.8145	0	144849	112900	2462	0.00244949
Goat	France_N	CentralAnatolia_LN	Africa_modern	-0.067032	-0.067032	3,7e-05	-11.0609	0	6845.77	7829.49	2458	0.00608276
Goat	WestAnatolia_N	CentralAnatolia_LN	Africa_modern	-0.145691	-0.145691	0.00019	-10.5816	0	1142.91	1532.73	2196	0.013784
Goat	LakesDistrict_N	CentralAnatolia_LN	Africa_modern	-0.14805	-0.14805	0.00028	-8.84854	0	716.361	965.336	1829	0.0167332
Goat	CentralAnatolia_EN	CentralAnatolia_LN	Africa_modern	-0.079406	-0.079406	6e-05	-10.2567	0	4670.67	5476.42	2457	0.00774597
Goat	Iran_N	CentralAnatolia_LN	Africa_modern	-0.052299	-0.052299	0.000295	-3.04517	0.002325	766.706	851.327	1808	0.0171756
Goat	Anatolia_EPI	CentralAnatolia_LN	Africa_modern	-0.112737	-0.112737	0.000346	-6.06306	0	592.568	743.153	1656	0.0186011
Goat	Kalmykia_BA	CentralAnatolia_LN	Africa_modern	-0.035778	-0.035778	0.00075	-1.30659	0.191352	268.627	288.563	928	0.0273861
Goat	Iberia_N	CentralAnatolia_LN	Africa_modern	-0.056723	-0.056723	4,6e-05	-8.35624	0	6608.89	7403.73	2458	0.00678233
Goat	Baltic_N	CentralAnatolia_LN	Africa_modern	-0.04079	-0.04079	6,3e-05	-5.15122	0	5171.99	5611.87	2456	0.00793725
Goat	CyprianMouflon	CentralAnatolia_LN	Africa_modern	-0.02468	-0.02468	4,6e-05	-3.64691	0.000265	6864.2	7211.59	2458	0.00678233
Goat	AnatolianMouflon	CentralAnatolia_LN	Africa_modern	-0.019882	-0.019882	6,6e-05	-2.45141	0.01423	4347.28	4523.65	2454	0.00812404
Goat	Kyrgyzstan_N	CentralAnatolia_LN	Africa_modern	-0.053254	-0.053254	0.000507	-2.36534	0.018013	410.327	456.488	1228	0.0225167
Goat	Kyrgyzstan_BA	CentralAnatolia_LN	Africa_modern	-0.134902	-0.134902	0.000779	-4.83359	1e-06	223.53	293.244	823	0.0279106
Goat	EuropeanMouflon	CentralAnatolia_LN	Africa_modern	-0.019009	-0.019009	4e-05	-2.98726	0.002815	7293.97	7576.65	2458	0.00632456
Goat	Asia_modern	CentralAnatolia_LN	Africa_modern	0.076097	0.076097	2,8e-05	14.2641	0	8106.27	6959.79	2458	0.0052915
Goat	IranianMouflon	CentralAnatolia_LN	Africa_modern	-0.003461	-0.003461	3,1e-05	-0.619379	0.535667	6326.7	6370.65	2457	0.00556776
Goat	Europe_modern	CentralAnatolia_LN	Africa_modern	0.037716	0.037716	2,9e-05	6.95287	0	7764.1	7199.73	2458	0.00538516
Goat	Argali	CentralAnatolia_LN	Africa_modern	0.008037	0.008037	5,7e-05	1.06523	0.286774	4903.31	4825.12	2455	0.00754983
Goat	Urial	CentralAnatolia_LN	Africa_modern	-0.002998	-0.002998	3,6e-05	-0.502676	0.615192	6140.37	6177.3	2458	0.006
Goat	MiddleEast_modern	CentralAnatolia_LN	Africa_modern	0.076514	0.076514	3,1e-05	13.7006	0	8094.98	6944.27	2458	0.00556776
Goat	Anatolia_modern	CentralAnatolia_LN	Africa_modern	0.0612	0.0612	2,6e-05	11.9098	0	7950.48	7033.46	2458	0.00509902
Goat	France_N	CentralAnatolia_LN	Asia_modern	-0.090647	-0.090647	3,7e-05	-14.9215	0	6656.56	7983.64	2459	0.00608276
Goat	WestAnatolia_N	CentralAnatolia_LN	Asia_modern	-0.142823	-0.142823	0.000195	-10.2358	0	1144.01	1525.24	2181	0.0139642
Goat	LakesDistrict_N	CentralAnatolia_LN	Asia_modern	-0.157384	-0.157384	0.000285	-9.32331	0	706.121	969.899	1835	0.0168819
Goat	CentralAnatolia_EN	CentralAnatolia_LN	Asia_modern	-0.081961	-0.081961	6,1e-05	-10.5272	0	4661.36	5493.67	2456	0.00781025
Goat	Iran_N	CentralAnatolia_LN	Asia_modern	-0.023597	-0.023597	0.00029	-1.3848	0.166114	799.065	837.688	1839	0.0170294
Goat	Anatolia_EPI	CentralAnatolia_LN	Asia_modern	-0.123608	-0.123608	0.00035	-6.60478	0	582.606	746.95	1651	0.0187083
Goat	Kalmykia_BA	CentralAnatolia_LN	Asia_modern	0.01276	0.01276	0.000755	0.464453	0.642323	296.379	288.911	924	0.0274773
Goat	Iberia_N	CentralAnatolia_LN	Asia_modern	-0.081359	-0.081359	4,8e-05	-11.7469	0	6432.12	7571.43	2457	0.0069282
Goat	Baltic_N	CentralAnatolia_LN	Asia_modern	-0.026376	-0.026376	6,3e-05	-3.31197	0.000926	5313.19	5601.06	2455	0.00793725
Goat	CyprianMouflon	CentralAnatolia_LN	Asia_modern	-0.027718	-0.027718	4,5e-05	-4.13066	3,6e-05	6847.68	7238.1	2458	0.0067082
Goat	AnatolianMouflon	CentralAnatolia_LN	Asia_modern	-0.021032	-0.021032	6,7e-05	-2.5669	0.010261	4361.27	4548.66	2451	0.00818535
Goat	Kyrgyzstan_N	CentralAnatolia_LN	Asia_modern	-0.021186	-0.021186	0.000494	-0.953139	0.34052	435.4	454.249	1243	0.0222261
Goat	Kyrgyzstan_BA	CentralAnatolia_LN	Asia_modern	-0.100308	-0.100308	0.000759	-3.6401	0.000273	238.581	291.781	859	0.02755
Goat	EuropeanMouflon	CentralAnatolia_LN	Asia_modern	-0.043615	-0.043615	4,2e-05	-6.75544	0	7103.64	7751.56	2458	0.00648074
Goat	Africa_modern	CentralAnatolia_LN	Asia_modern	0.073576	0.073576	2,9e-05	13.7115	0	8106.27	6995.17	2458	0.00538516
Goat	IranianMouflon	CentralAnatolia_LN	Asia_modern	0.000847	0.000847	3,2e-05	0.149622	0.881063	6364.47	6353.69	2458	0.00565685
Goat	Europe_modern	CentralAnatolia_LN	Asia_modern	0.043456	0.043456	3e-05	7.93293	0	7862.39	7207.51	2460	0.00547723
Goat	Argali	CentralAnatolia_LN	Asia_modern	0.015048	0.015048	5,7e-05	1.98955	0.046641	4944.98	4798.37	2457	0.00754983
Goat	Urial	CentralAnatolia_LN	Asia_modern	-0.000825	-0.000825	3,6e-05	-0.138349	0.889965	6176.03	6186.23	2457	0.006
Goat	MiddleEast_modern	CentralAnatolia_LN	Asia_modern	0.111581	0.111581	3,2e-05	19.8414	0	8449.64	6753.27	2459	0.00565685
Goat	Anatolia_modern	CentralAnatolia_LN	Asia_modern	0.087283	0.087283	2,7e-05	16.7394	0	8251.21	6926.46	2459	0.00519615
Goat	France_N	CentralAnatolia_LN	Europe_modern	-0.034162	-0.034162	3,7e-05	-5.63499	0	7038.38	7536.27	2458	0.00608276
Goat	WestAnatolia_N	CentralAnatolia_LN	Europe_modern	-0.119429	-0.119429	0.000196	-8.53376	0	1143.68	1453.91	2202	0.014
Goat	LakesDistrict_N	CentralAnatolia_LN	Europe_modern	-0.125021	-0.125021	0.000286	-7.38876	0	717.087	922.008	1831	0.0169115
Goat	CentralAnatolia_EN	CentralAnatolia_LN	Europe_modern	-0.069383	-0.069383	5,9e-05	-9.01712	0	4597.83	5283.41	2456	0.00768115
Goat	Iran_N	CentralAnatolia_LN	Europe_modern	-0.039243	-0.039243	0.000293	-2.29082	0.021974	761.688	823.912	1827	0.0171172
Goat	Anatolia_EPI	CentralAnatolia_LN	Europe_modern	-0.114366	-0.114366	0.000355	-6.06804	0	573.569	721.704	1644	0.0188414
Goat	Kalmykia_BA	CentralAnatolia_LN	Europe_modern	-0.005536	-0.005536	0.000777	-0.198631	0.842552	264.963	267.913	906	0.0278747
Goat	Iberia_N	CentralAnatolia_LN	Europe_modern	-0.021925	-0.021925	4,7e-05	-3.20443	0.001353	6803.56	7108.59	2458	0.00685565
Goat	Baltic_N	CentralAnatolia_LN	Europe_modern	0.001208	0.001208	6,3e-05	0.152356	0.878906	5339.07	5326.19	2458	0.00793725
Goat	CyprianMouflon	CentralAnatolia_LN	Europe_modern	-0.01992	-0.01992	4,6e-05	-2.93796	0.003304	6800.25	7076.67	2458	0.00678233
Goat	AnatolianMouflon	CentralAnatolia_LN	Europe_modern	-0.01607	-0.01607	6,6e-05	-1.9796	0.047749	4314.14	4455.06	2454	0.00812404
Goat	Kyrgyzstan_N	CentralAnatolia_LN	Europe_modern	-0.050183	-0.050183	0.000521	-2.19768	0.027972	397.865	439.906	1233	0.0228254
Goat	Kyrgyzstan_BA	CentralAnatolia_LN	Europe_modern	-0.103901	-0.103901	0.000779	-3.72251	0.000197	220.099	271.139	844	0.0279106
Goat	EuropeanMouflon	CentralAnatolia_LN	Europe_modern	0.014598	0.014598	4,1e-05	2.27901	0.022667	7502.91	7287.01	2458	0.00640312
Goat	Africa_modern	CentralAnatolia_LN	Europe_modern	0.054746	0.054746	2,9e-05	10.2	0	7764.1	6958.11	2458	0.00538516
Goat	Asia_modern	CentralAnatolia_LN	Europe_modern	0.063224	0.063224	3e-05	11.4812	0	7862.39	6927.32	2459	0.00547723
Goat	IranianMouflon	CentralAnatolia_LN	Europe_modern	0.000822	0.000822	3,3e-05	0.14398	0.885516	6274.3	6263.99	2458	0.00574456
Goat	Argali	CentralAnatolia_LN	Europe_modern	0.010634	0.010634	5,7e-05	1.40515	0.159977	4848.93	4746.89	2457	0.00754983
Goat	Urial	CentralAnatolia_LN	Europe_modern	0.00258	0.00258	3,8e-05	0.418098	0.675876	6092.05	6060.7	2459	0.00616441
Goat	MiddleEast_modern	CentralAnatolia_LN	Europe_modern	0.056088	0.056088	3,3e-05	9.74749	0	7757.2	6933.24	2458	0.00574456
Goat	Anatolia_modern	CentralAnatolia_LN	Europe_modern	0.053745	0.053745	2,8e-05	10.2019	0	7772.8	6979.91	2460	0.0052915
Goat	France_N	CentralAnatolia_LN	MiddleEast_modern	-0.089883	-0.089883	3,9e-05	-14.3193	0	6677.93	7996.95	2458	0.006245
Goat	WestAnatolia_N	CentralAnatolia_LN	MiddleEast_modern	-0.141454	-0.141454	0.000214	-9.66463	0	1149.78	1528.66	2081	0.0146287
Goat	LakesDistrict_N	CentralAnatolia_LN	MiddleEast_modern	-0.147156	-0.147156	0.000314	-8.2992	0	723.908	973.725	1716	0.01772
Goat	CentralAnatolia_EN	CentralAnatolia_LN	MiddleEast_modern	-0.083246	-0.083246	6,6e-05	-10.2411	0	4656.62	5502.31	2454	0.00812404
Goat	Iran_N	CentralAnatolia_LN	MiddleEast_modern	-0.046799	-0.046799	0.000327	-2.58756	0.009666	793.282	871.177	1681	0.0180831
Goat	Anatolia_EPI	CentralAnatolia_LN	MiddleEast_modern	-0.14132	-0.14132	0.000394	-7.12122	0	571.483	759.591	1523	0.0198494
Goat	Kalmykia_BA	CentralAnatolia_LN	MiddleEast_modern	-0.028729	-0.028729	0.000854	-0.983356	0.325432	278.312	294.776	820	0.0292233
Goat	Iberia_N	CentralAnatolia_LN	MiddleEast_modern	-0.081733	-0.081733	5,1e-05	-11.4039	0	6437.17	7583.08	2457	0.00714143
Goat	Baltic_N	CentralAnatolia_LN	MiddleEast_modern	-0.039514	-0.039514	6,9e-05	-4.77319	2e-06	5229.52	5659.8	2450	0.00830662
Goat	CyprianMouflon	CentralAnatolia_LN	MiddleEast_modern	-0.02937	-0.02937	5e-05	-4.14873	3,3e-05	6847.18	7261.55	2457	0.00707107
Goat	AnatolianMouflon	CentralAnatolia_LN	MiddleEast_modern	-0.020309	-0.020309	7,4e-05	-2.36147	0.018203	4384.19	4565.96	2447	0.00860233
Goat	Kyrgyzstan_N	CentralAnatolia_LN	MiddleEast_modern	-0.039416	-0.039416	0.000549	-1.68258	0.092456	426.419	461.414	1125	0.0234307
Goat	Kyrgyzstan_BA	CentralAnatolia_LN	MiddleEast_modern	-0.128439	-0.128439	0.000862	-4.37394	1,2e-05	226.165	292.824	740	0.0293598
Goat	EuropeanMouflon	CentralAnatolia_LN	MiddleEast_modern	-0.045855	-0.045855	4,4e-05	-6.92684	0	7101.76	7784.35	2458	0.00663325
Goat	Africa_modern	CentralAnatolia_LN	MiddleEast_modern	0.071323	0.071323	3,1e-05	12.7533	0	8094.98	7017.14	2458	0.00556776
Goat	Asia_modern	CentralAnatolia_LN	MiddleEast_modern	0.109333	0.109333	3,2e-05	19.4643	0	8449.64	6784.09	2458	0.00565685
Goat	IranianMouflon	CentralAnatolia_LN	MiddleEast_modern	-0.007075	-0.007075	3,5e-05	-1.19786	0.23097	6322.87	6412.98	2458	0.00591608
Goat	Europe_modern	CentralAnatolia_LN	MiddleEast_modern	0.034143	0.034143	3,3e-05	5.9039	0	7757.2	7244.98	2458	0.00574456
Goat	Argali	CentralAnatolia_LN	MiddleEast_modern	0.00756	0.00756	6,3e-05	0.952238	0.340976	4927.21	4853.27	2455	0.00793725
Goat	Urial	CentralAnatolia_LN	MiddleEast_modern	-0.006212	-0.006212	3,9e-05	-0.989529	0.322405	6159.22	6236.22	2456	0.006245
Goat	Anatolia_modern	CentralAnatolia_LN	MiddleEast_modern	0.092606	0.092606	2,9e-05	17.0598	0	8324.7	6913.54	2459	0.00538516
Goat	France_N	CentralAnatolia_LN	Anatolia_modern	-0.073838	-0.073838	3,3e-05	-12.7817	0	6739.69	7814.32	2459	0.00574456
Goat	WestAnatolia_N	CentralAnatolia_LN	Anatolia_modern	-0.125873	-0.125873	0.000183	-9.29948	0	1135.94	1463.09	2241	0.0135277
Goat	LakesDistrict_N	CentralAnatolia_LN	Anatolia_modern	-0.143747	-0.143747	0.000269	-8.76154	0	690.685	922.589	1934	0.0164012
Goat	CentralAnatolia_EN	CentralAnatolia_LN	Anatolia_modern	-0.081565	-0.081565	5,8e-05	-10.6667	0	4612.88	5432.21	2458	0.00761577
Goat	Iran_N	CentralAnatolia_LN	Anatolia_modern	-0.029572	-0.029572	0.000273	-1.7898	0.073486	772.886	819.99	1907	0.0165227
Goat	Anatolia_EPI	CentralAnatolia_LN	Anatolia_modern	-0.113018	-0.113018	0.000338	-6.15114	0	579.849	727.617	1734	0.0183848
Goat	Kalmykia_BA	CentralAnatolia_LN	Anatolia_modern	0.000468	0.000468	0.000729	0.017336	0.986169	270.22	269.968	969	0.027
Goat	Iberia_N	CentralAnatolia_LN	Anatolia_modern	-0.068324	-0.068324	4,4e-05	-10.3282	0	6465.61	7413.91	2459	0.00663325
Goat	Baltic_N	CentralAnatolia_LN	Anatolia_modern	-0.027821	-0.027821	5,8e-05	-3.64104	0.000272	5206.31	5504.29	2456	0.00761577
Goat	CyprianMouflon	CentralAnatolia_LN	Anatolia_modern	-0.017855	-0.017855	4,2e-05	-2.74169	0.006112	6904.15	7155.18	2459	0.00648074
Goat	AnatolianMouflon	CentralAnatolia_LN	Anatolia_modern	-0.024568	-0.024568	6,4e-05	-3.07941	0.002074	4314.65	4531.99	2455	0.008
Goat	Kyrgyzstan_N	CentralAnatolia_LN	Anatolia_modern	-0.026591	-0.026591	0.000484	-1.20838	0.226901	408.485	430.803	1296	0.022
Goat	Kyrgyzstan_BA	CentralAnatolia_LN	Anatolia_modern	-0.08542	-0.08542	0.000755	-3.10798	0.001884	223.398	265.127	881	0.0274773
Goat	EuropeanMouflon	CentralAnatolia_LN	Anatolia_modern	-0.035735	-0.035735	3,8e-05	-5.79091	0	7094.36	7620.19	2459	0.00616441
Goat	Africa_modern	CentralAnatolia_LN	Anatolia_modern	0.068189	0.068189	2,7e-05	13.1792	0	7950.48	6935.43	2459	0.00519615
Goat	Asia_modern	CentralAnatolia_LN	Anatolia_modern	0.096924	0.096924	2,7e-05	18.5814	0	8251.21	6793.05	2459	0.00519615
Goat	IranianMouflon	CentralAnatolia_LN	Anatolia_modern	-0.004869	-0.004869	3e-05	-0.890136	0.373393	6275.54	6336.95	2459	0.00547723
Goat	Europe_modern	CentralAnatolia_LN	Anatolia_modern	0.043169	0.043169	2,8e-05	8.1865	0	7772.8	7129.48	2460	0.0052915
Goat	Argali	CentralAnatolia_LN	Anatolia_modern	0.00384	0.00384	5,5e-05	0.519003	0.603759	4842.33	4805.28	2459	0.0074162
Goat	Urial	CentralAnatolia_LN	Anatolia_modern	-0.008746	-0.008746	3,4e-05	-1.49178	0.135756	6054.33	6161.16	2459	0.00583095
Goat	MiddleEast_modern	CentralAnatolia_LN	Anatolia_modern	0.104747	0.104747	2,9e-05	19.304	0	8324.7	6746.08	2459	0.00538516
Goat	France_N	Iran_N	Africa_modern	-0.023306	-0.023306	2e-05	-5.19802	0	15683	16431.4	2459	0.00447214
Goat	WestAnatolia_N	Iran_N	Africa_modern	-0.074419	-0.074419	9,5e-05	-7.62656	0	2675.14	3105.32	2438	0.00974679
Goat	LakesDistrict_N	Iran_N	Africa_modern	-0.082859	-0.082859	0.000148	-6.80269	0	1613.86	1905.47	2305	0.0121655
Goat	CentralAnatolia_EN	Iran_N	Africa_modern	-0.054329	-0.054329	3,1e-05	-9.83183	0	10353.4	11543.1	2459	0.00556776
Goat	CentralAnatolia_LN	Iran_N	Africa_modern	-0.090572	-0.090572	0.000294	-5.2844	0	709.921	851.327	1830	0.0171464
Goat	Anatolia_EPI	Iran_N	Africa_modern	-0.102124	-0.102124	0.000179	-7.64271	0	1317.98	1617.79	2247	0.0133791
Goat	Kalmykia_BA	Iran_N	Africa_modern	-0.077452	-0.077452	0.000399	-3.87807	0.000105	532.964	622.454	1517	0.019975
Goat	Iberia_N	Iran_N	Africa_modern	-0.023849	-0.023849	2,5e-05	-4.73395	2e-06	14924.1	15653.3	2459	0.005
Goat	Baltic_N	Iran_N	Africa_modern	-0.056264	-0.056264	3,1e-05	-10.0362	0	11203.9	12539.8	2459	0.00556776
Goat	CyprianMouflon	Iran_N	Africa_modern	-0.012552	-0.012552	2,4e-05	-2.55917	0.010492	15428.1	15820.4	2459	0.00489898
Goat	AnatolianMouflon	Iran_N	Africa_modern	-0.003807	-0.003807	3,3e-05	-0.664359	0.506461	9770.62	9845.31	2458	0.00574456
Goat	Kyrgyzstan_N	Iran_N	Africa_modern	-0.162398	-0.162398	0.000262	-10.0395	0	717.854	996.215	1791	0.0161864
Goat	Kyrgyzstan_BA	Iran_N	Africa_modern	-0.116436	-0.116436	0.000433	-5.59754	0	468.689	592.216	1372	0.0208087
Goat	EuropeanMouflon	Iran_N	Africa_modern	0.01002	0.01002	2,1e-05	2.16491	0.030395	16484.8	16157.7	2459	0.00458258
Goat	Asia_modern	Iran_N	Africa_modern	-0.010129	-0.010129	1,5e-05	-2.5834	0.009783	16774.5	17117.8	2461	0.00387298
Goat	IranianMouflon	Iran_N	Africa_modern	-0.004981	-0.004981	1,6e-05	-1.26504	0.205857	13991.7	14131.8	2460	0.004
Goat	Europe_modern	Iran_N	Africa_modern	0.016812	0.016812	1,5e-05	4.31628	1,6e-05	16976	16414.6	2461	0.00387298
Goat	Argali	Iran_N	Africa_modern	0.003078	0.003078	2,7e-05	0.59075	0.554688	10943.6	10876.4	2458	0.00519615
Goat	Urial	Iran_N	Africa_modern	-0.011781	-0.011781	1,8e-05	-2.78043	0.005429	13490.9	13812.6	2459	0.00424264
Goat	MiddleEast_modern	Iran_N	Africa_modern	0.010048	0.010048	1,7e-05	2.41705	0.015647	17038.7	16699.7	2460	0.00412311
Goat	Anatolia_modern	Iran_N	Africa_modern	0.006238	0.006238	1,5e-05	1.63153	0.102778	16886.9	16677.5	2461	0.00387298
Goat	France_N	Iran_N	Asia_modern	-0.044467	-0.044467	2e-05	-9.82756	0	14771.5	16146.3	2459	0.00447214
Goat	WestAnatolia_N	Iran_N	Asia_modern	-0.089668	-0.089668	9,8e-05	-9.03811	0	2536.04	3035.65	2429	0.00989949
Goat	LakesDistrict_N	Iran_N	Asia_modern	-0.083292	-0.083292	0.000152	-6.75626	0	1558.62	1841.85	2301	0.0123288
Goat	CentralAnatolia_EN	Iran_N	Asia_modern	-0.054454	-0.054454	3,1e-05	-9.73243	0	9980.59	11130.2	2459	0.00556776
Goat	CentralAnatolia_LN	Iran_N	Asia_modern	-0.089221	-0.089221	0.000291	-5.22765	0	700.453	837.688	1810	0.0170587
Goat	Anatolia_EPI	Iran_N	Asia_modern	-0.100896	-0.100896	0.000186	-7.40444	0	1248.97	1529.28	2250	0.0136382
Goat	Kalmykia_BA	Iran_N	Asia_modern	-0.057906	-0.057906	0.000402	-2.88866	0.003869	528.056	592.971	1505	0.0200499
Goat	Iberia_N	Iran_N	Asia_modern	-0.050403	-0.050403	2,5e-05	-10.0657	0	13960.6	15442.6	2459	0.005
Goat	Baltic_N	Iran_N	Asia_modern	-0.043667	-0.043667	3,2e-05	-7.72219	0	11008.3	12013.6	2459	0.00565685
Goat	CyprianMouflon	Iran_N	Asia_modern	-0.014801	-0.014801	2,3e-05	-3.06844	0.002152	14881.6	15328.8	2459	0.00479583
Goat	AnatolianMouflon	Iran_N	Asia_modern	-0.001476	-0.001476	3,3e-05	-0.25809	0.796337	9495.75	9523.83	2457	0.00574456
Goat	Kyrgyzstan_N	Iran_N	Asia_modern	-0.125581	-0.125581	0.00027	-7.64906	0	735.338	946.551	1809	0.0164317
Goat	Kyrgyzstan_BA	Iran_N	Asia_modern	-0.098705	-0.098705	0.000424	-4.79157	2e-06	463.301	564.777	1366	0.0205913
Goat	EuropeanMouflon	Iran_N	Asia_modern	-0.010201	-0.010201	2,2e-05	-2.1999	0.027814	15516.6	15836.4	2459	0.00469042
Goat	Africa_modern	Iran_N	Asia_modern	0.03624	0.03624	1,5e-05	9.33767	0	16774.5	15601.2	2460	0.00387298
Goat	IranianMouflon	Iran_N	Asia_modern	-0.001503	-0.001503	1,6e-05	-0.371214	0.710478	13593.1	13634	2459	0.004
Goat	Europe_modern	Iran_N	Asia_modern	0.024157	0.024157	1,6e-05	6.12107	0	16533	15753	2461	0.004
Goat	Argali	Iran_N	Asia_modern	0.0078	0.0078	2,7e-05	1.49713	0.134361	10642.1	10477.3	2459	0.00519615
Goat	Urial	Iran_N	Asia_modern	-0.007707	-0.007707	1,8e-05	-1.7982	0.072146	13120.8	13324.6	2459	0.00424264
Goat	MiddleEast_modern	Iran_N	Asia_modern	0.045031	0.045031	1,7e-05	10.7967	0	17180.6	15700	2460	0.00412311
Goat	Anatolia_modern	Iran_N	Asia_modern	0.036404	0.036404	1,5e-05	9.52904	0	16916.6	15728.2	2461	0.00387298
Goat	France_N	Iran_N	Europe_modern	0.016025	0.016025	2e-05	3.55065	0.000384	16439.4	15920.8	2459	0.00447214
Goat	WestAnatolia_N	Iran_N	Europe_modern	-0.046755	-0.046755	9,8e-05	-4.71222	2e-06	2729.18	2996.9	2436	0.00989949
Goat	LakesDistrict_N	Iran_N	Europe_modern	-0.063252	-0.063252	0.000151	-5.15493	0	1623.84	1843.13	2315	0.0122882
Goat	CentralAnatolia_EN	Iran_N	Europe_modern	-0.042462	-0.042462	3e-05	-7.70286	0	10481.7	11411.3	2459	0.00547723
Goat	CentralAnatolia_LN	Iran_N	Europe_modern	-0.058619	-0.058619	0.000297	-3.40115	0.000671	732.666	823.912	1823	0.0172337
Goat	Anatolia_EPI	Iran_N	Europe_modern	-0.08835	-0.08835	0.000182	-6.54366	0	1307.41	1560.81	2244	0.0134907
Goat	Kalmykia_BA	Iran_N	Europe_modern	-0.090687	-0.090687	0.000396	-4.56002	5e-06	511.865	613.962	1516	0.0198997
Goat	Iberia_N	Iran_N	Europe_modern	0.012319	0.012319	2,5e-05	2.47436	0.013347	15573.7	15194.7	2459	0.005
Goat	Baltic_N	Iran_N	Europe_modern	-0.011373	-0.011373	3,2e-05	-1.99594	0.04594	11795.1	12066.5	2459	0.00565685
Goat	CyprianMouflon	Iran_N	Europe_modern	-0.004331	-0.004331	2,4e-05	-0.877923	0.379985	15534.4	15669.5	2459	0.00489898
Goat	AnatolianMouflon	Iran_N	Europe_modern	0.004679	0.004679	3,3e-05	0.808731	0.41867	9858.63	9766.8	2458	0.00574456
Goat	Kyrgyzstan_N	Iran_N	Europe_modern	-0.160401	-0.160401	0.000264	-9.87181	0	708.868	979.72	1814	0.0162481
Goat	Kyrgyzstan_BA	Iran_N	Europe_modern	-0.111452	-0.111452	0.000435	-5.34299	0	453.825	567.673	1393	0.0208567
Goat	EuropeanMouflon	Iran_N	Europe_modern	0.049639	0.049639	2,1e-05	10.8652	0	17255.8	15623.7	2459	0.00458258
Goat	Africa_modern	Iran_N	Europe_modern	0.01946	0.01946	1,5e-05	4.99842	1e-06	16976	16327.9	2460	0.00387298
Goat	Asia_modern	Iran_N	Europe_modern	-0.019182	-0.019182	1,5e-05	-4.87335	1e-06	16533	17179.7	2461	0.00387298
Goat	IranianMouflon	Iran_N	Europe_modern	0.002555	0.002555	1,6e-05	0.645747	0.518443	14092.6	14020.8	2459	0.004
Goat	Argali	Iran_N	Europe_modern	0.007421	0.007421	2,7e-05	1.42137	0.155209	10985.3	10823.5	2459	0.00519615
Goat	Urial	Iran_N	Europe_modern	-0.003324	-0.003324	1,8e-05	-0.789749	0.429674	13537.9	13628.2	2459	0.00424264
Goat	MiddleEast_modern	Iran_N	Europe_modern	-0.009474	-0.009474	1,8e-05	-2.26174	0.023714	16582.3	16899.5	2460	0.00424264
Goat	Anatolia_modern	Iran_N	Europe_modern	0.001704	0.001704	1,5e-05	0.441633	0.658755	16786	16728.9	2461	0.00387298
Goat	France_N	Iran_N	MiddleEast_modern	-0.040006	-0.040006	2,2e-05	-8.4974	0	14988.3	16237.6	2459	0.00469042
Goat	WestAnatolia_N	Iran_N	MiddleEast_modern	-0.074981	-0.074981	0.000107	-7.24219	0	2601.96	3023.79	2405	0.0103441
Goat	LakesDistrict_N	Iran_N	MiddleEast_modern	-0.085697	-0.085697	0.000166	-6.64503	0	1561.94	1854.74	2230	0.0128841
Goat	CentralAnatolia_EN	Iran_N	MiddleEast_modern	-0.054971	-0.054971	3,5e-05	-9.29049	0	10106.8	11282.6	2459	0.00591608
Goat	CentralAnatolia_LN	Iran_N	MiddleEast_modern	-0.105182	-0.105182	0.000331	-5.77735	0	705.354	871.177	1679	0.0181934
Goat	Anatolia_EPI	Iran_N	MiddleEast_modern	-0.09251	-0.09251	0.000213	-6.33354	0	1262.33	1519.69	2139	0.0145945
Goat	Kalmykia_BA	Iran_N	MiddleEast_modern	-0.06016	-0.06016	0.000452	-2.82871	0.004674	527.404	594.924	1375	0.0212603
Goat	Iberia_N	Iran_N	MiddleEast_modern	-0.044029	-0.044029	2,8e-05	-8.37956	0	14260.4	15574	2459	0.0052915
Goat	Baltic_N	Iran_N	MiddleEast_modern	-0.052241	-0.052241	3,6e-05	-8.70897	0	11013.5	12227.6	2459	0.006
Goat	CyprianMouflon	Iran_N	MiddleEast_modern	-0.012465	-0.012465	2,6e-05	-2.42198	0.015436	15111.4	15492.9	2459	0.00509902
Goat	AnatolianMouflon	Iran_N	MiddleEast_modern	0.001398	0.001398	3,8e-05	0.227699	0.81988	9658.96	9631.98	2457	0.00616441
Goat	Kyrgyzstan_N	Iran_N	MiddleEast_modern	-0.133212	-0.133212	0.000301	-7.681	0	738.312	965.246	1670	0.0173494
Goat	Kyrgyzstan_BA	Iran_N	MiddleEast_modern	-0.111183	-0.111183	0.000484	-5.05501	0	461.444	576.888	1233	0.022
Goat	EuropeanMouflon	Iran_N	MiddleEast_modern	-0.006592	-0.006592	2,4e-05	-1.34227	0.179508	15757.4	15966.5	2459	0.00489898
Goat	Africa_modern	Iran_N	MiddleEast_modern	0.041681	0.041681	1,7e-05	10.233	0	17038.7	15675.2	2459	0.00412311
Goat	Asia_modern	Iran_N	MiddleEast_modern	0.029689	0.029689	1,7e-05	7.12684	0	17180.6	16189.9	2460	0.00412311
Goat	IranianMouflon	Iran_N	MiddleEast_modern	-0.001645	-0.001645	1,8e-05	-0.388172	0.697889	13671.2	13716.3	2458	0.00424264
Goat	Europe_modern	Iran_N	MiddleEast_modern	0.01895	0.01895	1,8e-05	4.52819	6e-06	16582.3	15965.6	2460	0.00424264
Goat	Argali	Iran_N	MiddleEast_modern	0.007704	0.007704	3,1e-05	1.37975	0.167662	10705.2	10541.5	2457	0.00556776
Goat	Urial	Iran_N	MiddleEast_modern	-0.004883	-0.004883	2,1e-05	-1.06693	0.286003	13273.3	13403.6	2458	0.00458258
Goat	Anatolia_modern	Iran_N	MiddleEast_modern	0.044384	0.044384	1,6e-05	11.0207	0	17294.2	15824.3	2460	0.004
Goat	France_N	Iran_N	Anatolia_modern	-0.029037	-0.029037	1,9e-05	-6.74109	0	15254.5	16166.8	2459	0.0043589
Goat	WestAnatolia_N	Iran_N	Anatolia_modern	-0.071407	-0.071407	9,3e-05	-7.41457	0	2603.38	3003.77	2440	0.00964365
Goat	LakesDistrict_N	Iran_N	Anatolia_modern	-0.074861	-0.074861	0.000141	-6.3075	0	1566.9	1820.48	2338	0.0118743
Goat	CentralAnatolia_EN	Iran_N	Anatolia_modern	-0.053784	-0.053784	3e-05	-9.84834	0	10130.4	11282	2459	0.00547723
Goat	CentralAnatolia_LN	Iran_N	Anatolia_modern	-0.075237	-0.075237	0.000279	-4.50772	7e-06	705.236	819.99	1903	0.0167033
Goat	Anatolia_EPI	Iran_N	Anatolia_modern	-0.089007	-0.089007	0.000178	-6.67646	0	1278.36	1528.16	2292	0.0133417
Goat	Kalmykia_BA	Iran_N	Anatolia_modern	-0.054468	-0.054468	0.000376	-2.81012	0.004952	520.874	580.884	1604	0.0193907
Goat	Iberia_N	Iran_N	Anatolia_modern	-0.036535	-0.036535	2,4e-05	-7.52741	0	14380.2	15470.8	2459	0.00489898
Goat	Baltic_N	Iran_N	Anatolia_modern	-0.04192	-0.04192	3e-05	-7.5957	0	11199.4	12179.4	2459	0.00547723
Goat	CyprianMouflon	Iran_N	Anatolia_modern	-0.0013	-0.0013	2,2e-05	-0.275713	0.782768	15366.7	15406.7	2459	0.00469042
Goat	AnatolianMouflon	Iran_N	Anatolia_modern	0.002936	0.002936	3,1e-05	0.52448	0.599945	9680.01	9623.34	2458	0.00556776
Goat	Kyrgyzstan_N	Iran_N	Anatolia_modern	-0.129008	-0.129008	0.000256	-8.06841	0	723.61	937.966	1875	0.016
Goat	Kyrgyzstan_BA	Iran_N	Anatolia_modern	-0.105315	-0.105315	0.000406	-5.22938	0	451.052	557.241	1449	0.0201494
Goat	EuropeanMouflon	Iran_N	Anatolia_modern	9e-05	9e-05	2e-05	0.020071	0.983987	15964.1	15961.3	2459	0.00447214
Goat	Africa_modern	Iran_N	Anatolia_modern	0.031549	0.031549	1,4e-05	8.41472	0	16886.9	15854	2460	0.00374166
Goat	Asia_modern	Iran_N	Anatolia_modern	0.014883	0.014883	1,4e-05	3.90865	9,3e-05	16916.6	16420.4	2461	0.00374166
Goat	IranianMouflon	Iran_N	Anatolia_modern	-0.00212	-0.00212	1,5e-05	-0.54436	0.586194	13769.8	13828.3	2460	0.00387298
Goat	Europe_modern	Iran_N	Anatolia_modern	0.024114	0.024114	1,5e-05	6.31708	0	16786	15995.5	2461	0.00387298
Goat	Argali	Iran_N	Anatolia_modern	0.001362	0.001362	2,5e-05	0.272007	0.785617	10699.4	10670.3	2459	0.005
Goat	Urial	Iran_N	Anatolia_modern	-0.012011	-0.012011	1,7e-05	-2.88585	0.003904	13195.4	13516.2	2459	0.00412311
Goat	MiddleEast_modern	Iran_N	Anatolia_modern	0.0382	0.0382	1,7e-05	9.40417	0	17294.2	16021.5	2460	0.00412311
Goat	France_N	Kalmykia_BA	Africa_modern	-0.035987	-0.035987	5e-05	-5.06424	0	4815.98	5175.54	2456	0.00707107
Goat	WestAnatolia_N	Kalmykia_BA	Africa_modern	-0.085031	-0.085031	0.000266	-5.21836	0	822.24	975.066	1949	0.0163095
Goat	LakesDistrict_N	Kalmykia_BA	Africa_modern	-0.05905	-0.05905	0.000389	-2.9958	0.002737	517.114	582.017	1558	0.0197231
Goat	CentralAnatolia_EN	Kalmykia_BA	Africa_modern	-0.053972	-0.053972	8,1e-05	-5.98482	0	3190.69	3554.76	2449	0.009
Goat	CentralAnatolia_LN	Kalmykia_BA	Africa_modern	-0.06284	-0.06284	0.000712	-2.35503	0.018521	254.44	288.563	924	0.0266833
Goat	Iran_N	Kalmykia_BA	Africa_modern	-0.155501	-0.155501	0.000388	-7.89812	0	454.921	622.454	1493	0.0196977
Goat	Anatolia_EPI	Kalmykia_BA	Africa_modern	-0.090865	-0.090865	0.000459	-4.2402	2,2e-05	405.782	486.895	1364	0.0214243
Goat	Iberia_N	Kalmykia_BA	Africa_modern	-0.030975	-0.030975	6,2e-05	-3.94223	8,1e-05	4520.43	4809.43	2457	0.00787401
Goat	Baltic_N	Kalmykia_BA	Africa_modern	-0.095439	-0.095439	7,9e-05	-10.75	0	3364.62	4074.61	2450	0.00888819
Goat	CyprianMouflon	Kalmykia_BA	Africa_modern	-0.004657	-0.004657	6,4e-05	-0.584074	0.55917	4787.39	4832.18	2456	0.008
Goat	AnatolianMouflon	Kalmykia_BA	Africa_modern	-0.025996	-0.025996	9,1e-05	-2.72637	0.006404	2960.21	3118.23	2439	0.00953939
Goat	Kyrgyzstan_N	Kalmykia_BA	Africa_modern	-0.185509	-0.185509	0.000641	-7.32456	0	241.726	351.837	963	0.025318
Goat	Kyrgyzstan_BA	Kalmykia_BA	Africa_modern	-0.19783	-0.19783	0.000897	-6.60648	0	154.471	230.662	675	0.02995
Goat	EuropeanMouflon	Kalmykia_BA	Africa_modern	0.012811	0.012811	5,4e-05	1.74418	0.081128	5107.54	4978.33	2458	0.00734847
Goat	Asia_modern	Kalmykia_BA	Africa_modern	-0.043213	-0.043213	4e-05	-6.80511	0	5021.76	5475.38	2459	0.00632456
Goat	IranianMouflon	Kalmykia_BA	Africa_modern	-0.007958	-0.007958	4,7e-05	-1.16039	0.245891	4270.36	4338.87	2457	0.00685565
Goat	Europe_modern	Kalmykia_BA	Africa_modern	-0.01916	-0.01916	4,1e-05	-3.00418	0.002663	5068.44	5266.46	2459	0.00640312
Goat	Argali	Kalmykia_BA	Africa_modern	0.005186	0.005186	7,6e-05	0.593854	0.55261	3357.68	3323.03	2450	0.0087178
Goat	Urial	Kalmykia_BA	Africa_modern	-0.006042	-0.006042	5,2e-05	-0.834498	0.404001	4174.17	4224.92	2458	0.0072111
Goat	MiddleEast_modern	Kalmykia_BA	Africa_modern	-0.027766	-0.027766	4,6e-05	-4.09949	4,1e-05	5080.63	5370.83	2458	0.00678233
Goat	Anatolia_modern	Kalmykia_BA	Africa_modern	-0.031466	-0.031466	3,8e-05	-5.08611	0	5028.16	5354.87	2459	0.00616441
Goat	France_N	Kalmykia_BA	Asia_modern	-0.058016	-0.058016	5,1e-05	-8.13889	0	4475.99	5027.33	2458	0.00714143
Goat	WestAnatolia_N	Kalmykia_BA	Asia_modern	-0.105297	-0.105297	0.000264	-6.47753	0	773.705	955.819	1936	0.0162481
Goat	LakesDistrict_N	Kalmykia_BA	Asia_modern	-0.074297	-0.074297	0.000403	-3.70058	0.000215	492.937	572.063	1525	0.0200749
Goat	CentralAnatolia_EN	Kalmykia_BA	Asia_modern	-0.05761	-0.05761	8,2e-05	-6.34623	0	3050.53	3423.5	2450	0.00905539
Goat	CentralAnatolia_LN	Kalmykia_BA	Asia_modern	-0.101681	-0.101681	0.000742	-3.73221	0.00019	235.58	288.911	888	0.0272397
Goat	Iran_N	Kalmykia_BA	Asia_modern	-0.131758	-0.131758	0.000396	-6.62367	0	454.905	592.971	1483	0.0198997
Goat	Anatolia_EPI	Kalmykia_BA	Asia_modern	-0.097821	-0.097821	0.000466	-4.5327	6e-06	391.369	476.239	1365	0.021587
Goat	Iberia_N	Kalmykia_BA	Asia_modern	-0.054537	-0.054537	6,4e-05	-6.8384	0	4223.66	4710.92	2455	0.008
Goat	Baltic_N	Kalmykia_BA	Asia_modern	-0.083294	-0.083294	8,1e-05	-9.23847	0	3283.02	3879.62	2446	0.009
Goat	CyprianMouflon	Kalmykia_BA	Asia_modern	-0.003986	-0.003986	6,6e-05	-0.492428	0.622417	4592.27	4629.03	2456	0.00812404
Goat	AnatolianMouflon	Kalmykia_BA	Asia_modern	-0.021277	-0.021277	9,4e-05	-2.2001	0.027799	2834.77	2958.03	2439	0.00969536
Goat	Kyrgyzstan_N	Kalmykia_BA	Asia_modern	-0.170585	-0.170585	0.000653	-6.67468	0	238.262	336.268	963	0.0255539
Goat	Kyrgyzstan_BA	Kalmykia_BA	Asia_modern	-0.181633	-0.181633	0.000909	-6.02416	0	155.843	225.02	687	0.0301496
Goat	EuropeanMouflon	Kalmykia_BA	Asia_modern	-0.012296	-0.012296	5,4e-05	-1.6786	0.093231	4744.4	4862.53	2458	0.00734847
Goat	Africa_modern	Kalmykia_BA	Asia_modern	0.010219	0.010219	4,1e-05	1.59902	0.109816	5021.76	4920.17	2460	0.00640312
Goat	IranianMouflon	Kalmykia_BA	Asia_modern	-0.000282	-0.000282	4,6e-05	-0.04163	0.966793	4144.93	4147.26	2459	0.00678233
Goat	Europe_modern	Kalmykia_BA	Asia_modern	-0.014103	-0.014103	4,1e-05	-2.20539	0.027426	4889.21	5029.09	2460	0.00640312
Goat	Argali	Kalmykia_BA	Asia_modern	0.012354	0.012354	7,8e-05	1.40008	0.161488	3232.27	3153.38	2443	0.00883176
Goat	Urial	Kalmykia_BA	Asia_modern	-0.004165	-0.004165	5,3e-05	-0.573069	0.566598	4024.04	4057.7	2455	0.00728011
Goat	MiddleEast_modern	Kalmykia_BA	Asia_modern	0.008624	0.008624	4,6e-05	1.27453	0.202475	5092.16	5005.08	2459	0.00678233
Goat	Anatolia_modern	Kalmykia_BA	Asia_modern	0.000897	0.000897	3,8e-05	0.145244	0.884518	5005.58	4996.61	2460	0.00616441
Goat	France_N	Kalmykia_BA	Europe_modern	-0.002276	-0.002276	5e-05	-0.320575	0.748532	4982.84	5005.58	2456	0.00707107
Goat	WestAnatolia_N	Kalmykia_BA	Europe_modern	-0.058024	-0.058024	0.000264	-3.57246	0.000354	830.242	932.524	1951	0.0162481
Goat	LakesDistrict_N	Kalmykia_BA	Europe_modern	-0.039711	-0.039711	0.000397	-1.99228	0.04634	524.222	567.579	1558	0.0199249
Goat	CentralAnatolia_EN	Kalmykia_BA	Europe_modern	-0.046075	-0.046075	8,1e-05	-5.10645	0	3210.54	3520.69	2452	0.009
Goat	CentralAnatolia_LN	Kalmykia_BA	Europe_modern	-0.041225	-0.041225	0.000753	-1.50219	0.133049	246.698	267.913	883	0.0274408
Goat	Iran_N	Kalmykia_BA	Europe_modern	-0.162264	-0.162264	0.000399	-8.12663	0	442.531	613.962	1504	0.019975
Goat	Anatolia_EPI	Kalmykia_BA	Europe_modern	-0.088845	-0.088845	0.000459	-4.14564	3,4e-05	401.803	480.161	1360	0.0214243
Goat	Iberia_N	Kalmykia_BA	Europe_modern	0.005819	0.005819	6e-05	0.748217	0.454329	4723.64	4668.99	2456	0.00774597
Goat	Baltic_N	Kalmykia_BA	Europe_modern	-0.05312	-0.05312	7,7e-05	-6.04483	0	3523.51	3918.85	2453	0.00877496
Goat	CyprianMouflon	Kalmykia_BA	Europe_modern	-0.000988	-0.000988	6,4e-05	-0.123317	0.901856	4793.41	4802.9	2455	0.008
Goat	AnatolianMouflon	Kalmykia_BA	Europe_modern	-0.024054	-0.024054	9,3e-05	-2.49539	0.012582	2951.54	3097.03	2435	0.00964365
Goat	Kyrgyzstan_N	Kalmykia_BA	Europe_modern	-0.173357	-0.173357	0.000691	-6.59634	0	235.031	333.609	960	0.0262869
Goat	Kyrgyzstan_BA	Kalmykia_BA	Europe_modern	-0.248128	-0.248128	0.000878	-8.37256	0	138.468	229.86	688	0.0296311
Goat	EuropeanMouflon	Kalmykia_BA	Europe_modern	0.045344	0.045344	5,1e-05	6.34886	0	5256.68	4800.64	2457	0.00714143
Goat	Africa_modern	Kalmykia_BA	Europe_modern	-0.01017	-0.01017	4e-05	-1.60509	0.108474	5068.44	5172.59	2459	0.00632456
Goat	Asia_modern	Kalmykia_BA	Europe_modern	-0.058058	-0.058058	4,1e-05	-9.07179	0	4889.21	5491.92	2459	0.00640312
Goat	IranianMouflon	Kalmykia_BA	Europe_modern	0.001001	0.001001	4,6e-05	0.147614	0.882647	4297.88	4289.29	2460	0.00678233
Goat	Argali	Kalmykia_BA	Europe_modern	0.005825	0.005825	7,7e-05	0.66372	0.506869	3331.99	3293.39	2449	0.00877496
Goat	Urial	Kalmykia_BA	Europe_modern	0.003637	0.003637	5,2e-05	0.505319	0.613335	4184.22	4153.9	2455	0.0072111
Goat	MiddleEast_modern	Kalmykia_BA	Europe_modern	-0.049088	-0.049088	4,5e-05	-7.28461	0	4902.35	5408.49	2458	0.0067082
Goat	Anatolia_modern	Kalmykia_BA	Europe_modern	-0.035731	-0.035731	3,9e-05	-5.73302	0	4968.42	5336.63	2459	0.006245
Goat	France_N	Kalmykia_BA	MiddleEast_modern	-0.05691	-0.05691	5,5e-05	-7.66571	0	4535.94	5083.38	2456	0.0074162
Goat	WestAnatolia_N	Kalmykia_BA	MiddleEast_modern	-0.086716	-0.086716	0.000297	-5.02884	0	786.189	935.484	1810	0.0172337
Goat	LakesDistrict_N	Kalmykia_BA	MiddleEast_modern	-0.059695	-0.059695	0.000443	-2.83654	0.004561	524.129	590.678	1397	0.0210476
Goat	CentralAnatolia_EN	Kalmykia_BA	MiddleEast_modern	-0.060923	-0.060923	8,9e-05	-6.46078	0	3060.12	3457.17	2434	0.00943398
Goat	CentralAnatolia_LN	Kalmykia_BA	MiddleEast_modern	-0.099739	-0.099739	0.000836	-3.44963	0.000561	241.308	294.776	800	0.0289137
Goat	Iran_N	Kalmykia_BA	MiddleEast_modern	-0.131092	-0.131092	0.00045	-6.17688	0	457.022	594.924	1354	0.0212132
Goat	Anatolia_EPI	Kalmykia_BA	MiddleEast_modern	-0.096533	-0.096533	0.000552	-4.10697	4e-05	383.394	465.323	1163	0.0234947
Goat	Iberia_N	Kalmykia_BA	MiddleEast_modern	-0.050893	-0.050893	7e-05	-6.0961	0	4270.75	4728.76	2455	0.0083666
Goat	Baltic_N	Kalmykia_BA	MiddleEast_modern	-0.081576	-0.081576	8,8e-05	-8.7085	0	3323.51	3913.91	2437	0.00938083
Goat	CyprianMouflon	Kalmykia_BA	MiddleEast_modern	-0.008521	-0.008521	7e-05	-1.02063	0.307429	4617.17	4696.53	2453	0.0083666
Goat	AnatolianMouflon	Kalmykia_BA	MiddleEast_modern	-0.019744	-0.019744	0.000106	-1.91533	0.05545	2890.05	3006.47	2415	0.0102956
Goat	Kyrgyzstan_N	Kalmykia_BA	MiddleEast_modern	-0.190457	-0.190457	0.000722	-7.08969	0	242.579	356.72	880	0.0268701
Goat	Kyrgyzstan_BA	Kalmykia_BA	MiddleEast_modern	-0.213938	-0.213938	0.001004	-6.75056	0	153.454	236.984	596	0.031686
Goat	EuropeanMouflon	Kalmykia_BA	MiddleEast_modern	-0.011764	-0.011764	6e-05	-1.52043	0.128402	4779.24	4893.02	2455	0.00774597
Goat	Africa_modern	Kalmykia_BA	MiddleEast_modern	0.010007	0.010007	4,4e-05	1.51532	0.12969	5080.63	4979.95	2457	0.00663325
Goat	Asia_modern	Kalmykia_BA	MiddleEast_modern	-0.007934	-0.007934	4,4e-05	-1.197	0.231308	5092.16	5173.62	2458	0.00663325
Goat	IranianMouflon	Kalmykia_BA	MiddleEast_modern	-0.003921	-0.003921	5,1e-05	-0.55048	0.58199	4177.51	4210.4	2455	0.00714143
Goat	Europe_modern	Kalmykia_BA	MiddleEast_modern	-0.021118	-0.021118	4,4e-05	-3.19245	0.001411	4902.35	5113.87	2457	0.00663325
Goat	Argali	Kalmykia_BA	MiddleEast_modern	0.007452	0.007452	8,6e-05	0.801503	0.422841	3252.35	3204.23	2442	0.00927362
Goat	Urial	Kalmykia_BA	MiddleEast_modern	-0.002129	-0.002129	5,7e-05	-0.282465	0.777587	4088.4	4105.84	2452	0.00754983
Goat	Anatolia_modern	Kalmykia_BA	MiddleEast_modern	0.00731	0.00731	4,1e-05	1.14044	0.254102	5116.4	5042.14	2457	0.00640312
Goat	France_N	Kalmykia_BA	Anatolia_modern	-0.043093	-0.043093	4,8e-05	-6.19751	0	4644.05	5062.33	2457	0.0069282
Goat	WestAnatolia_N	Kalmykia_BA	Anatolia_modern	-0.085672	-0.085672	0.000249	-5.42461	0	785.646	932.876	2023	0.0157797
Goat	LakesDistrict_N	Kalmykia_BA	Anatolia_modern	-0.03962	-0.03962	0.000378	-2.03814	0.041536	514.265	556.697	1641	0.0194422
Goat	CentralAnatolia_EN	Kalmykia_BA	Anatolia_modern	-0.053403	-0.053403	7,8e-05	-6.04408	0	3102	3452	2450	0.00883176
Goat	CentralAnatolia_LN	Kalmykia_BA	Anatolia_modern	-0.059604	-0.059604	0.000713	-2.23256	0.025578	239.596	269.968	957	0.0267021
Goat	Iran_N	Kalmykia_BA	Anatolia_modern	-0.127176	-0.127176	0.000373	-6.58279	0	449.805	580.884	1587	0.0193132
Goat	Anatolia_EPI	Kalmykia_BA	Anatolia_modern	-0.07178	-0.07178	0.000443	-3.41085	0.000648	391.382	451.914	1419	0.0210476
Goat	Iberia_N	Kalmykia_BA	Anatolia_modern	-0.046375	-0.046375	5,9e-05	-6.01635	0	4335.43	4757.1	2457	0.00768115
Goat	Baltic_N	Kalmykia_BA	Anatolia_modern	-0.084648	-0.084648	7,7e-05	-9.64289	0	3304.38	3915.53	2452	0.00877496
Goat	CyprianMouflon	Kalmykia_BA	Anatolia_modern	0.006116	0.006116	6e-05	0.78909	0.430059	4747.32	4689.61	2457	0.00774597
Goat	AnatolianMouflon	Kalmykia_BA	Anatolia_modern	-0.019396	-0.019396	8,7e-05	-2.08422	0.03714	2898.85	3013.52	2446	0.00932738
Goat	Kyrgyzstan_N	Kalmykia_BA	Anatolia_modern	-0.16374	-0.16374	0.000654	-6.40322	0	231.804	322.578	1022	0.0255734
Goat	Kyrgyzstan_BA	Kalmykia_BA	Anatolia_modern	-0.194593	-0.194593	0.000882	-6.55359	0	147.353	218.556	720	0.0296985
Goat	EuropeanMouflon	Kalmykia_BA	Anatolia_modern	-0.00062	-0.00062	5e-05	-0.087886	0.929967	4882.03	4888.09	2458	0.00707107
Goat	Africa_modern	Kalmykia_BA	Anatolia_modern	0.000119	0.000119	3,8e-05	0.019238	0.984652	5028.16	5026.96	2459	0.00616441
Goat	Asia_modern	Kalmykia_BA	Anatolia_modern	-0.0213	-0.0213	3,8e-05	-3.47442	0.000512	5005.58	5223.46	2459	0.00616441
Goat	IranianMouflon	Kalmykia_BA	Anatolia_modern	-0.004067	-0.004067	4,4e-05	-0.61008	0.541809	4186.25	4220.44	2458	0.00663325
Goat	Europe_modern	Kalmykia_BA	Anatolia_modern	-0.013448	-0.013448	3,8e-05	-2.16783	0.030171	4968.42	5103.88	2459	0.00616441
Goat	Argali	Kalmykia_BA	Anatolia_modern	0.001335	0.001335	7,4e-05	0.154995	0.876825	3235.71	3227.09	2452	0.00860233
Goat	Urial	Kalmykia_BA	Anatolia_modern	-0.010963	-0.010963	4,9e-05	-1.56218	0.118245	4033.17	4122.58	2456	0.007
Goat	MiddleEast_modern	Kalmykia_BA	Anatolia_modern	0.001479	0.001479	4,3e-05	0.225486	0.821601	5116.4	5101.29	2458	0.00655744
Goat	France_N	Iberia_N	Africa_modern	-0.146519	-0.146519	7e-06	-53.6213	0	152220	204484	2462	0.00264575
Goat	WestAnatolia_N	Iberia_N	Africa_modern	-0.081455	-0.081455	1,5e-05	-20.9468	0	24605.8	28969.8	2461	0.00387298
Goat	LakesDistrict_N	Iberia_N	Africa_modern	-0.080331	-0.080331	2,1e-05	-17.5453	0	15070	17702.7	2462	0.00458258
Goat	CentralAnatolia_EN	Iberia_N	Africa_modern	-0.061171	-0.061171	9e-06	-20.2652	0	106062	119884	2462	0.003
Goat	CentralAnatolia_LN	Iberia_N	Africa_modern	-0.078926	-0.078926	4,4e-05	-11.858	0	6320.53	7403.73	2458	0.00663325
Goat	Iran_N	Iberia_N	Africa_modern	-0.00771	-0.00771	2,3e-05	-1.60434	0.10864	15413.8	15653.3	2458	0.00479583
Goat	Anatolia_EPI	Iberia_N	Africa_modern	-0.050274	-0.050274	2,4e-05	-10.2595	0	12711.4	14057.2	2460	0.00489898
Goat	Kalmykia_BA	Iberia_N	Africa_modern	0.018688	0.018688	5,8e-05	2.45638	0.014034	4992.61	4809.43	2456	0.00761577
Goat	Baltic_N	Iberia_N	Africa_modern	-0.047711	-0.047711	1,3e-05	-13.44	0	115995	127617	2462	0.00360555
Goat	CyprianMouflon	Iberia_N	Africa_modern	-0.00775	-0.00775	9e-06	-2.63702	0.008364	168038	170663	2462	0.003
Goat	AnatolianMouflon	Iberia_N	Africa_modern	-0.003404	-0.003404	7e-06	-1.30748	0.191051	104198	104910	2461	0.00264575
Goat	Kyrgyzstan_N	Iberia_N	Africa_modern	-0.00431	-0.00431	3,8e-05	-0.700622	0.483539	7900.84	7969.25	2459	0.00616441
Goat	Kyrgyzstan_BA	Iberia_N	Africa_modern	0.005435	0.005435	5,9e-05	0.709736	0.477868	4691.64	4640.92	2452	0.00768115
Goat	EuropeanMouflon	Iberia_N	Africa_modern	-0.154233	-0.154233	1,2e-05	-43.8572	0	156890	214110	2462	0.0034641
Goat	Asia_modern	Iberia_N	Africa_modern	0.078897	0.078897	6e-06	32.4827	0	195133	166594	2462	0.00244949
Goat	IranianMouflon	Iberia_N	Africa_modern	0.000198	0.000198	3e-06	0.120821	0.903833	152851	152791	2462	0.00173205
Goat	Europe_modern	Iberia_N	Africa_modern	0.003722	0.003722	6e-06	1.5516	0.120757	183020	181662	2462	0.00244949
Goat	Argali	Iberia_N	Africa_modern	0.001627	0.001627	4e-06	0.774633	0.438557	118465	118080	2462	0.002
Goat	Urial	Iberia_N	Africa_modern	-0.001668	-0.001668	3e-06	-0.962493	0.335802	147958	148452	2462	0.00173205
Goat	MiddleEast_modern	Iberia_N	Africa_modern	0.078798	0.078798	7e-06	30.0202	0	195526	166962	2462	0.00264575
Goat	Anatolia_modern	Iberia_N	Africa_modern	0.061306	0.061306	5e-06	27.335	0	192172	169971	2462	0.00223607
Goat	France_N	Iberia_N	Asia_modern	-0.166013	-0.166013	7e-06	-60.7634	0	151036	211166	2462	0.00264575
Goat	WestAnatolia_N	Iberia_N	Asia_modern	-0.090746	-0.090746	1,5e-05	-23.27	0	24806.1	29757.5	2461	0.00387298
Goat	LakesDistrict_N	Iberia_N	Asia_modern	-0.085539	-0.085539	2,2e-05	-18.3317	0	15304.2	18167.3	2462	0.00469042
Goat	CentralAnatolia_EN	Iberia_N	Asia_modern	-0.061612	-0.061612	1e-05	-19.5895	0	108130	122329	2462	0.00316228
Goat	CentralAnatolia_LN	Iberia_N	Asia_modern	-0.081467	-0.081467	4,5e-05	-12.0833	0	6430.72	7571.43	2459	0.0067082
Goat	Iran_N	Iberia_N	Asia_modern	0.036533	0.036533	2,5e-05	7.33028	0	16613.7	15442.6	2459	0.005
Goat	Anatolia_EPI	Iberia_N	Asia_modern	-0.053902	-0.053902	2,4e-05	-10.9816	0	12850	14314.2	2460	0.00489898
Goat	Kalmykia_BA	Iberia_N	Asia_modern	0.067527	0.067527	5,8e-05	8.86303	0	5393.23	4710.92	2455	0.00761577
Goat	Baltic_N	Iberia_N	Asia_modern	-0.032154	-0.032154	1,4e-05	-8.72453	0	120675	128693	2462	0.00374166
Goat	CyprianMouflon	Iberia_N	Asia_modern	-0.009593	-0.009593	9e-06	-3.20269	0.001362	171145	174460	2462	0.003
Goat	AnatolianMouflon	Iberia_N	Asia_modern	-0.004654	-0.004654	7e-06	-1.75161	0.07984	106146	107138	2462	0.00264575
Goat	Kyrgyzstan_N	Iberia_N	Asia_modern	0.038699	0.038699	3,9e-05	6.19054	0	8451.65	7821.88	2459	0.006245
Goat	Kyrgyzstan_BA	Iberia_N	Asia_modern	0.04861	0.04861	6,1e-05	6.22663	0	5068.14	4598.25	2447	0.00781025
Goat	EuropeanMouflon	Iberia_N	Asia_modern	-0.175993	-0.175993	1,3e-05	-49.3636	0	155072	221314	2462	0.00360555
Goat	Africa_modern	Iberia_N	Asia_modern	0.052143	0.052143	6e-06	21.1145	0	195133	175792	2462	0.00244949
Goat	IranianMouflon	Iberia_N	Asia_modern	0.001051	0.001051	3e-06	0.64192	0.520925	156082	155755	2462	0.00173205
Goat	Europe_modern	Iberia_N	Asia_modern	0.007024	0.007024	6e-06	2.86283	0.004199	187661	185043	2462	0.00244949
Goat	Argali	Iberia_N	Asia_modern	0.004902	0.004902	5e-06	2.30282	0.021289	121201	120019	2462	0.00223607
Goat	Urial	Iberia_N	Asia_modern	-0.001331	-0.001331	3e-06	-0.749893	0.453319	151025	151428	2462	0.00173205
Goat	MiddleEast_modern	Iberia_N	Asia_modern	0.108258	0.108258	7e-06	39.8116	0	206539	166189	2462	0.00264575
Goat	Anatolia_modern	Iberia_N	Asia_modern	0.086474	0.086474	5e-06	37.4057	0	202080	169912	2462	0.00223607
Goat	France_N	Iberia_N	Europe_modern	-0.115922	-0.115922	8e-06	-42.1087	0	154831	195434	2462	0.00282843
Goat	WestAnatolia_N	Iberia_N	Europe_modern	-0.063317	-0.063317	1,5e-05	-16.4609	0	24562.1	27882.7	2461	0.00387298
Goat	LakesDistrict_N	Iberia_N	Europe_modern	-0.068827	-0.068827	2,1e-05	-14.9871	0	14960.3	17171.9	2462	0.00458258
Goat	CentralAnatolia_EN	Iberia_N	Europe_modern	-0.052699	-0.052699	9e-06	-17.572	0	104463	116086	2462	0.003
Goat	CentralAnatolia_LN	Iberia_N	Europe_modern	-0.064814	-0.064814	4,4e-05	-9.72335	0	6243.21	7108.59	2459	0.00663325
Goat	Iran_N	Iberia_N	Europe_modern	-0.005223	-0.005223	2,2e-05	-1.10631	0.268594	15036.8	15194.7	2459	0.00469042
Goat	Anatolia_EPI	Iberia_N	Europe_modern	-0.041905	-0.041905	2,4e-05	-8.57779	0	12473	13564.1	2460	0.00489898
Goat	Kalmykia_BA	Iberia_N	Europe_modern	0.02827	0.02827	5,7e-05	3.75977	0.00017	4940.65	4668.99	2457	0.00754983
Goat	Baltic_N	Iberia_N	Europe_modern	-0.003707	-0.003707	1,2e-05	-1.05086	0.293324	119236	120123	2462	0.0034641
Goat	CyprianMouflon	Iberia_N	Europe_modern	-0.002849	-0.002849	9e-06	-0.967655	0.333217	164992	165935	2462	0.003
Goat	AnatolianMouflon	Iberia_N	Europe_modern	0.001079	0.001079	7e-06	0.422592	0.672593	102254	102034	2462	0.00264575
Goat	Kyrgyzstan_N	Iberia_N	Europe_modern	-0.000942	-0.000942	3,7e-05	-0.155238	0.876634	7692.81	7707.32	2459	0.00608276
Goat	Kyrgyzstan_BA	Iberia_N	Europe_modern	0.01145	0.01145	5,9e-05	1.49526	0.134848	4606.95	4502.64	2451	0.00768115
Goat	EuropeanMouflon	Iberia_N	Europe_modern	-0.124341	-0.124341	1,2e-05	-35.5421	0	159332	204581	2462	0.0034641
Goat	Africa_modern	Iberia_N	Europe_modern	0.03697	0.03697	5e-06	16.2204	0	183020	169970	2462	0.00223607
Goat	Asia_modern	Iberia_N	Europe_modern	0.066824	0.066824	5e-06	28.7301	0	187661	164152	2462	0.00223607
Goat	IranianMouflon	Iberia_N	Europe_modern	0.001759	0.001759	3e-06	1.06404	0.28731	149551	149026	2462	0.00173205
Goat	Argali	Iberia_N	Europe_modern	0.001035	0.001035	4e-06	0.489549	0.624453	115388	115150	2462	0.002
Goat	Urial	Iberia_N	Europe_modern	0.000514	0.000514	3e-06	0.290431	0.771486	144705	144556	2462	0.00173205
Goat	MiddleEast_modern	Iberia_N	Europe_modern	0.058373	0.058373	7e-06	22.7925	0	186131	165599	2462	0.00264575
Goat	Anatolia_modern	Iberia_N	Europe_modern	0.055201	0.055201	5e-06	25.2919	0	186160	166683	2462	0.00223607
Goat	France_N	Iberia_N	MiddleEast_modern	-0.161455	-0.161455	8e-06	-57.9285	0	151451	209772	2462	0.00282843
Goat	WestAnatolia_N	Iberia_N	MiddleEast_modern	-0.087473	-0.087473	1,7e-05	-21.4606	0	24834.8	29596	2461	0.00412311
Goat	LakesDistrict_N	Iberia_N	MiddleEast_modern	-0.086231	-0.086231	2,3e-05	-17.9075	0	15237.8	18113.7	2462	0.00479583
Goat	CentralAnatolia_EN	Iberia_N	MiddleEast_modern	-0.061519	-0.061519	1e-05	-19.2248	0	107663	121778	2462	0.00316228
Goat	CentralAnatolia_LN	Iberia_N	MiddleEast_modern	-0.084288	-0.084288	4,9e-05	-12.0595	0	6404.12	7583.08	2459	0.007
Goat	Iran_N	Iberia_N	MiddleEast_modern	0.022428	0.022428	2,6e-05	4.37511	1,2e-05	16288.6	15574	2459	0.00509902
Goat	Anatolia_EPI	Iberia_N	MiddleEast_modern	-0.05452	-0.05452	2,7e-05	-10.5161	0	12816.2	14294.2	2460	0.00519615
Goat	Kalmykia_BA	Iberia_N	MiddleEast_modern	0.051949	0.051949	6,3e-05	6.53783	0	5246.99	4728.76	2450	0.00793725
Goat	Baltic_N	Iberia_N	MiddleEast_modern	-0.041766	-0.041766	1,4e-05	-11.0255	0	118895	129260	2462	0.00374166
Goat	CyprianMouflon	Iberia_N	MiddleEast_modern	-0.008328	-0.008328	9e-06	-2.70365	0.006858	171156	174031	2462	0.003
Goat	AnatolianMouflon	Iberia_N	MiddleEast_modern	-0.000411	-0.000411	8e-06	-0.147323	0.882877	106631	106719	2462	0.00282843
Goat	Kyrgyzstan_N	Iberia_N	MiddleEast_modern	0.020338	0.020338	4,4e-05	3.08222	0.002055	8231.41	7903.26	2459	0.00663325
Goat	Kyrgyzstan_BA	Iberia_N	MiddleEast_modern	0.032858	0.032858	6,8e-05	3.99726	6,4e-05	4931.25	4617.5	2440	0.00824621
Goat	EuropeanMouflon	Iberia_N	MiddleEast_modern	-0.172775	-0.172775	1,3e-05	-47.6671	0	155144	219951	2462	0.00360555
Goat	Africa_modern	Iberia_N	MiddleEast_modern	0.057277	0.057277	6e-06	22.4666	0	195526	174341	2462	0.00244949
Goat	Asia_modern	Iberia_N	MiddleEast_modern	0.113589	0.113589	7e-06	44.4449	0	206539	164404	2462	0.00264575
Goat	IranianMouflon	Iberia_N	MiddleEast_modern	0.001194	0.001194	3e-06	0.696308	0.486236	155529	155158	2462	0.00173205
Goat	Europe_modern	Iberia_N	MiddleEast_modern	0.003837	0.003837	7e-06	1.47857	0.139254	186131	184708	2462	0.00264575
Goat	Argali	Iberia_N	MiddleEast_modern	0.004772	0.004772	5e-06	2.10762	0.035064	120664	119518	2462	0.00223607
Goat	Urial	Iberia_N	MiddleEast_modern	-0.000554	-0.000554	4e-06	-0.293328	0.769272	150627	150794	2462	0.002
Goat	Anatolia_modern	Iberia_N	MiddleEast_modern	0.095548	0.095548	6e-06	39.9209	0	203772	168228	2462	0.00244949
Goat	France_N	Iberia_N	Anatolia_modern	-0.151863	-0.151863	7e-06	-57.0342	0	152498	207109	2462	0.00264575
Goat	WestAnatolia_N	Iberia_N	Anatolia_modern	-0.077618	-0.077618	1,4e-05	-20.869	0	24933.2	29129.4	2461	0.00374166
Goat	LakesDistrict_N	Iberia_N	Anatolia_modern	-0.079793	-0.079793	2e-05	-17.9857	0	15236.8	17879.2	2462	0.00447214
Goat	CentralAnatolia_EN	Iberia_N	Anatolia_modern	-0.060613	-0.060613	9e-06	-20.1334	0	107081	120900	2462	0.003
Goat	CentralAnatolia_LN	Iberia_N	Anatolia_modern	-0.072562	-0.072562	4,2e-05	-11.2417	0	6410.77	7413.91	2459	0.00648074
Goat	Iran_N	Iberia_N	Anatolia_modern	0.017816	0.017816	2,2e-05	3.78713	0.000152	16032.1	15470.8	2459	0.00469042
Goat	Anatolia_EPI	Iberia_N	Anatolia_modern	-0.046838	-0.046838	2,3e-05	-9.84241	0	12828.2	14088.9	2460	0.00479583
Goat	Kalmykia_BA	Iberia_N	Anatolia_modern	0.046335	0.046335	5,3e-05	6.34	0	5219.35	4757.1	2457	0.00728011
Goat	Baltic_N	Iberia_N	Anatolia_modern	-0.033872	-0.033872	1,2e-05	-9.85091	0	119159	127515	2462	0.0034641
Goat	CyprianMouflon	Iberia_N	Anatolia_modern	0.000839	0.000839	8e-06	0.29788	0.765795	172111	171822	2462	0.00282843
Goat	AnatolianMouflon	Iberia_N	Anatolia_modern	0.00024	0.00024	6e-06	0.09486	0.924426	105928	105877	2462	0.00244949
Goat	Kyrgyzstan_N	Iberia_N	Anatolia_modern	0.021037	0.021037	3,5e-05	3.57572	0.000349	8150.71	7814.84	2459	0.00591608
Goat	Kyrgyzstan_BA	Iberia_N	Anatolia_modern	0.025897	0.025897	5,5e-05	3.48777	0.000487	4850.84	4605.94	2452	0.0074162
Goat	EuropeanMouflon	Iberia_N	Anatolia_modern	-0.166634	-0.166634	1,2e-05	-48.6258	0	155424	217579	2462	0.0034641
Goat	Africa_modern	Iberia_N	Anatolia_modern	0.049136	0.049136	5e-06	21.0807	0	192172	174171	2462	0.00223607
Goat	Asia_modern	Iberia_N	Anatolia_modern	0.101238	0.101238	5e-06	43.2903	0	202080	164925	2462	0.00223607
Goat	IranianMouflon	Iberia_N	Anatolia_modern	-0.000861	-0.000861	2e-06	-0.547592	0.583972	154219	154485	2462	0.00141421
Goat	Europe_modern	Iberia_N	Anatolia_modern	0.009709	0.009709	5e-06	4.14618	3,4e-05	186160	182580	2462	0.00223607
Goat	Argali	Iberia_N	Anatolia_modern	-0.001767	-0.001767	4e-06	-0.876792	0.3806	118919	119340	2462	0.002
Goat	Urial	Iberia_N	Anatolia_modern	-0.006179	-0.006179	3e-06	-3.56684	0.000361	148566	150413	2462	0.00173205
Goat	MiddleEast_modern	Iberia_N	Anatolia_modern	0.105048	0.105048	7e-06	40.2784	0	203772	165030	2462	0.00264575
Goat	France_N	Baltic_N	Africa_modern	-0.090955	-0.090955	8e-06	-32.638	0	112873	135460	2462	0.00282843
Goat	WestAnatolia_N	Baltic_N	Africa_modern	-0.097061	-0.097061	1,8e-05	-22.6962	0	17744.8	21559.8	2459	0.00424264
Goat	LakesDistrict_N	Baltic_N	Africa_modern	-0.101867	-0.101867	2,6e-05	-19.8778	0	10775.4	13219.7	2461	0.00509902
Goat	CentralAnatolia_EN	Baltic_N	Africa_modern	-0.076592	-0.076592	1e-05	-24.7645	0	74654.4	87038.8	2462	0.00316228
Goat	CentralAnatolia_LN	Baltic_N	Africa_modern	-0.112462	-0.112462	5,5e-05	-15.1031	0	4477.23	5611.87	2456	0.0074162
Goat	Iran_N	Baltic_N	Africa_modern	-0.083996	-0.083996	3e-05	-15.2318	0	10596.5	12539.8	2458	0.00547723
Goat	Anatolia_EPI	Baltic_N	Africa_modern	-0.084347	-0.084347	3,3e-05	-14.7542	0	8962.34	10613.5	2459	0.00574456
Goat	Kalmykia_BA	Baltic_N	Africa_modern	-0.096421	-0.096421	7,7e-05	-11.0211	0	3357.96	4074.61	2449	0.00877496
Goat	Iberia_N	Baltic_N	Africa_modern	-0.093785	-0.093785	1,1e-05	-27.7632	0	105733	127617	2462	0.00331662
Goat	CyprianMouflon	Baltic_N	Africa_modern	-0.018832	-0.018832	9e-06	-6.45894	0	116731	121212	2462	0.003
Goat	AnatolianMouflon	Baltic_N	Africa_modern	-0.014034	-0.014034	8e-06	-5.06533	0	72525.1	74589.7	2460	0.00282843
Goat	Kyrgyzstan_N	Baltic_N	Africa_modern	-0.089879	-0.089879	5,3e-05	-12.3927	0	5288.34	6332.84	2455	0.00728011
Goat	Kyrgyzstan_BA	Baltic_N	Africa_modern	-0.08539	-0.08539	8e-05	-9.54297	0	3144.36	3731.49	2438	0.00894427
Goat	EuropeanMouflon	Baltic_N	Africa_modern	-0.046294	-0.046294	9e-06	-15.2346	0	120192	131861	2462	0.003
Goat	Asia_modern	Baltic_N	Africa_modern	-0.002571	-0.002571	6e-06	-1.03129	0.302404	128489	129151	2462	0.00244949
Goat	IranianMouflon	Baltic_N	Africa_modern	-0.011795	-0.011795	3e-06	-6.67848	0	105729	108253	2462	0.00173205
Goat	Europe_modern	Baltic_N	Africa_modern	-0.05032	-0.05032	6e-06	-20.8875	0	122366	135333	2462	0.00244949
Goat	Argali	Baltic_N	Africa_modern	0.001944	0.001944	5e-06	0.83956	0.401155	82674.3	82353.5	2461	0.00223607
Goat	Urial	Baltic_N	Africa_modern	-0.012784	-0.012784	4e-06	-6.59065	0	102557	105213	2461	0.002
Goat	MiddleEast_modern	Baltic_N	Africa_modern	0.011807	0.011807	8e-06	4.29602	1,7e-05	130324	127282	2462	0.00282843
Goat	Anatolia_modern	Baltic_N	Africa_modern	-0.005899	-0.005899	5e-06	-2.57285	0.010086	127790	129307	2462	0.00223607
Goat	France_N	Baltic_N	Asia_modern	-0.114978	-0.114978	8e-06	-41.1	0	108119	136212	2462	0.00282843
Goat	WestAnatolia_N	Baltic_N	Asia_modern	-0.108262	-0.108262	1,9e-05	-25.1023	0	17351.6	21564.8	2459	0.0043589
Goat	LakesDistrict_N	Baltic_N	Asia_modern	-0.112985	-0.112985	2,7e-05	-21.7247	0	10499.1	13173.8	2460	0.00519615
Goat	CentralAnatolia_EN	Baltic_N	Asia_modern	-0.077946	-0.077946	1e-05	-24.8291	0	73753.4	86222.9	2461	0.00316228
Goat	CentralAnatolia_LN	Baltic_N	Asia_modern	-0.120675	-0.120675	5,7e-05	-15.9937	0	4394.81	5601.06	2456	0.00754983
Goat	Iran_N	Baltic_N	Asia_modern	-0.035376	-0.035376	3,1e-05	-6.31624	0	11192.7	12013.6	2457	0.00556776
Goat	Anatolia_EPI	Baltic_N	Asia_modern	-0.090444	-0.090444	3,3e-05	-15.7639	0	8770.42	10514.6	2458	0.00574456
Goat	Kalmykia_BA	Baltic_N	Asia_modern	-0.043608	-0.043608	7,6e-05	-4.99042	1e-06	3555.39	3879.62	2451	0.0087178
Goat	Iberia_N	Baltic_N	Asia_modern	-0.122108	-0.122108	1,1e-05	-36.0384	0	100684	128693	2461	0.00331662
Goat	CyprianMouflon	Baltic_N	Asia_modern	-0.021619	-0.021619	9e-06	-7.08518	0	115201	120293	2462	0.003
Goat	AnatolianMouflon	Baltic_N	Asia_modern	-0.014618	-0.014618	8e-06	-5.22537	0	71689.1	73816.1	2461	0.00282843
Goat	Kyrgyzstan_N	Baltic_N	Asia_modern	-0.043592	-0.043592	5,4e-05	-5.95218	0	5544.91	6050.37	2458	0.00734847
Goat	Kyrgyzstan_BA	Baltic_N	Asia_modern	-0.039615	-0.039615	8,1e-05	-4.39138	1,1e-05	3301.03	3573.36	2437	0.009
Goat	EuropeanMouflon	Baltic_N	Asia_modern	-0.072764	-0.072764	9e-06	-23.8455	0	114950	132992	2461	0.003
Goat	Africa_modern	Baltic_N	Asia_modern	0.01291	0.01291	6e-06	5.40564	0	128489	125213	2461	0.00244949
Goat	IranianMouflon	Baltic_N	Asia_modern	-0.010298	-0.010298	3e-06	-5.68954	0	104736	106916	2462	0.00173205
Goat	Europe_modern	Baltic_N	Asia_modern	-0.046425	-0.046425	6e-06	-19.6127	0	121604	133444	2462	0.00244949
Goat	Argali	Baltic_N	Asia_modern	0.005415	0.005415	5e-06	2.32726	0.019951	82054.2	81170.3	2462	0.00223607
Goat	Urial	Baltic_N	Asia_modern	-0.012305	-0.012305	4e-06	-6.25008	0	101475	104003	2461	0.002
Goat	MiddleEast_modern	Baltic_N	Asia_modern	0.046358	0.046358	7e-06	16.9866	0	134208	122316	2462	0.00264575
Goat	Anatolia_modern	Baltic_N	Asia_modern	0.023308	0.023308	5e-06	10.3619	0	130893	124930	2462	0.00223607
Goat	France_N	Baltic_N	Europe_modern	-0.056568	-0.056568	8e-06	-20.4335	0	113880	127537	2462	0.00282843
Goat	WestAnatolia_N	Baltic_N	Europe_modern	-0.075892	-0.075892	1,8e-05	-17.8452	0	17621.7	20516	2461	0.00424264
Goat	LakesDistrict_N	Baltic_N	Europe_modern	-0.092898	-0.092898	2,7e-05	-17.81	0	10504.8	12656.5	2461	0.00519615
Goat	CentralAnatolia_EN	Baltic_N	Europe_modern	-0.06735	-0.06735	9e-06	-21.9843	0	72764.6	83273.8	2462	0.003
Goat	CentralAnatolia_LN	Baltic_N	Europe_modern	-0.097236	-0.097236	5,6e-05	-13.008	0	4382.18	5326.19	2455	0.00748331
Goat	Iran_N	Baltic_N	Europe_modern	-0.083073	-0.083073	3,1e-05	-14.9977	0	10215.5	12066.5	2458	0.00556776
Goat	Anatolia_EPI	Baltic_N	Europe_modern	-0.076494	-0.076494	3,2e-05	-13.4887	0	8657.68	10091.9	2458	0.00565685
Goat	Kalmykia_BA	Baltic_N	Europe_modern	-0.086309	-0.086309	7,3e-05	-10.1244	0	3296.13	3918.85	2451	0.008544
Goat	Iberia_N	Baltic_N	Europe_modern	-0.060416	-0.060416	1,1e-05	-17.816	0	106436	120123	2462	0.00331662
Goat	CyprianMouflon	Baltic_N	Europe_modern	-0.015163	-0.015163	8e-06	-5.35456	0	113076	116557	2462	0.00282843
Goat	AnatolianMouflon	Baltic_N	Europe_modern	-0.009271	-0.009271	7e-06	-3.44267	0.000576	70318.4	71634.4	2462	0.00264575
Goat	Kyrgyzstan_N	Baltic_N	Europe_modern	-0.089379	-0.089379	5e-05	-12.649	0	5127.35	6133.87	2451	0.00707107
Goat	Kyrgyzstan_BA	Baltic_N	Europe_modern	-0.086882	-0.086882	8e-05	-9.72541	0	2985.05	3553.09	2433	0.00894427
Goat	EuropeanMouflon	Baltic_N	Europe_modern	-0.01153	-0.01153	9e-06	-3.81605	0.000136	121195	124023	2462	0.003
Goat	Africa_modern	Baltic_N	Europe_modern	-0.005863	-0.005863	5e-06	-2.56826	0.010221	122366	123809	2462	0.00223607
Goat	Asia_modern	Baltic_N	Europe_modern	-0.017222	-0.017222	6e-06	-7.23888	0	121604	125866	2462	0.00244949
Goat	IranianMouflon	Baltic_N	Europe_modern	-0.010621	-0.010621	3e-06	-5.92247	0	102109	104301	2462	0.00173205
Goat	Argali	Baltic_N	Europe_modern	0.001136	0.001136	5e-06	0.489831	0.624253	79702.1	79521.3	2461	0.00223607
Goat	Urial	Baltic_N	Europe_modern	-0.010583	-0.010583	4e-06	-5.52946	0	99015.9	101134	2461	0.002
Goat	MiddleEast_modern	Baltic_N	Europe_modern	-0.011721	-0.011721	7e-06	-4.4496	9e-06	121946	124838	2462	0.00264575
Goat	Anatolia_modern	Baltic_N	Europe_modern	-0.013948	-0.013948	5e-06	-6.37036	0	121915	125364	2462	0.00223607
Goat	France_N	Baltic_N	MiddleEast_modern	-0.109767	-0.109767	8e-06	-37.8509	0	109718	136774	2462	0.00282843
Goat	WestAnatolia_N	Baltic_N	MiddleEast_modern	-0.103952	-0.103952	2,1e-05	-22.8818	0	17606.4	21691.5	2460	0.00458258
Goat	LakesDistrict_N	Baltic_N	MiddleEast_modern	-0.107477	-0.107477	3e-05	-19.6816	0	10722.3	13304.7	2461	0.00547723
Goat	CentralAnatolia_EN	Baltic_N	MiddleEast_modern	-0.078085	-0.078085	1,1e-05	-23.9707	0	74409.2	87014	2462	0.00331662
Goat	CentralAnatolia_LN	Baltic_N	MiddleEast_modern	-0.118584	-0.118584	6,5e-05	-14.75	0	4459.78	5659.8	2454	0.00806226
Goat	Iran_N	Baltic_N	MiddleEast_modern	-0.053553	-0.053553	3,6e-05	-8.97649	0	10984.5	12227.6	2457	0.006
Goat	Anatolia_EPI	Baltic_N	MiddleEast_modern	-0.089823	-0.089823	3,6e-05	-14.8692	0	8837.86	10582.2	2459	0.006
Goat	Kalmykia_BA	Baltic_N	MiddleEast_modern	-0.057904	-0.057904	8,5e-05	-6.28545	0	3485.46	3913.91	2439	0.00921954
Goat	Iberia_N	Baltic_N	MiddleEast_modern	-0.116647	-0.116647	1,3e-05	-32.7883	0	102255	129260	2462	0.00360555
Goat	CyprianMouflon	Baltic_N	MiddleEast_modern	-0.020789	-0.020789	1e-05	-6.54335	0	116520	121468	2462	0.00316228
Goat	AnatolianMouflon	Baltic_N	MiddleEast_modern	-0.00961	-0.00961	9e-06	-3.19018	0.001422	72914.6	74329.6	2462	0.003
Goat	Kyrgyzstan_N	Baltic_N	MiddleEast_modern	-0.061002	-0.061002	5,9e-05	-7.95869	0	5475.24	6186.63	2456	0.00768115
Goat	Kyrgyzstan_BA	Baltic_N	MiddleEast_modern	-0.05532	-0.05532	9,1e-05	-5.80562	0	3264.59	3646.94	2420	0.00953939
Goat	EuropeanMouflon	Baltic_N	MiddleEast_modern	-0.069515	-0.069515	1e-05	-21.6343	0	116370	133757	2462	0.00316228
Goat	Africa_modern	Baltic_N	MiddleEast_modern	0.017392	0.017392	7e-06	6.81533	0	130324	125868	2462	0.00264575
Goat	Asia_modern	Baltic_N	MiddleEast_modern	0.036134	0.036134	7e-06	13.551	0	134208	124847	2462	0.00264575
Goat	IranianMouflon	Baltic_N	MiddleEast_modern	-0.010965	-0.010965	4e-06	-5.62768	0	105404	107741	2462	0.002
Goat	Europe_modern	Baltic_N	MiddleEast_modern	-0.05065	-0.05065	7e-06	-19.6894	0	121946	134958	2462	0.00264575
Goat	Argali	Baltic_N	MiddleEast_modern	0.004913	0.004913	6e-06	1.92942	0.053679	82591.4	81783.8	2462	0.00244949
Goat	Urial	Baltic_N	MiddleEast_modern	-0.011922	-0.011922	5e-06	-5.61303	0	102260	104727	2462	0.00223607
Goat	Anatolia_modern	Baltic_N	MiddleEast_modern	0.031261	0.031261	6e-06	12.7434	0	133485	125392	2462	0.00244949
Goat	France_N	Baltic_N	Anatolia_modern	-0.098211	-0.098211	7e-06	-37.6084	0	110513	134584	2462	0.00264575
Goat	WestAnatolia_N	Baltic_N	Anatolia_modern	-0.09206	-0.09206	1,7e-05	-22.1421	0	17632.1	21207.7	2459	0.00412311
Goat	LakesDistrict_N	Baltic_N	Anatolia_modern	-0.104064	-0.104064	2,5e-05	-20.8715	0	10630.5	13100	2461	0.005
Goat	CentralAnatolia_EN	Baltic_N	Anatolia_modern	-0.076415	-0.076415	9e-06	-25.5771	0	73865	86087.9	2462	0.003
Goat	CentralAnatolia_LN	Baltic_N	Anatolia_modern	-0.1077	-0.1077	5,3e-05	-14.8533	0	4433.94	5504.29	2457	0.00728011
Goat	Iran_N	Baltic_N	Anatolia_modern	-0.058002	-0.058002	2,9e-05	-10.7524	0	10844	12179.4	2458	0.00538516
Goat	Anatolia_EPI	Baltic_N	Anatolia_modern	-0.081221	-0.081221	3e-05	-14.8645	0	8838.06	10400.7	2459	0.00547723
Goat	Kalmykia_BA	Baltic_N	Anatolia_modern	-0.065765	-0.065765	7,1e-05	-7.79261	0	3432.3	3915.53	2454	0.00842615
Goat	Iberia_N	Baltic_N	Anatolia_modern	-0.108393	-0.108393	1e-05	-33.5061	0	102575	127515	2462	0.00316228
Goat	CyprianMouflon	Baltic_N	Anatolia_modern	-0.011501	-0.011501	8e-06	-4.18556	2,8e-05	116890	119610	2462	0.00282843
Goat	AnatolianMouflon	Baltic_N	Anatolia_modern	-0.00994	-0.00994	7e-06	-3.75994	0.00017	72229.7	73680.1	2462	0.00264575
Goat	Kyrgyzstan_N	Baltic_N	Anatolia_modern	-0.061747	-0.061747	4,8e-05	-8.91771	0	5399.82	6110.55	2457	0.0069282
Goat	Kyrgyzstan_BA	Baltic_N	Anatolia_modern	-0.065529	-0.065529	7,3e-05	-7.66896	0	3169.51	3614.03	2447	0.008544
Goat	EuropeanMouflon	Baltic_N	Anatolia_modern	-0.060975	-0.060975	8e-06	-21.3581	0	116645	131793	2462	0.00282843
Goat	Africa_modern	Baltic_N	Anatolia_modern	0.009194	0.009194	5e-06	4.13643	3,5e-05	127790	125462	2462	0.00223607
Goat	Asia_modern	Baltic_N	Anatolia_modern	0.022906	0.022906	5e-06	9.79286	0	130893	125031	2462	0.00223607
Goat	IranianMouflon	Baltic_N	Anatolia_modern	-0.012702	-0.012702	3e-06	-7.50364	0	104454	107142	2462	0.00173205
Goat	Europe_modern	Baltic_N	Anatolia_modern	-0.04364	-0.04364	5e-06	-19.4808	0	121915	133041	2462	0.00223607
Goat	Argali	Baltic_N	Anatolia_modern	-0.000962	-0.000962	5e-06	-0.429927	0.667249	81291.8	81448.4	2462	0.00223607
Goat	Urial	Baltic_N	Anatolia_modern	-0.017223	-0.017223	4e-06	-8.90641	0	100803	104336	2462	0.002
Goat	MiddleEast_modern	Baltic_N	Anatolia_modern	0.041046	0.041046	7e-06	15.4472	0	133485	122959	2462	0.00264575
Goat	France_N	Kyrgyzstan_N	Africa_modern	-0.028607	-0.028607	3,3e-05	-4.99872	1e-06	8039.86	8513.4	2460	0.00574456
Goat	WestAnatolia_N	Kyrgyzstan_N	Africa_modern	-0.064406	-0.064406	0.000178	-4.83019	1e-06	1359.04	1546.15	2186	0.0133417
Goat	LakesDistrict_N	Kyrgyzstan_N	Africa_modern	-0.113394	-0.113394	0.000247	-7.2133	0	870.882	1093.65	1876	0.0157162
Goat	CentralAnatolia_EN	Kyrgyzstan_N	Africa_modern	-0.049577	-0.049577	5,3e-05	-6.81886	0	5360.24	5919.45	2458	0.00728011
Goat	CentralAnatolia_LN	Kyrgyzstan_N	Africa_modern	-0.092768	-0.092768	0.00051	-4.10806	4e-05	378.983	456.488	1153	0.0225832
Goat	Iran_N	Kyrgyzstan_N	Africa_modern	-0.138922	-0.138922	0.000274	-8.38572	0	753.185	996.215	1801	0.0165529
Goat	Anatolia_EPI	Kyrgyzstan_N	Africa_modern	-0.104798	-0.104798	0.000302	-6.03138	0	698.048	861.485	1738	0.0173781
Goat	Kalmykia_BA	Kyrgyzstan_N	Africa_modern	-0.145731	-0.145731	0.000661	-5.66826	0	262.333	351.837	967	0.0257099
Goat	Iberia_N	Kyrgyzstan_N	Africa_modern	-0.025125	-0.025125	4,1e-05	-3.90105	9,6e-05	7578.61	7969.25	2460	0.00640312
Goat	Baltic_N	Kyrgyzstan_N	Africa_modern	-0.05461	-0.05461	5,4e-05	-7.40608	0	5676.99	6332.84	2458	0.00734847
Goat	CyprianMouflon	Kyrgyzstan_N	Africa_modern	-0.014034	-0.014034	3,9e-05	-2.24288	0.024904	7979.37	8206.52	2460	0.006245
Goat	AnatolianMouflon	Kyrgyzstan_N	Africa_modern	0.006537	0.006537	5,9e-05	0.854114	0.393042	5177.37	5110.11	2455	0.00768115
Goat	Kyrgyzstan_BA	Kyrgyzstan_N	Africa_modern	-0.159567	-0.159567	0.000545	-6.8343	0	329.002	453.932	1060	0.0233452
Goat	EuropeanMouflon	Kyrgyzstan_N	Africa_modern	0.018556	0.018556	3,4e-05	3.1885	0.00143	8546.03	8234.64	2460	0.00583095
Goat	Asia_modern	Kyrgyzstan_N	Africa_modern	-0.001157	-0.001157	2,6e-05	-0.225014	0.821968	8699.69	8719.84	2459	0.00509902
Goat	IranianMouflon	Kyrgyzstan_N	Africa_modern	-0.003187	-0.003187	2,8e-05	-0.599392	0.548912	7236.94	7283.21	2459	0.0052915
Goat	Europe_modern	Kyrgyzstan_N	Africa_modern	0.027797	0.027797	2,7e-05	5.38262	0	8832.07	8354.35	2459	0.00519615
Goat	Argali	Kyrgyzstan_N	Africa_modern	0.006894	0.006894	4,9e-05	0.987054	0.323616	5725.69	5647.28	2459	0.007
Goat	Urial	Kyrgyzstan_N	Africa_modern	-0.007614	-0.007614	3,2e-05	-1.33849	0.180735	7024.89	7132.69	2459	0.00565685
Goat	MiddleEast_modern	Kyrgyzstan_N	Africa_modern	0.02053	0.02053	3e-05	3.75286	0.000175	8859.77	8503.31	2460	0.00547723
Goat	Anatolia_modern	Kyrgyzstan_N	Africa_modern	0.014077	0.014077	2,4e-05	2.85965	0.004241	8746.46	8503.63	2460	0.00489898
Goat	France_N	Kyrgyzstan_N	Asia_modern	-0.047571	-0.047571	3,3e-05	-8.28255	0	7601.89	8361.27	2460	0.00574456
Goat	WestAnatolia_N	Kyrgyzstan_N	Asia_modern	-0.071973	-0.071973	0.000181	-5.34335	0	1297.65	1498.92	2200	0.0134536
Goat	LakesDistrict_N	Kyrgyzstan_N	Asia_modern	-0.117686	-0.117686	0.000247	-7.49022	0	844.449	1069.72	1857	0.0157162
Goat	CentralAnatolia_EN	Kyrgyzstan_N	Asia_modern	-0.049196	-0.049196	5,4e-05	-6.69731	0	5170.12	5705.14	2457	0.00734847
Goat	CentralAnatolia_LN	Kyrgyzstan_N	Asia_modern	-0.091576	-0.091576	0.000499	-4.09956	4,1e-05	378.032	454.249	1158	0.0223383
Goat	Iran_N	Kyrgyzstan_N	Asia_modern	-0.11249	-0.11249	0.000276	-6.77449	0	755.129	946.551	1804	0.0166132
Goat	Anatolia_EPI	Kyrgyzstan_N	Asia_modern	-0.099602	-0.099602	0.000306	-5.69285	0	683.201	834.353	1720	0.0174929
Goat	Kalmykia_BA	Kyrgyzstan_N	Asia_modern	-0.106412	-0.106412	0.000665	-4.1259	3,7e-05	271.585	336.268	965	0.0257876
Goat	Iberia_N	Kyrgyzstan_N	Asia_modern	-0.04287	-0.04287	4,2e-05	-6.58974	0	7178.81	7821.88	2459	0.00648074
Goat	Baltic_N	Kyrgyzstan_N	Asia_modern	-0.03691	-0.03691	5,7e-05	-4.90368	1e-06	5619.64	6050.37	2458	0.00754983
Goat	CyprianMouflon	Kyrgyzstan_N	Asia_modern	-0.012136	-0.012136	4e-05	-1.9307	0.05352	7727.65	7917.51	2459	0.00632456
Goat	AnatolianMouflon	Kyrgyzstan_N	Asia_modern	0.008621	0.008621	6e-05	1.11227	0.266023	5038.79	4952.65	2455	0.00774597
Goat	Kyrgyzstan_BA	Kyrgyzstan_N	Asia_modern	-0.130045	-0.130045	0.000535	-5.6244	0	335.448	435.737	1060	0.0231301
Goat	EuropeanMouflon	Kyrgyzstan_N	Asia_modern	-0.003851	-0.003851	3,4e-05	-0.659871	0.509337	8035.27	8097.4	2459	0.00583095
Goat	Africa_modern	Kyrgyzstan_N	Asia_modern	0.04495	0.04495	2,6e-05	8.75611	0	8699.69	7951.22	2459	0.00509902
Goat	IranianMouflon	Kyrgyzstan_N	Asia_modern	0.002694	0.002694	2,9e-05	0.501933	0.615715	7082.76	7044.71	2459	0.00538516
Goat	Europe_modern	Kyrgyzstan_N	Asia_modern	0.03403	0.03403	2,7e-05	6.58616	0	8591.48	8026	2459	0.00519615
Goat	Argali	Kyrgyzstan_N	Asia_modern	0.011223	0.011223	4,9e-05	1.60602	0.108269	5606.42	5481.98	2459	0.007
Goat	Urial	Kyrgyzstan_N	Asia_modern	-0.001459	-0.001459	3,2e-05	-0.256165	0.797824	6856.2	6876.24	2459	0.00565685
Goat	MiddleEast_modern	Kyrgyzstan_N	Asia_modern	0.058143	0.058143	2,9e-05	10.7053	0	8960.3	7975.59	2459	0.00538516
Goat	Anatolia_modern	Kyrgyzstan_N	Asia_modern	0.047004	0.047004	2,4e-05	9.53987	0	8808.36	8017.49	2459	0.00489898
Goat	France_N	Kyrgyzstan_N	Europe_modern	0.007425	0.007425	3,2e-05	1.30901	0.190532	8389.29	8265.62	2459	0.00565685
Goat	WestAnatolia_N	Kyrgyzstan_N	Europe_modern	-0.037371	-0.037371	0.000179	-2.79436	0.0052	1390.08	1498.01	2220	0.0133791
Goat	LakesDistrict_N	Kyrgyzstan_N	Europe_modern	-0.088928	-0.088928	0.000245	-5.67639	0	894.319	1068.9	1906	0.0156525
Goat	CentralAnatolia_EN	Kyrgyzstan_N	Europe_modern	-0.038927	-0.038927	5,1e-05	-5.43921	0	5392.99	5829.86	2458	0.00714143
Goat	CentralAnatolia_LN	Kyrgyzstan_N	Europe_modern	-0.062704	-0.062704	0.000521	-2.74682	0.006018	387.994	439.906	1159	0.0228254
Goat	Iran_N	Kyrgyzstan_N	Europe_modern	-0.148951	-0.148951	0.00027	-9.06866	0	725.696	979.72	1833	0.0164317
Goat	Anatolia_EPI	Kyrgyzstan_N	Europe_modern	-0.085329	-0.085329	0.000303	-4.90334	1e-06	706.097	837.84	1738	0.0174069
Goat	Kalmykia_BA	Kyrgyzstan_N	Europe_modern	-0.127251	-0.127251	0.000691	-4.84181	1e-06	258.29	333.609	968	0.0262869
Goat	Iberia_N	Kyrgyzstan_N	Europe_modern	0.008953	0.008953	4,1e-05	1.40684	0.159475	7846.57	7707.32	2459	0.00640312
Goat	Baltic_N	Kyrgyzstan_N	Europe_modern	-0.013698	-0.013698	5,4e-05	-1.87129	0.061305	5968.09	6133.87	2455	0.00734847
Goat	CyprianMouflon	Kyrgyzstan_N	Europe_modern	-0.007545	-0.007545	3,8e-05	-1.21639	0.223835	8022.06	8144.04	2459	0.00616441
Goat	AnatolianMouflon	Kyrgyzstan_N	Europe_modern	0.014299	0.014299	5,9e-05	1.86581	0.062068	5260.9	5112.57	2454	0.00768115
Goat	Kyrgyzstan_BA	Kyrgyzstan_N	Europe_modern	-0.155927	-0.155927	0.000544	-6.68384	0	319.977	438.196	1082	0.0233238
Goat	EuropeanMouflon	Kyrgyzstan_N	Europe_modern	0.054671	0.054671	3,3e-05	9.51284	0	8901.1	7978.29	2459	0.00574456
Goat	Africa_modern	Kyrgyzstan_N	Europe_modern	0.029255	0.029255	2,6e-05	5.72617	0	8832.07	8329.99	2459	0.00509902
Goat	Asia_modern	Kyrgyzstan_N	Europe_modern	-0.010279	-0.010279	2,6e-05	-2.02036	0.043346	8591.48	8769.94	2459	0.00509902
Goat	IranianMouflon	Kyrgyzstan_N	Europe_modern	0.002528	0.002528	2,8e-05	0.481695	0.630022	7294.81	7258.02	2459	0.0052915
Goat	Argali	Kyrgyzstan_N	Europe_modern	0.005057	0.005057	5e-05	0.717718	0.472931	5704.8	5647.4	2458	0.00707107
Goat	Urial	Kyrgyzstan_N	Europe_modern	-0.003599	-0.003599	3,2e-05	-0.634666	0.525646	7038.99	7089.85	2459	0.00565685
Goat	MiddleEast_modern	Kyrgyzstan_N	Europe_modern	0.003176	0.003176	2,9e-05	0.585948	0.55791	8672.38	8617.46	2459	0.00538516
Goat	Anatolia_modern	Kyrgyzstan_N	Europe_modern	0.01188	0.01188	2,4e-05	2.42087	0.015484	8738.05	8532.88	2459	0.00489898
Goat	France_N	Kyrgyzstan_N	MiddleEast_modern	-0.043847	-0.043847	3,6e-05	-7.31232	0	7743.03	8453.18	2459	0.006
Goat	WestAnatolia_N	Kyrgyzstan_N	MiddleEast_modern	-0.070222	-0.070222	0.000204	-4.92081	1e-06	1333.32	1534.72	2083	0.0142829
Goat	LakesDistrict_N	Kyrgyzstan_N	MiddleEast_modern	-0.116231	-0.116231	0.00028	-6.94013	0	868.758	1097.27	1762	0.0167332
Goat	CentralAnatolia_EN	Kyrgyzstan_N	MiddleEast_modern	-0.05401	-0.05401	5,9e-05	-7.01384	0	5246	5845.02	2454	0.00768115
Goat	CentralAnatolia_LN	Kyrgyzstan_N	MiddleEast_modern	-0.098109	-0.098109	0.000558	-4.15466	3,3e-05	378.966	461.414	1055	0.023622
Goat	Iran_N	Kyrgyzstan_N	MiddleEast_modern	-0.121821	-0.121821	0.000312	-6.89258	0	755.609	965.246	1679	0.0176635
Goat	Anatolia_EPI	Kyrgyzstan_N	MiddleEast_modern	-0.117186	-0.117186	0.000339	-6.36648	0	687.022	869.414	1607	0.018412
Goat	Kalmykia_BA	Kyrgyzstan_N	MiddleEast_modern	-0.129191	-0.129191	0.000726	-4.79551	2e-06	275.095	356.72	884	0.0269444
Goat	Iberia_N	Kyrgyzstan_N	MiddleEast_modern	-0.044034	-0.044034	4,7e-05	-6.45429	0	7236.59	7903.26	2459	0.00685565
Goat	Baltic_N	Kyrgyzstan_N	MiddleEast_modern	-0.046347	-0.046347	6,1e-05	-5.92927	0	5638.57	6186.63	2458	0.00781025
Goat	CyprianMouflon	Kyrgyzstan_N	MiddleEast_modern	-0.009406	-0.009406	4,3e-05	-1.42757	0.153416	7882.62	8032.32	2460	0.00655744
Goat	AnatolianMouflon	Kyrgyzstan_N	MiddleEast_modern	0.006817	0.006817	6,4e-05	0.849287	0.395721	5121.22	5051.87	2453	0.008
Goat	Kyrgyzstan_BA	Kyrgyzstan_N	MiddleEast_modern	-0.147338	-0.147338	0.000607	-5.97861	0	330.205	444.322	954	0.0246374
Goat	EuropeanMouflon	Kyrgyzstan_N	MiddleEast_modern	-0.001059	-0.001059	3,8e-05	-0.172593	0.862971	8181.34	8198.69	2460	0.00616441
Goat	Africa_modern	Kyrgyzstan_N	MiddleEast_modern	0.046996	0.046996	2,9e-05	8.67177	0	8859.77	8064.4	2460	0.00538516
Goat	Asia_modern	Kyrgyzstan_N	MiddleEast_modern	0.037984	0.037984	2,9e-05	7.03769	0	8960.3	8304.5	2459	0.00538516
Goat	IranianMouflon	Kyrgyzstan_N	MiddleEast_modern	-0.002334	-0.002334	3,2e-05	-0.412427	0.680027	7125.19	7158.53	2459	0.00565685
Goat	Europe_modern	Kyrgyzstan_N	MiddleEast_modern	0.027659	0.027659	3e-05	5.07771	0	8672.38	8205.55	2459	0.00547723
Goat	Argali	Kyrgyzstan_N	MiddleEast_modern	0.007702	0.007702	5,4e-05	1.04669	0.295244	5639.3	5553.1	2456	0.00734847
Goat	Urial	Kyrgyzstan_N	MiddleEast_modern	-0.004668	-0.004668	3,6e-05	-0.774343	0.438728	6930.36	6995.37	2459	0.006
Goat	Anatolia_modern	Kyrgyzstan_N	MiddleEast_modern	0.053745	0.053745	2,7e-05	10.3234	0	9000.81	8082.65	2460	0.00519615
Goat	France_N	Kyrgyzstan_N	Anatolia_modern	-0.032005	-0.032005	3,1e-05	-5.74129	0	7849.67	8368.75	2459	0.00556776
Goat	WestAnatolia_N	Kyrgyzstan_N	Anatolia_modern	-0.053713	-0.053713	0.000173	-4.08287	4,4e-05	1328.3	1479.09	2228	0.0131529
Goat	LakesDistrict_N	Kyrgyzstan_N	Anatolia_modern	-0.100981	-0.100981	0.00024	-6.52415	0	859.112	1052.11	1935	0.0154919
Goat	CentralAnatolia_EN	Kyrgyzstan_N	Anatolia_modern	-0.04791	-0.04791	4,9e-05	-6.83458	0	5252.36	5780.96	2459	0.007
Goat	CentralAnatolia_LN	Kyrgyzstan_N	Anatolia_modern	-0.081078	-0.081078	0.000483	-3.69028	0.000224	366.185	430.803	1214	0.0219773
Goat	Iran_N	Kyrgyzstan_N	Anatolia_modern	-0.119853	-0.119853	0.000262	-7.40186	0	737.193	937.966	1887	0.0161864
Goat	Anatolia_EPI	Kyrgyzstan_N	Anatolia_modern	-0.080052	-0.080052	0.000294	-4.67167	3e-06	682.62	801.42	1809	0.0171464
Goat	Kalmykia_BA	Kyrgyzstan_N	Anatolia_modern	-0.109026	-0.109026	0.00064	-4.30913	1,6e-05	259.155	322.578	1025	0.0252982
Goat	Iberia_N	Kyrgyzstan_N	Anatolia_modern	-0.032842	-0.032842	4e-05	-5.21204	0	7317.86	7814.84	2459	0.00632456
Goat	Baltic_N	Kyrgyzstan_N	Anatolia_modern	-0.037007	-0.037007	5,3e-05	-5.08188	0	5674.42	6110.55	2459	0.00728011
Goat	CyprianMouflon	Kyrgyzstan_N	Anatolia_modern	-0.003004	-0.003004	3,7e-05	-0.496592	0.619476	7949.67	7997.58	2460	0.00608276
Goat	AnatolianMouflon	Kyrgyzstan_N	Anatolia_modern	0.013978	0.013978	5,6e-05	1.86643	0.061981	5142.55	5000.77	2458	0.00748331
Goat	Kyrgyzstan_BA	Kyrgyzstan_N	Anatolia_modern	-0.11523	-0.11523	0.000531	-4.99847	1e-06	323.107	407.268	1111	0.0230434
Goat	EuropeanMouflon	Kyrgyzstan_N	Anatolia_modern	0.005455	0.005455	3,2e-05	0.961555	0.336273	8215.26	8126.11	2460	0.00565685
Goat	Africa_modern	Kyrgyzstan_N	Anatolia_modern	0.040385	0.040385	2,5e-05	8.07456	0	8746.46	8067.43	2460	0.005
Goat	Asia_modern	Kyrgyzstan_N	Anatolia_modern	0.0266	0.0266	2,5e-05	5.31376	0	8808.36	8351.91	2459	0.005
Goat	IranianMouflon	Kyrgyzstan_N	Anatolia_modern	-0.002436	-0.002436	2,7e-05	-0.464609	0.642212	7110.08	7144.8	2459	0.00519615
Goat	Europe_modern	Kyrgyzstan_N	Anatolia_modern	0.03656	0.03656	2,5e-05	7.29555	0	8738.05	8121.65	2459	0.005
Goat	Argali	Kyrgyzstan_N	Anatolia_modern	-0.003726	-0.003726	4,6e-05	-0.547569	0.583988	5544.79	5586.27	2458	0.00678233
Goat	Urial	Kyrgyzstan_N	Anatolia_modern	-0.011143	-0.011143	3,1e-05	-2.00527	0.044934	6857.72	7012.28	2459	0.00556776
Goat	MiddleEast_modern	Kyrgyzstan_N	Anatolia_modern	0.053594	0.053594	2,8e-05	10.1219	0	9000.81	8085.11	2460	0.0052915
Goat	France_N	Kyrgyzstan_BA	Africa_modern	-0.063314	-0.063314	5,3e-05	-8.72457	0	4471.17	5075.62	2457	0.00728011
Goat	WestAnatolia_N	Kyrgyzstan_BA	Africa_modern	-0.129695	-0.129695	0.000266	-7.94797	0	741.856	962.962	1831	0.0163095
Goat	LakesDistrict_N	Kyrgyzstan_BA	Africa_modern	-0.113354	-0.113354	0.000348	-6.07865	0	543.494	682.462	1498	0.0186548
Goat	CentralAnatolia_EN	Kyrgyzstan_BA	Africa_modern	-0.063879	-0.063879	8,5e-05	-6.93866	0	3022.27	3434.73	2441	0.00921954
Goat	CentralAnatolia_LN	Kyrgyzstan_BA	Africa_modern	-0.161362	-0.161362	0.000792	-5.73361	0	211.756	293.244	785	0.0281425
Goat	Iran_N	Kyrgyzstan_BA	Africa_modern	-0.154162	-0.154162	0.000414	-7.57369	0	434.011	592.216	1348	0.020347
Goat	Anatolia_EPI	Kyrgyzstan_BA	Africa_modern	-0.143044	-0.143044	0.000472	-6.58627	0	396.937	529.451	1286	0.0217256
Goat	Kalmykia_BA	Kyrgyzstan_BA	Africa_modern	-0.195594	-0.195594	0.00093	-6.41298	0	155.191	230.662	668	0.0304959
Goat	Iberia_N	Kyrgyzstan_BA	Africa_modern	-0.052264	-0.052264	6,6e-05	-6.41893	0	4179.91	4640.92	2455	0.00812404
Goat	Baltic_N	Kyrgyzstan_BA	Africa_modern	-0.09885	-0.09885	8,5e-05	-10.6967	0	3060.14	3731.49	2443	0.00921954
Goat	CyprianMouflon	Kyrgyzstan_BA	Africa_modern	-0.037157	-0.037157	6,4e-05	-4.64736	3e-06	4469.42	4814.39	2455	0.008
Goat	AnatolianMouflon	Kyrgyzstan_BA	Africa_modern	-0.019974	-0.019974	8,9e-05	-2.11248	0.034645	2955.41	3075.88	2416	0.00943398
Goat	Kyrgyzstan_N	Kyrgyzstan_BA	Africa_modern	-0.172542	-0.172542	0.000537	-7.447	0	320.338	453.932	1088	0.0231733
Goat	EuropeanMouflon	Kyrgyzstan_BA	Africa_modern	0.00393	0.00393	5,3e-05	0.540852	0.58861	4856.29	4818.27	2456	0.00728011
Goat	Asia_modern	Kyrgyzstan_BA	Africa_modern	-0.044146	-0.044146	4,1e-05	-6.85603	0	4772.98	5213.85	2459	0.00640312
Goat	IranianMouflon	Kyrgyzstan_BA	Africa_modern	-0.011743	-0.011743	4,9e-05	-1.68555	0.091882	4086.06	4183.16	2457	0.007
Goat	Europe_modern	Kyrgyzstan_BA	Africa_modern	-0.017357	-0.017357	4,1e-05	-2.70943	0.00674	4822.88	4993.26	2460	0.00640312
Goat	Argali	Kyrgyzstan_BA	Africa_modern	-0.015744	-0.015744	7,6e-05	-1.80457	0.071141	3206.64	3309.23	2443	0.0087178
Goat	Urial	Kyrgyzstan_BA	Africa_modern	-0.012516	-0.012516	5,1e-05	-1.7528	0.079636	3965.31	4065.83	2457	0.00714143
Goat	MiddleEast_modern	Kyrgyzstan_BA	Africa_modern	-0.018239	-0.018239	4,6e-05	-2.68214	0.007315	4906.14	5088.43	2458	0.00678233
Goat	Anatolia_modern	Kyrgyzstan_BA	Africa_modern	-0.024156	-0.024156	3,9e-05	-3.87125	0.000108	4828.15	5067.19	2459	0.006245
Goat	France_N	Kyrgyzstan_BA	Asia_modern	-0.093119	-0.093119	5,5e-05	-12.6036	0	4166.91	5022.63	2457	0.0074162
Goat	WestAnatolia_N	Kyrgyzstan_BA	Asia_modern	-0.163217	-0.163217	0.000267	-9.99708	0	689.316	958.223	1834	0.0163401
Goat	LakesDistrict_N	Kyrgyzstan_BA	Asia_modern	-0.106052	-0.106052	0.000354	-5.64049	0	526.27	651.136	1502	0.0188149
Goat	CentralAnatolia_EN	Kyrgyzstan_BA	Asia_modern	-0.067052	-0.067052	8,7e-05	-7.17405	0	2918.86	3338.42	2437	0.00932738
Goat	CentralAnatolia_LN	Kyrgyzstan_BA	Asia_modern	-0.190247	-0.190247	0.000776	-6.83003	0	198.505	291.781	808	0.0278568
Goat	Iran_N	Kyrgyzstan_BA	Asia_modern	-0.116757	-0.116757	0.000429	-5.63491	0	446.682	564.777	1348	0.0207123
Goat	Anatolia_EPI	Kyrgyzstan_BA	Asia_modern	-0.162262	-0.162262	0.000476	-7.43994	0	379.426	526.408	1283	0.0218174
Goat	Kalmykia_BA	Kyrgyzstan_BA	Asia_modern	-0.198483	-0.198483	0.000932	-6.50172	0	150.488	225.02	673	0.0305287
Goat	Iberia_N	Kyrgyzstan_BA	Asia_modern	-0.079515	-0.079515	6,7e-05	-9.69813	0	3920.86	4598.25	2456	0.00818535
Goat	Baltic_N	Kyrgyzstan_BA	Asia_modern	-0.090044	-0.090044	8,8e-05	-9.60732	0	2983	3573.36	2432	0.00938083
Goat	CyprianMouflon	Kyrgyzstan_BA	Asia_modern	-0.043346	-0.043346	6,5e-05	-5.36871	0	4281.5	4669.48	2454	0.00806226
Goat	AnatolianMouflon	Kyrgyzstan_BA	Asia_modern	-0.025927	-0.025927	9,3e-05	-2.68529	0.007247	2829.96	2980.61	2409	0.00964365
Goat	Kyrgyzstan_N	Kyrgyzstan_BA	Asia_modern	-0.150024	-0.150024	0.00053	-6.5192	0	322.051	435.737	1071	0.0230217
Goat	EuropeanMouflon	Kyrgyzstan_BA	Asia_modern	-0.02788	-0.02788	5,6e-05	-3.73928	0.000185	4486.1	4743.42	2456	0.00748331
Goat	Africa_modern	Kyrgyzstan_BA	Asia_modern	0.00022	0.00022	4,3e-05	0.033571	0.973219	4772.98	4770.88	2459	0.00655744
Goat	IranianMouflon	Kyrgyzstan_BA	Asia_modern	-0.012232	-0.012232	5e-05	-1.73405	0.082909	3936.8	4034.3	2458	0.00707107
Goat	Europe_modern	Kyrgyzstan_BA	Asia_modern	-0.015893	-0.015893	4,4e-05	-2.40358	0.016235	4665.01	4815.68	2459	0.00663325
Goat	Argali	Kyrgyzstan_BA	Asia_modern	-0.016206	-0.016206	7,9e-05	-1.82013	0.068739	3078.71	3180.13	2442	0.00888819
Goat	Urial	Kyrgyzstan_BA	Asia_modern	-0.018947	-0.018947	5,4e-05	-2.58634	0.0097	3806.72	3953.75	2456	0.00734847
Goat	MiddleEast_modern	Kyrgyzstan_BA	Asia_modern	0.011662	0.011662	4,6e-05	1.71185	0.086925	4901.37	4788.37	2458	0.00678233
Goat	Anatolia_modern	Kyrgyzstan_BA	Asia_modern	-0.000158	-0.000158	4,1e-05	-0.024771	0.980238	4786.02	4787.53	2458	0.00640312
Goat	France_N	Kyrgyzstan_BA	Europe_modern	-0.030199	-0.030199	5,6e-05	-4.03807	5,4e-05	4634.07	4922.66	2456	0.00748331
Goat	WestAnatolia_N	Kyrgyzstan_BA	Europe_modern	-0.111198	-0.111198	0.00026	-6.89951	0	756.138	945.34	1853	0.0161245
Goat	LakesDistrict_N	Kyrgyzstan_BA	Europe_modern	-0.077806	-0.077806	0.000364	-4.07923	4,5e-05	553.347	646.72	1511	0.0190788
Goat	CentralAnatolia_EN	Kyrgyzstan_BA	Europe_modern	-0.048652	-0.048652	8,6e-05	-5.23791	0	3070.28	3384.31	2433	0.00927362
Goat	CentralAnatolia_LN	Kyrgyzstan_BA	Europe_modern	-0.109195	-0.109195	0.00082	-3.81416	0.000137	217.754	271.139	811	0.0286356
Goat	Iran_N	Kyrgyzstan_BA	Europe_modern	-0.13363	-0.13363	0.000434	-6.41338	0	433.84	567.673	1355	0.0208327
Goat	Anatolia_EPI	Kyrgyzstan_BA	Europe_modern	-0.13059	-0.13059	0.000485	-5.93124	0	392.768	510.76	1278	0.0220227
Goat	Kalmykia_BA	Kyrgyzstan_BA	Europe_modern	-0.229572	-0.229572	0.000977	-7.34577	0	144.026	229.86	674	0.031257
Goat	Iberia_N	Kyrgyzstan_BA	Europe_modern	-0.017957	-0.017957	6,7e-05	-2.19329	0.028286	4343.79	4502.64	2455	0.00818535
Goat	Baltic_N	Kyrgyzstan_BA	Europe_modern	-0.055388	-0.055388	9,1e-05	-5.81167	0	3180.16	3553.09	2436	0.00953939
Goat	CyprianMouflon	Kyrgyzstan_BA	Europe_modern	-0.034676	-0.034676	6,5e-05	-4.31263	1,6e-05	4466.18	4787.04	2453	0.00806226
Goat	AnatolianMouflon	Kyrgyzstan_BA	Europe_modern	-0.015666	-0.015666	9,2e-05	-1.63762	0.101502	2929.61	3022.86	2410	0.00959166
Goat	Kyrgyzstan_N	Kyrgyzstan_BA	Europe_modern	-0.169316	-0.169316	0.000549	-7.22559	0	311.295	438.196	1093	0.0234307
Goat	EuropeanMouflon	Kyrgyzstan_BA	Europe_modern	0.037289	0.037289	5,5e-05	5.03007	0	5018.24	4657.45	2457	0.0074162
Goat	Africa_modern	Kyrgyzstan_BA	Europe_modern	-0.015237	-0.015237	4,4e-05	-2.28827	0.022122	4822.88	4972.13	2460	0.00663325
Goat	Asia_modern	Kyrgyzstan_BA	Europe_modern	-0.058208	-0.058208	4,5e-05	-8.65498	0	4665.01	5241.65	2459	0.0067082
Goat	IranianMouflon	Kyrgyzstan_BA	Europe_modern	-0.014479	-0.014479	5,1e-05	-2.03478	0.041873	4044.65	4163.5	2457	0.00714143
Goat	Argali	Kyrgyzstan_BA	Europe_modern	-0.025117	-0.025117	8e-05	-2.8096	0.00496	3118.74	3279.44	2444	0.00894427
Goat	Urial	Kyrgyzstan_BA	Europe_modern	-0.01441	-0.01441	5,4e-05	-1.95869	0.050149	3924.88	4039.64	2457	0.00734847
Goat	MiddleEast_modern	Kyrgyzstan_BA	Europe_modern	-0.042432	-0.042432	4,8e-05	-6.10533	0	4729.4	5148.54	2458	0.0069282
Goat	Anatolia_modern	Kyrgyzstan_BA	Europe_modern	-0.03281	-0.03281	4,1e-05	-5.10152	0	4746.39	5068.42	2459	0.00640312
Goat	France_N	Kyrgyzstan_BA	MiddleEast_modern	-0.077969	-0.077969	5,8e-05	-10.2116	0	4288.65	5013.96	2455	0.00761577
Goat	WestAnatolia_N	Kyrgyzstan_BA	MiddleEast_modern	-0.135928	-0.135928	0.000306	-7.77343	0	719.468	945.829	1678	0.0174929
Goat	LakesDistrict_N	Kyrgyzstan_BA	MiddleEast_modern	-0.109761	-0.109761	0.000396	-5.51436	0	533.556	665.124	1381	0.0198997
Goat	CentralAnatolia_EN	Kyrgyzstan_BA	MiddleEast_modern	-0.075795	-0.075795	9,8e-05	-7.654	0	2927.54	3407.72	2422	0.00989949
Goat	CentralAnatolia_LN	Kyrgyzstan_BA	MiddleEast_modern	-0.164267	-0.164267	0.000896	-5.48774	0	210.195	292.824	705	0.0299333
Goat	Iran_N	Kyrgyzstan_BA	MiddleEast_modern	-0.139287	-0.139287	0.000466	-6.45159	0	435.83	576.888	1234	0.021587
Goat	Anatolia_EPI	Kyrgyzstan_BA	MiddleEast_modern	-0.158694	-0.158694	0.000532	-6.87939	0	382.943	527.41	1150	0.0230651
Goat	Kalmykia_BA	Kyrgyzstan_BA	MiddleEast_modern	-0.204043	-0.204043	0.001077	-6.21605	0	156.663	236.984	592	0.0328177
Goat	Iberia_N	Kyrgyzstan_BA	MiddleEast_modern	-0.073907	-0.073907	7,5e-05	-8.511	0	3981.94	4617.5	2447	0.00866025
Goat	Baltic_N	Kyrgyzstan_BA	MiddleEast_modern	-0.098105	-0.098105	1e-04	-9.78755	0	2995.31	3646.94	2428	0.01
Goat	CyprianMouflon	Kyrgyzstan_BA	MiddleEast_modern	-0.039809	-0.039809	7,2e-05	-4.68108	3e-06	4368.64	4730.88	2450	0.00848528
Goat	AnatolianMouflon	Kyrgyzstan_BA	MiddleEast_modern	-0.012091	-0.012091	0.000106	-1.17209	0.241162	2922.49	2994.03	2384	0.0102956
Goat	Kyrgyzstan_N	Kyrgyzstan_BA	MiddleEast_modern	-0.158438	-0.158438	0.00061	-6.41296	0	322.783	444.322	980	0.0246982
Goat	EuropeanMouflon	Kyrgyzstan_BA	MiddleEast_modern	-0.020461	-0.020461	6,1e-05	-2.6173	0.008863	4601.37	4793.59	2454	0.00781025
Goat	Africa_modern	Kyrgyzstan_BA	MiddleEast_modern	0.011869	0.011869	4,9e-05	1.69008	0.091013	4906.14	4791.04	2458	0.007
Goat	Asia_modern	Kyrgyzstan_BA	MiddleEast_modern	-0.003898	-0.003898	4,7e-05	-0.566631	0.570965	4901.37	4939.73	2458	0.00685565
Goat	IranianMouflon	Kyrgyzstan_BA	MiddleEast_modern	-0.011032	-0.011032	5,7e-05	-1.46563	0.14275	4004.32	4093.66	2457	0.00754983
Goat	Europe_modern	Kyrgyzstan_BA	MiddleEast_modern	-0.014734	-0.014734	4,9e-05	-2.10909	0.034937	4729.4	4870.85	2459	0.007
Goat	Argali	Kyrgyzstan_BA	MiddleEast_modern	-0.007821	-0.007821	8,9e-05	-0.83048	0.406268	3152.28	3201.98	2429	0.00943398
Goat	Urial	Kyrgyzstan_BA	MiddleEast_modern	-0.013932	-0.013932	6e-05	-1.79445	0.072741	3888.11	3997.97	2455	0.00774597
Goat	Anatolia_modern	Kyrgyzstan_BA	MiddleEast_modern	0.015871	0.015871	4,5e-05	2.36652	0.017956	4955.37	4800.54	2459	0.0067082
Goat	France_N	Kyrgyzstan_BA	Anatolia_modern	-0.073598	-0.073598	5,2e-05	-10.2209	0	4311.18	4996.19	2457	0.0072111
Goat	WestAnatolia_N	Kyrgyzstan_BA	Anatolia_modern	-0.125063	-0.125063	0.000248	-7.93808	0	726.31	933.947	1927	0.015748
Goat	LakesDistrict_N	Kyrgyzstan_BA	Anatolia_modern	-0.092535	-0.092535	0.00033	-5.09211	0	535.73	644.988	1589	0.0181659
Goat	CentralAnatolia_EN	Kyrgyzstan_BA	Anatolia_modern	-0.066969	-0.066969	8,4e-05	-7.30802	0	2955.39	3379.64	2441	0.00916515
Goat	CentralAnatolia_LN	Kyrgyzstan_BA	Anatolia_modern	-0.147434	-0.147434	0.000779	-5.28088	0	196.995	265.127	841	0.0279106
Goat	Iran_N	Kyrgyzstan_BA	Anatolia_modern	-0.125228	-0.125228	0.00041	-6.1832	0	433.209	557.241	1410	0.0202485
Goat	Anatolia_EPI	Kyrgyzstan_BA	Anatolia_modern	-0.130404	-0.130404	0.000466	-6.04241	0	384.515	499.839	1331	0.021587
Goat	Kalmykia_BA	Kyrgyzstan_BA	Anatolia_modern	-0.190373	-0.190373	0.000949	-6.17816	0	148.65	218.556	702	0.0308058
Goat	Iberia_N	Kyrgyzstan_BA	Anatolia_modern	-0.064543	-0.064543	6,5e-05	-8.00304	0	4047.43	4605.94	2456	0.00806226
Goat	Baltic_N	Kyrgyzstan_BA	Anatolia_modern	-0.088941	-0.088941	8,3e-05	-9.75326	0	3023.67	3614.03	2447	0.00911043
Goat	CyprianMouflon	Kyrgyzstan_BA	Anatolia_modern	-0.033766	-0.033766	6,1e-05	-4.30781	1,6e-05	4429.41	4738.99	2456	0.00781025
Goat	AnatolianMouflon	Kyrgyzstan_BA	Anatolia_modern	-0.018284	-0.018284	8,7e-05	-1.96303	0.049643	2884.29	2991.73	2425	0.00932738
Goat	Kyrgyzstan_N	Kyrgyzstan_BA	Anatolia_modern	-0.124111	-0.124111	0.000533	-5.37617	0	317.337	407.268	1133	0.0230868
Goat	EuropeanMouflon	Kyrgyzstan_BA	Anatolia_modern	-0.015457	-0.015457	5,3e-05	-2.12691	0.033428	4629.58	4774.95	2458	0.00728011
Goat	Africa_modern	Kyrgyzstan_BA	Anatolia_modern	-0.002473	-0.002473	4,2e-05	-0.383106	0.701642	4828.15	4852.1	2459	0.00648074
Goat	Asia_modern	Kyrgyzstan_BA	Anatolia_modern	-0.023941	-0.023941	4,2e-05	-3.69724	0.000218	4786.02	5020.81	2458	0.00648074
Goat	IranianMouflon	Kyrgyzstan_BA	Anatolia_modern	-0.017619	-0.017619	4,8e-05	-2.55114	0.010737	3976.6	4119.24	2457	0.0069282
Goat	Europe_modern	Kyrgyzstan_BA	Anatolia_modern	-0.013558	-0.013558	4,2e-05	-2.10304	0.035462	4746.39	4876.86	2459	0.00648074
Goat	Argali	Kyrgyzstan_BA	Anatolia_modern	-0.024023	-0.024023	7,5e-05	-2.77424	0.005533	3092.19	3244.42	2448	0.00866025
Goat	Urial	Kyrgyzstan_BA	Anatolia_modern	-0.02936	-0.02936	5,2e-05	-4.06915	4,7e-05	3807.94	4038.31	2457	0.0072111
Goat	MiddleEast_modern	Kyrgyzstan_BA	Anatolia_modern	0.007688	0.007688	4,5e-05	1.15143	0.249554	4955.37	4879.76	2459	0.0067082
