# Supplementary material for: The Population History of Domestic Sheep Revealed by Paleogenomes
Source: Mol Biol Evol. 2024 Oct 22;41(10):msae158. doi: 10.1093/molbev/msae158 (PMC11495565; doi:10.1093/molbev/msae158)
Supplement: msae158_Supplementary_Data [file msae158_supplementary_data.zip › Supp_Table_18.xlsx]

## Sheet: OGAvsCYMvsPIN
D-statistics results of the form D(Goat, X; ANM/CYM/AE, ANM/CYM/AE). ANM: Anatolian Mouflon, CYM: Cypriot Mouflon, AE: Anatolian Epipaleolithic.
O	X	B	A	Dstats	JK.D	V.JK.D.	Z	pvalue	nABBA	nBABA	nBlocks	se
Goat	France_N	Anatolia_EPI	CyprianMouflon	-0.012728	-0.012728	3e-05	-2.33896	0.019337	15039.6	15427.4	2459	0.00547723
Goat	WestAnatolia_N	Anatolia_EPI	CyprianMouflon	-0.017956	-0.017956	0.000159	-1.42469	0.154248	2692.8	2791.26	2259	0.0126095
Goat	LakesDistrict_N	Anatolia_EPI	CyprianMouflon	-0.029864	-0.029864	0.000229	-1.97347	0.048442	1666.34	1768.93	1945	0.0151327
Goat	CentralAnatolia_EN	Anatolia_EPI	CyprianMouflon	-0.012923	-0.012923	4,9e-05	-1.84947	0.06439	10590.6	10867.9	2458	0.007
Goat	CentralAnatolia_LN	Anatolia_EPI	CyprianMouflon	-0.066498	-0.066498	0.000512	-2.93743	0.00331	689.594	787.84	1289	0.0226274
Goat	Iran_N	Anatolia_EPI	CyprianMouflon	-0.046015	-0.046015	0.000267	-2.81451	0.004885	1485.81	1629.14	1893	0.0163401
Goat	Kalmykia_BA	Anatolia_EPI	CyprianMouflon	-0.029181	-0.029181	0.000726	-1.08265	0.278965	473.499	501.965	989	0.0269444
Goat	Iberia_N	Anatolia_EPI	CyprianMouflon	-0.018633	-0.018633	3,8e-05	-3.02501	0.002486	14257.4	14798.9	2458	0.00616441
Goat	Baltic_N	Anatolia_EPI	CyprianMouflon	-0.027092	-0.027092	4,8e-05	-3.89792	9,7e-05	10795.1	11396.3	2459	0.0069282
Goat	AnatolianMouflon	Anatolia_EPI	CyprianMouflon	-0.011243	-0.011243	5,3e-05	-1.5509	0.120925	9686.24	9906.52	2456	0.00728011
Goat	Kyrgyzstan_N	Anatolia_EPI	CyprianMouflon	-0.077761	-0.077761	0.000454	-3.64902	0.000263	776.956	907.978	1342	0.0213073
Goat	Kyrgyzstan_BA	Anatolia_EPI	CyprianMouflon	-0.097463	-0.097463	0.000695	-3.6977	0.000218	454.198	552.294	996	0.0263629
Goat	EuropeanMouflon	Anatolia_EPI	CyprianMouflon	0.013438	0.013438	3,4e-05	2.29588	0.021683	15625.3	15210.9	2460	0.00583095
Goat	Africa_modern	Anatolia_EPI	CyprianMouflon	0.023809	0.023809	2,5e-05	4.78891	2e-06	15772.3	15038.7	2459	0.005
Goat	Asia_modern	Anatolia_EPI	CyprianMouflon	0.020374	0.020374	2,6e-05	3.9823	6,8e-05	15698.6	15071.7	2460	0.00509902
Goat	IranianMouflon	Anatolia_EPI	CyprianMouflon	-0.00192	-0.00192	2,5e-05	-0.382256	0.702272	13850.2	13903.5	2460	0.005
Goat	Europe_modern	Anatolia_EPI	CyprianMouflon	0.019105	0.019105	2,5e-05	3.81175	0.000138	15754.4	15163.7	2460	0.005
Goat	Argali	Anatolia_EPI	CyprianMouflon	-0.001677	-0.001677	4,3e-05	-0.255966	0.797977	10636.9	10672.6	2458	0.00655744
Goat	Urial	Anatolia_EPI	CyprianMouflon	-0.012428	-0.012428	2,8e-05	-2.3389	0.019341	13295.8	13630.4	2459	0.0052915
Goat	MiddleEast_modern	Anatolia_EPI	CyprianMouflon	0.021524	0.021524	2,8e-05	4.08035	4,5e-05	15762.4	15098.2	2460	0.0052915
Goat	Anatolia_modern	Anatolia_EPI	CyprianMouflon	0.024587	0.024587	2,4e-05	5.02126	1e-06	15881.1	15118.9	2460	0.00489898
Goat	France_N	Anatolia_EPI	AnatolianMouflon	-0.080354	-0.080354	4,3e-05	-12.287	0	9235.93	10849.9	2458	0.00655744
Goat	WestAnatolia_N	Anatolia_EPI	AnatolianMouflon	-0.104653	-0.104653	0.000241	-6.73695	0	1677.44	2069.58	1946	0.0155242
Goat	LakesDistrict_N	Anatolia_EPI	AnatolianMouflon	-0.125513	-0.125513	0.00035	-6.71023	0	1045.27	1345.32	1529	0.0187083
Goat	CentralAnatolia_EN	Anatolia_EPI	AnatolianMouflon	-0.081637	-0.081637	6,6e-05	-10.0137	0	6620.82	7797.92	2444	0.00812404
Goat	CentralAnatolia_LN	Anatolia_EPI	AnatolianMouflon	-0.151243	-0.151243	0.000736	-5.57421	0	455.479	617.807	867	0.0271293
Goat	Iran_N	Anatolia_EPI	AnatolianMouflon	-0.109189	-0.109189	0.000406	-5.41851	0	991.921	1235.08	1455	0.0201494
Goat	Kalmykia_BA	Anatolia_EPI	AnatolianMouflon	-0.165455	-0.165455	0.001063	-5.07572	0	281.669	393.356	644	0.0326037
Goat	Iberia_N	Anatolia_EPI	AnatolianMouflon	-0.080989	-0.080989	5,3e-05	-11.0762	0	8854.21	10414.8	2454	0.00728011
Goat	Baltic_N	Anatolia_EPI	AnatolianMouflon	-0.112968	-0.112968	6,8e-05	-13.7337	0	6564.4	8236.43	2447	0.00824621
Goat	CyprianMouflon	Anatolia_EPI	AnatolianMouflon	-0.040019	-0.040019	5,3e-05	-5.5138	0	9686.24	10493.8	2455	0.00728011
Goat	Kyrgyzstan_N	Anatolia_EPI	AnatolianMouflon	-0.137755	-0.137755	0.000639	-5.44782	0	541.894	715.043	965	0.0252784
Goat	Kyrgyzstan_BA	Anatolia_EPI	AnatolianMouflon	-0.190261	-0.190261	0.000924	-6.25771	0	329.553	484.421	731	0.0303974
Goat	EuropeanMouflon	Anatolia_EPI	AnatolianMouflon	-0.046708	-0.046708	4,7e-05	-6.8475	0	9665.35	10612.5	2458	0.00685565
Goat	Africa_modern	Anatolia_EPI	AnatolianMouflon	-0.039017	-0.039017	3,6e-05	-6.50995	0	9678.1	10464	2459	0.006
Goat	Asia_modern	Anatolia_EPI	AnatolianMouflon	-0.035684	-0.035684	3,8e-05	-5.82099	0	9695.47	10413	2459	0.00616441
Goat	IranianMouflon	Anatolia_EPI	AnatolianMouflon	-0.002419	-0.002419	3,7e-05	-0.39879	0.690048	9258.22	9303.12	2459	0.00608276
Goat	Europe_modern	Anatolia_EPI	AnatolianMouflon	-0.041298	-0.041298	3,6e-05	-6.86005	0	9729.88	10568.2	2459	0.006
Goat	Argali	Anatolia_EPI	AnatolianMouflon	0.006858	0.006858	6,4e-05	0.858095	0.39084	7264.39	7165.42	2447	0.008
Goat	Urial	Anatolia_EPI	AnatolianMouflon	-0.007221	-0.007221	4,3e-05	-1.10023	0.271231	8925.3	9055.14	2457	0.00655744
Goat	MiddleEast_modern	Anatolia_EPI	AnatolianMouflon	-0.031399	-0.031399	3,9e-05	-5.01553	1e-06	9785.4	10419.8	2459	0.006245
Goat	Anatolia_modern	Anatolia_EPI	AnatolianMouflon	-0.037602	-0.037602	3,5e-05	-6.36304	0	9754.86	10517.1	2459	0.00591608
Goat	France_N	CyprianMouflon	AnatolianMouflon	-0.060637	-0.060637	9e-06	-19.7267	0	124415	140478	2462	0.003
Goat	WestAnatolia_N	CyprianMouflon	AnatolianMouflon	-0.049503	-0.049503	2,8e-05	-9.36547	0	18718.5	20668.2	2460	0.0052915
Goat	LakesDistrict_N	CyprianMouflon	AnatolianMouflon	-0.060598	-0.060598	4,2e-05	-9.33647	0	11459.5	12937.9	2459	0.00648074
Goat	CentralAnatolia_EN	CyprianMouflon	AnatolianMouflon	-0.058414	-0.058414	1,3e-05	-16.3927	0	78082.1	87770.2	2462	0.00360555
Goat	CentralAnatolia_LN	CyprianMouflon	AnatolianMouflon	-0.062077	-0.062077	9,8e-05	-6.27388	0	4732.76	5359.24	2428	0.00989949
Goat	Iran_N	CyprianMouflon	AnatolianMouflon	-0.0593	-0.0593	4,7e-05	-8.69262	0	10560.7	11892.2	2457	0.00685565
Goat	Anatolia_EPI	CyprianMouflon	AnatolianMouflon	-0.028789	-0.028789	5,1e-05	-4.03507	5,5e-05	9906.52	10493.8	2458	0.00714143
Goat	Kalmykia_BA	CyprianMouflon	AnatolianMouflon	-0.048158	-0.048158	0.000121	-4.37068	1,2e-05	3410.51	3755.61	2364	0.011
Goat	Iberia_N	CyprianMouflon	AnatolianMouflon	-0.058136	-0.058136	1,3e-05	-16.1273	0	111820	125624	2462	0.00360555
Goat	Baltic_N	CyprianMouflon	AnatolianMouflon	-0.063966	-0.063966	1,4e-05	-17.1575	0	81565.6	92713.5	2462	0.00374166
Goat	Kyrgyzstan_N	CyprianMouflon	AnatolianMouflon	-0.080967	-0.080967	7,9e-05	-9.11753	0	5544.57	6521.53	2430	0.00888819
Goat	Kyrgyzstan_BA	CyprianMouflon	AnatolianMouflon	-0.070822	-0.070822	0.000117	-6.53839	0	3355.19	3866.65	2302	0.0108167
Goat	EuropeanMouflon	CyprianMouflon	AnatolianMouflon	-0.053852	-0.053852	1,1e-05	-16.0769	0	134635	149961	2462	0.00331662
Goat	Africa_modern	CyprianMouflon	AnatolianMouflon	-0.053167	-0.053167	8e-06	-19.2387	0	134580	149694	2462	0.00282843
Goat	Asia_modern	CyprianMouflon	AnatolianMouflon	-0.05214	-0.05214	8e-06	-18.7085	0	134752	149577	2462	0.00282843
Goat	IranianMouflon	CyprianMouflon	AnatolianMouflon	0.004252	0.004252	5e-06	1.96253	0.049701	130503	129398	2462	0.00223607
Goat	Europe_modern	CyprianMouflon	AnatolianMouflon	-0.054011	-0.054011	8e-06	-19.4418	0	134945	150354	2462	0.00282843
Goat	Argali	CyprianMouflon	AnatolianMouflon	0.008292	0.008292	8e-06	2.96269	0.00305	101261	99595.1	2461	0.00282843
Goat	Urial	CyprianMouflon	AnatolianMouflon	0.007441	0.007441	6e-06	3.11252	0.001855	126318	124452	2462	0.00244949
Goat	MiddleEast_modern	CyprianMouflon	AnatolianMouflon	-0.051152	-0.051152	9e-06	-17.105	0	135758	150395	2462	0.003
Goat	Anatolia_modern	CyprianMouflon	AnatolianMouflon	-0.061561	-0.061561	7e-06	-23.0581	0	135088	152811	2462	0.00264575
