# Supplementary material for: The Population History of Domestic Sheep Revealed by Paleogenomes
Source: Mol Biol Evol. 2024 Oct 22;41(10):msae158. doi: 10.1093/molbev/msae158 (PMC11495565; doi:10.1093/molbev/msae158)
Supplement: msae158_Supplementary_Data [file msae158_supplementary_data.zip › Supp_Table_19.xlsx]

## Sheet: OGA_CYM_PIN_ModernDomestics
D(Goat,ANM/AEP/CYM;modernDomestics,modernDomestics)
O	X	B	A	Dstats	JK.D	V.JK.D.	Z	pvalue	nABBA	nBABA	nBlocks	se
Goat	AnatolianMouflon	Africa_modern	Asia_modern	-0.001185	-0.001185	3e-06	-0.69179	0.489069	121450	121738	2462	0.00173205
Goat	AnatolianMouflon	Africa_modern	Europe_modern	0.005123	0.005123	3e-06	2.86603	0.004157	123970	122707	2462	0.00173205
Goat	AnatolianMouflon	Africa_modern	MiddleEast_modern	0.003688	0.003688	4e-06	1.88268	0.059743	122031	121134	2462	0.002
Goat	AnatolianMouflon	Africa_modern	Anatolia_modern	0.004493	0.004493	3e-06	2.83237	0.00462	123237	122135	2462	0.00173205
Goat	AnatolianMouflon	Asia_modern	Europe_modern	0.006236	0.006236	3e-06	3.46539	0.000529	123983	122447	2462	0.00173205
Goat	AnatolianMouflon	Asia_modern	MiddleEast_modern	0.005128	0.005128	4e-06	2.62804	0.008588	119345	118128	2462	0.002
Goat	AnatolianMouflon	Asia_modern	Anatolia_modern	0.005876	0.005876	2e-06	3.88932	0.000101	120976	119563	2462	0.00141421
Goat	AnatolianMouflon	Europe_modern	MiddleEast_modern	-0.001427	-0.001427	4e-06	-0.695562	0.486703	123736	124089	2462	0.002
Goat	AnatolianMouflon	Europe_modern	Anatolia_modern	-0.000542	-0.000542	3e-06	-0.324528	0.745539	123541	123675	2462	0.00173205
Goat	AnatolianMouflon	MiddleEast_modern	Anatolia_modern	0.000858	0.000858	3e-06	0.481427	0.630213	119851	119646	2462	0.00173205
Goat	Anatolia_EPI	Africa_modern	Asia_modern	-0.005181	-0.005181	1e-05	-1.65969	0.096976	13510.1	13650.8	2459	0.00316228
Goat	Anatolia_EPI	Africa_modern	Europe_modern	0.008848	0.008848	1e-05	2.7661	0.005673	13867.7	13624.5	2459	0.00316228
Goat	Anatolia_EPI	Africa_modern	MiddleEast_modern	-0.004536	-0.004536	1,3e-05	-1.27226	0.203282	13540.3	13663.7	2459	0.00360555
Goat	Anatolia_EPI	Africa_modern	Anatolia_modern	0.003617	0.003617	9e-06	1.22358	0.22111	13677.4	13578.8	2459	0.003
Goat	Anatolia_EPI	Asia_modern	Europe_modern	0.014033	0.014033	1e-05	4.33971	1,4e-05	13927.4	13541.9	2459	0.00316228
Goat	Anatolia_EPI	Asia_modern	MiddleEast_modern	0.000644	0.000644	1,2e-05	0.182239	0.855395	13239.5	13222.5	2459	0.0034641
Goat	Anatolia_EPI	Asia_modern	Anatolia_modern	0.009019	0.009019	8e-06	3.13837	0.001699	13444.1	13203.8	2459	0.00282843
Goat	Anatolia_EPI	Europe_modern	MiddleEast_modern	-0.013365	-0.013365	1,4e-05	-3.63461	0.000278	13622.4	13991.5	2459	0.00374166
Goat	Anatolia_EPI	Europe_modern	Anatolia_modern	-0.005309	-0.005309	9e-06	-1.81755	0.069133	13648	13793.7	2459	0.003
Goat	Anatolia_EPI	MiddleEast_modern	Anatolia_modern	0.008462	0.008462	1,1e-05	2.55001	0.010772	13402.2	13177.3	2459	0.00331662
Goat	CyprianMouflon	Africa_modern	Asia_modern	-0.001915	-0.001915	4e-06	-0.977262	0.328439	203232	204012	2462	0.002
Goat	CyprianMouflon	Africa_modern	Europe_modern	0.006311	0.006311	4e-06	3.26248	0.001104	208223	205611	2462	0.002
Goat	CyprianMouflon	Africa_modern	MiddleEast_modern	0.004336	0.004336	5e-06	1.97865	0.047856	205261	203489	2462	0.00223607
Goat	CyprianMouflon	Africa_modern	Anatolia_modern	0.020887	0.020887	3e-06	12.1426	0	212216	203533	2462	0.00173205
Goat	CyprianMouflon	Asia_modern	Europe_modern	0.00842	0.00842	4e-06	4.04771	5,2e-05	208400	204920	2462	0.002
Goat	CyprianMouflon	Asia_modern	MiddleEast_modern	0.00645	0.00645	5e-06	3.03336	0.002418	200643	198071	2462	0.00223607
Goat	CyprianMouflon	Asia_modern	Anatolia_modern	0.023454	0.023454	3e-06	13.7019	0	208571	199012	2462	0.00173205
Goat	CyprianMouflon	Europe_modern	MiddleEast_modern	-0.001823	-0.001823	5e-06	-0.8061	0.420185	208004	208764	2462	0.00223607
Goat	CyprianMouflon	Europe_modern	Anatolia_modern	0.014784	0.014784	3e-06	8.28542	0	212749	206550	2462	0.00173205
Goat	CyprianMouflon	MiddleEast_modern	Anatolia_modern	0.016468	0.016468	4e-06	8.6979	0	206081	199403	2462	0.002
