# Supplementary material for: The Population History of Domestic Sheep Revealed by Paleogenomes
Source: Mol Biol Evol. 2024 Oct 22;41(10):msae158. doi: 10.1093/molbev/msae158 (PMC11495565; doi:10.1093/molbev/msae158)
Supplement: msae158_Supplementary_Data [file msae158_supplementary_data.zip › Supp_Table_2.xlsx]

## Sheet: modern
Sample Name	Date	Location	Breed/Settlement	Group	Coverage	Published in	ENA Project No
1RAH	Present Day	Africa	Africa_Rahmani	Africa Modern		DengCurrentBiology2020	PRJNA645671
103SAH	Present Day	Africa	Africa_Sahelian	Africa Modern		DengCurrentBiology2020	PRJNA645671
11BAR	Present Day	Africa	Africa_Barki	Africa Modern		DengCurrentBiology2020	PRJNA645671
2RAH	Present Day	Africa	Africa_Rahmani	Africa Modern		DengCurrentBiology2020	PRJNA645671
200SAH	Present Day	Africa	Africa_Sahelian	Africa Modern		DengCurrentBiology2020	PRJNA645671
34MOS	Present Day	Africa	Africa_Mossi	Africa Modern		DengCurrentBiology2020	PRJNA645671
53MOS	Present Day	Africa	Africa_Mossi	Africa Modern		DengCurrentBiology2020	PRJNA645671
6BAR	Present Day	Africa	Africa_Barki	Africa Modern		DengCurrentBiology2020	PRJNA645671
7BAR	Present Day	Africa	Africa_Barki	Africa Modern		DengCurrentBiology2020	PRJNA645671
Egy50	Present Day	Africa	Africa_Rahmani	Africa Modern		DengCurrentBiology2020	PRJNA645671
Sc11	Present Day	Africa	Africa_Mbororo	Africa Modern		DengCurrentBiology2020	PRJNA645671
Sc12	Present Day	Africa	Africa_Mbororo	Africa Modern		LiNatureCommunications2020	PRJNA624020
163SAH	Present Day	Africa	Africa_Sahelian	Africa Modern		LiNatureCommunications2020	PRJNA624020
99MOS	Present Day	Africa	Africa_Mossi	Africa Modern		LiNatureCommunications2020	PRJNA624020
BDP357	Present Day	Africa	Africa_Dorper	Africa Modern		LiNatureCommunications2020	PRJNA624020
BDP358	Present Day	Africa	Africa_Dorper	Africa Modern		LiNatureCommunications2020	PRJNA624020
BDP360	Present Day	Africa	Africa_Dorper	Africa Modern		LiNatureCommunications2020	PRJNA624020
BDP369	Present Day	Africa	Africa_Dorper	Africa Modern		LiNatureCommunications2020	PRJNA624020
BDP370	Present Day	Africa	Africa_Dorper	Africa Modern		LiNatureCommunications2020	PRJNA624020
Sc12MBS	Present Day	Africa	Africa_Mbororo	Africa Modern		DengCurrentBiology2020	PRJNA645671
WDP142	Present Day	Africa	Africa_Dorper	Africa Modern		LiNatureCommunications2020	PRJNA624020
WDP147	Present Day	Africa	Africa_Dorper	Africa Modern		LiNatureCommunications2020	PRJNA624020
WDP149	Present Day	Africa	Africa_Dorper	Africa Modern		LiNatureCommunications2020	PRJNA624020
WDP153	Present Day	Africa	Africa_Dorper	Africa Modern		LiNatureCommunications2020	PRJNA624020
WDP155	Present Day	Africa	Africa_Dorper	Africa Modern		LiNatureCommunications2020	PRJNA624020
AWD1	Present Day	Africa	Africa_WhiteDorper	Africa Modern		NavalSanchezNature2018	PRJEB14685
AWD3	Present Day	Africa	Africa_WhiteDorper	Africa Modern		NavalSanchezNature2018	PRJEB14685
4263	Present Day	Asia	Asia_Karkul	Asia Modern		DengCurrentBiology2020	PRJNA645671
4265	Present Day	Asia	Asia_Karkul	Asia Modern		DengCurrentBiology2020	PRJNA645671
4270	Present Day	Asia	Asia_Karkul	Asia Modern		DengCurrentBiology2020	PRJNA645671
5207	Present Day	Asia	Asia_Karkul	Asia Modern		DengCurrentBiology2020	PRJNA645671
5212	Present Day	Asia	Asia_Karkul	Asia Modern		DengCurrentBiology2020	PRJNA645671
5218	Present Day	Asia	Asia_Karkul	Asia Modern		DengCurrentBiology2020	PRJNA645671
Iran201	Present Day	Asia	Asia_Afshari	Asia Modern		DengCurrentBiology2020	PRJNA645671
Iran202	Present Day	Asia	Asia_Afshari	Asia Modern		LiNatureCommunications2020	PRJNA624020
Iran203	Present Day	Asia	Asia_Afshari	Asia Modern		DengCurrentBiology2020	PRJNA645671
10NWAG	Present Day	Asia	Asia_Waggir	Asia Modern		LiNatureCommunications2020	PRJNA624020
11NWAG	Present Day	Asia	Asia_Waggir	Asia Modern		LiNatureCommunications2020	PRJNA624020
1NWAG	Present Day	Asia	Asia_Waggir	Asia Modern		LiNatureCommunications2020	PRJNA624020
266AMUF	Present Day	Asia	Asia_AsiaticMouflon	Asia Wild		LiNatureCommunications2020	PRJNA624020
271AMUF	Present Day	Asia	Asia_AsiaticMouflon	Asia Wild		LiNatureCommunications2020	PRJNA624020
272AMUF	Present Day	Asia	Asia_AsiaticMouflon	Asia Wild		LiNatureCommunications2020	PRJNA624020
273AMUF	Present Day	Asia	Asia_AsiaticMouflon	Asia Wild		LiNatureCommunications2020	PRJNA624020
2NWAG	Present Day	Asia	Asia_Waggir	Asia Modern		LiNatureCommunications2020	PRJNA624020
3NWAG	Present Day	Asia	Asia_Waggir	Asia Modern		LiNatureCommunications2020	PRJNA624020
5NWAG	Present Day	Asia	Asia_Waggir	Asia Modern		LiNatureCommunications2020	PRJNA624020
6NWAG	Present Day	Asia	Asia_Waggir	Asia Modern		LiNatureCommunications2020	PRJNA624020
7NWAG	Present Day	Asia	Asia_Waggir	Asia Modern		LiNatureCommunications2020	PRJNA624020
8NWAG	Present Day	Asia	Asia_Waggir	Asia Modern		LiNatureCommunications2020	PRJNA624020
9NWAG	Present Day	Asia	Asia_Waggir	Asia Modern		LiNatureCommunications2020	PRJNA624020
AL109	Present Day	Asia	Asia_Altay	Asia Modern		LiNatureCommunications2020	PRJNA624020
AL111	Present Day	Asia	Asia_Altay	Asia Modern		LiNatureCommunications2020	PRJNA624020
AL113	Present Day	Asia	Asia_Altay	Asia Modern		LiNatureCommunications2020	PRJNA624020
AL114	Present Day	Asia	Asia_Altay	Asia Modern		LiNatureCommunications2020	PRJNA624020
AL115	Present Day	Asia	Asia_Altay	Asia Modern		LiNatureCommunications2020	PRJNA624020
AL116	Present Day	Asia	Asia_Altay	Asia Modern		LiNatureCommunications2020	PRJNA624020
AL117	Present Day	Asia	Asia_Altay	Asia Modern		LiNatureCommunications2020	PRJNA624020
AL118	Present Day	Asia	Asia_Altay	Asia Modern		LiNatureCommunications2020	PRJNA624020
AL119	Present Day	Asia	Asia_Altay	Asia Modern		LiNatureCommunications2020	PRJNA624020
AL120	Present Day	Asia	Asia_Altay	Asia Modern		LiNatureCommunications2020	PRJNA624020
DLS249	Present Day	Asia	Asia_Duolang	Asia Modern		LiNatureCommunications2020	PRJNA624020
DLS305	Present Day	Asia	Asia_Duolang	Asia Modern		LiNatureCommunications2020	PRJNA624020
DLS309	Present Day	Asia	Asia_Duolang	Asia Modern		LiNatureCommunications2020	PRJNA624020
DLS311	Present Day	Asia	Asia_Duolang	Asia Modern		LiNatureCommunications2020	PRJNA624020
DLS313	Present Day	Asia	Asia_Duolang	Asia Modern		LiNatureCommunications2020	PRJNA624020
DLS317	Present Day	Asia	Asia_Duolang	Asia Modern		LiNatureCommunications2020	PRJNA624020
DLS325	Present Day	Asia	Asia_Duolang	Asia Modern		LiNatureCommunications2020	PRJNA624020
DLS333	Present Day	Asia	Asia_Duolang	Asia Modern		LiNatureCommunications2020	PRJNA624020
DLS348	Present Day	Asia	Asia_Duolang	Asia Modern		LiNatureCommunications2020	PRJNA624020
Iran202AFS	Present Day	Asia	Asia_Afshari	Asia Modern		LiNatureCommunications2020	PRJNA624020
KUIB1	Present Day	Europe	Europe_Kuibyshev	Europe Modern		DengCurrentBiology2020	PRJNA645671
KUIB3	Present Day	Europe	Europe_Kuibyshev	Europe Modern		DengCurrentBiology2020	PRJNA645671
KUIB5	Present Day	Europe	Europe_Kuibyshev	Europe Modern		DengCurrentBiology2020	PRJNA645671
NOS001	Present Day	Europe	Europe_Feral	Europe Modern		DengCurrentBiology2020	PRJNA645671
NOS462	Present Day	Europe	Europe_Feral	Europe Modern		DengCurrentBiology2020	PRJNA645671
NOS463	Present Day	Europe	Europe_Feral	Europe Modern		DengCurrentBiology2020	PRJNA645671
POG14	Present Day	Europe	Europe_PagIsland	Europe Modern		DengCurrentBiology2020	PRJNA645671
POG24	Present Day	Europe	Europe_PagIsland	Europe Modern		DengCurrentBiology2020	PRJNA645671
POG8	Present Day	Europe	Europe_PagIsland	Europe Modern		DengCurrentBiology2020	PRJNA645671
PRAM16	Present Day	Europe	Europe_Pramenka	Europe Modern		DengCurrentBiology2020	PRJNA645671
PRAM7	Present Day	Europe	Europe_Pramenka	Europe Modern		DengCurrentBiology2020	PRJNA645671
T01	Present Day	Europe	Europe_Texel	Europe Modern		DengCurrentBiology2020	PRJNA645671
T02	Present Day	Europe	Europe_Texel	Europe Modern		DengCurrentBiology2020	PRJNA645671
T11	Present Day	Europe	Europe_Texel	Europe Modern		DengCurrentBiology2020	PRJNA645671
V08	Present Day	Europe	Europe_Valachian	Europe Modern		DengCurrentBiology2020	PRJNA645671
V09	Present Day	Europe	Europe_Valachian	Europe Modern		DengCurrentBiology2020	PRJNA645671
DR1	Present Day	Europe	Europe_DrenteHeathen	Europe Modern		LiNatureCommunications2020	PRJNA624020
DR2	Present Day	Europe	Europe_DrenteHeathen	Europe Modern		LiNatureCommunications2020	PRJNA624020
DR3	Present Day	Europe	Europe_DrenteHeathen	Europe Modern		LiNatureCommunications2020	PRJNA624020
DR4	Present Day	Europe	Europe_DrenteHeathen	Europe Modern		LiNatureCommunications2020	PRJNA624020
DR5	Present Day	Europe	Europe_DrenteHeathen	Europe Modern		LiNatureCommunications2020	PRJNA624020
EFR208	Present Day	Europe	Europe_EastFriesian	Europe Modern		LiNatureCommunications2020	PRJNA624020
EFR212	Present Day	Europe	Europe_EastFriesian	Europe Modern		LiNatureCommunications2020	PRJNA624020
EFR213	Present Day	Europe	Europe_EastFriesian	Europe Modern		LiNatureCommunications2020	PRJNA624020
EFR215	Present Day	Europe	Europe_EastFriesian	Europe Modern		LiNatureCommunications2020	PRJNA624020
EFR216	Present Day	Europe	Europe_EastFriesian	Europe Modern		LiNatureCommunications2020	PRJNA624020
EFR219	Present Day	Europe	Europe_EastFriesian	Europe Modern		LiNatureCommunications2020	PRJNA624020
FINN300	Present Day	Europe	Europe_Finnsheep	Europe Modern		LiNatureCommunications2020	PRJNA624020
FINN303	Present Day	Europe	Europe_Finnsheep	Europe Modern		LiNatureCommunications2020	PRJNA624020
FINN304	Present Day	Europe	Europe_Finnsheep	Europe Modern		LiNatureCommunications2020	PRJNA624020
FINN305	Present Day	Europe	Europe_Finnsheep	Europe Modern		LiNatureCommunications2020	PRJNA624020
FINN306	Present Day	Europe	Europe_Finnsheep	Europe Modern		LiNatureCommunications2020	PRJNA624020
FINN307	Present Day	Europe	Europe_Finnsheep	Europe Modern		LiNatureCommunications2020	PRJNA624020
FINN313	Present Day	Europe	Europe_Finnsheep	Europe Modern		LiNatureCommunications2020	PRJNA624020
FINN314	Present Day	Europe	Europe_Finnsheep	Europe Modern		LiNatureCommunications2020	PRJNA624020
FINN315	Present Day	Europe	Europe_Finnsheep	Europe Modern		LiNatureCommunications2020	PRJNA624020
FINN317	Present Day	Europe	Europe_Finnsheep	Europe Modern		LiNatureCommunications2020	PRJNA624020
Gotland24506	Present Day	Europe	Europe_Gotland	Europe Modern		LiNatureCommunications2020	PRJNA624020
Gotland24507	Present Day	Europe	Europe_Gotland	Europe Modern		LiNatureCommunications2020	PRJNA624020
Gotland24508	Present Day	Europe	Europe_Gotland	Europe Modern		LiNatureCommunications2020	PRJNA624020
Gotland24510	Present Day	Europe	Europe_Gotland	Europe Modern		LiNatureCommunications2020	PRJNA624020
Gotland24512	Present Day	Europe	Europe_Gotland	Europe Modern		LiNatureCommunications2020	PRJNA624020
Gotland24513	Present Day	Europe	Europe_Gotland	Europe Modern		LiNatureCommunications2020	PRJNA624020
Gotland24514	Present Day	Europe	Europe_Gotland	Europe Modern		LiNatureCommunications2020	PRJNA624020
Gotland24515	Present Day	Europe	Europe_Gotland	Europe Modern		LiNatureCommunications2020	PRJNA624020
Gotland24516	Present Day	Europe	Europe_Gotland	Europe Modern		LiNatureCommunications2020	PRJNA624020
Gotland24517	Present Day	Europe	Europe_Gotland	Europe Modern		LiNatureCommunications2020	PRJNA624020
MFW157	Present Day	Europe	Europe_ChiMerino	Europe Modern		LiNatureCommunications2020	PRJNA624020
MFW159	Present Day	Europe	Europe_ChiMerino	Europe Modern		LiNatureCommunications2020	PRJNA624020
MFW161	Present Day	Europe	Europe_ChiMerino	Europe Modern		LiNatureCommunications2020	PRJNA624020
MFW167	Present Day	Europe	Europe_ChiMerino	Europe Modern		LiNatureCommunications2020	PRJNA624020
MFW169	Present Day	Europe	Europe_ChiMerino	Europe Modern		LiNatureCommunications2020	PRJNA624020
MFW170	Present Day	Europe	Europe_ChiMerino	Europe Modern		LiNatureCommunications2020	PRJNA624020
MSF173	Present Day	Europe	Europe_ChiMerino	Europe Modern		LiNatureCommunications2020	PRJNA624020
MSF174	Present Day	Europe	Europe_ChiMerino	Europe Modern		LiNatureCommunications2020	PRJNA624020
MSF181	Present Day	Europe	Europe_ChiMerino	Europe Modern		LiNatureCommunications2020	PRJNA624020
MSF184	Present Day	Europe	Europe_ChiMerino	Europe Modern		LiNatureCommunications2020	PRJNA624020
OUE0331	Present Day	Europe	Europe_Ouessant	Europe Modern		LiNatureCommunications2020	PRJNA624020
OUE72647	Present Day	Europe	Europe_Ouessant	Europe Modern		LiNatureCommunications2020	PRJNA624020
Ouessant24947	Present Day	Europe	Europe_Ouessant	Europe Modern		LiNatureCommunications2020	PRJNA624020
SFK193	Present Day	Europe	Europe_Suffolk	Europe Modern		LiNatureCommunications2020	PRJNA624020
SFK194	Present Day	Europe	Europe_Suffolk	Europe Modern		LiNatureCommunications2020	PRJNA624020
SFK195	Present Day	Europe	Europe_Suffolk	Europe Modern		LiNatureCommunications2020	PRJNA624020
SFK197	Present Day	Europe	Europe_Suffolk	Europe Modern		LiNatureCommunications2020	PRJNA624020
SFK198	Present Day	Europe	Europe_Suffolk	Europe Modern		LiNatureCommunications2020	PRJNA624020
SFK201	Present Day	Europe	Europe_Suffolk	Europe Modern		LiNatureCommunications2020	PRJNA624020
SFK203	Present Day	Europe	Europe_Suffolk	Europe Modern		LiNatureCommunications2020	PRJNA624020
SFK204	Present Day	Europe	Europe_Suffolk	Europe Modern		LiNatureCommunications2020	PRJNA624020
SFK205	Present Day	Europe	Europe_Suffolk	Europe Modern		LiNatureCommunications2020	PRJNA624020
SFK206	Present Day	Europe	Europe_Suffolk	Europe Modern		LiNatureCommunications2020	PRJNA624020
Shetland23342	Present Day	Europe	Europe_Shetland	Europe Modern		LiNatureCommunications2020	PRJNA624020
Shetland23343	Present Day	Europe	Europe_Shetland	Europe Modern		LiNatureCommunications2020	PRJNA624020
Shetland23344	Present Day	Europe	Europe_Shetland	Europe Modern		LiNatureCommunications2020	PRJNA624020
Shetland23345	Present Day	Europe	Europe_Shetland	Europe Modern		LiNatureCommunications2020	PRJNA624020
Shetland23347	Present Day	Europe	Europe_Shetland	Europe Modern		LiNatureCommunications2020	PRJNA624020
Shetland23354	Present Day	Europe	Europe_Shetland	Europe Modern		LiNatureCommunications2020	PRJNA624020
Solognote24727	Present Day	Europe	Europe_Solognote	Europe Modern		LiNatureCommunications2020	PRJNA624020
Solognote24728	Present Day	Europe	Europe_Solognote	Europe Modern		LiNatureCommunications2020	PRJNA624020
Solognote24729	Present Day	Europe	Europe_Solognote	Europe Modern		LiNatureCommunications2020	PRJNA624020
Solognote24730	Present Day	Europe	Europe_Solognote	Europe Modern		LiNatureCommunications2020	PRJNA624020
Solognote24731	Present Day	Europe	Europe_Solognote	Europe Modern		LiNatureCommunications2020	PRJNA624020
Solognote24732	Present Day	Europe	Europe_Solognote	Europe Modern		LiNatureCommunications2020	PRJNA624020
Solognote24733	Present Day	Europe	Europe_Solognote	Europe Modern		LiNatureCommunications2020	PRJNA624020
Solognote24734	Present Day	Europe	Europe_Solognote	Europe Modern		LiNatureCommunications2020	PRJNA624020
Solognote24735	Present Day	Europe	Europe_Solognote	Europe Modern		LiNatureCommunications2020	PRJNA624020
Solognote24736	Present Day	Europe	Europe_Solognote	Europe Modern		LiNatureCommunications2020	PRJNA624020
VF02	Present Day	Europe	Europe_EastFriesian	Europe Modern		LiNatureCommunications2020	PRJNA624020
VF06	Present Day	Europe	Europe_EastFriesian	Europe Modern		LiNatureCommunications2020	PRJNA624020
VF10	Present Day	Europe	Europe_EastFriesian	Europe Modern		LiNatureCommunications2020	PRJNA624020
VF12	Present Day	Europe	Europe_EastFriesian	Europe Modern		LiNatureCommunications2020	PRJNA624020
CHU1	Present Day	Europe	Europe_Churra	Europe Modern		NavalSanchezNature2018	PRJEB14685
CHU2	Present Day	Europe	Europe_Churra	Europe Modern		NavalSanchezNature2018	PRJEB14685
FIN1	Present Day	Europe	Europe_Finnsheep	Europe Modern		NavalSanchezNature2018	PRJEB14685
FIN4	Present Day	Europe	Europe_Finnsheep	Europe Modern		NavalSanchezNature2018	PRJEB14685
MER454	Present Day	Europe	Europe_Merino	Europe Modern		NavalSanchezNature2018	PRJEB14685
MERA1	Present Day	Europe	Europe_Merino	Europe Modern		NavalSanchezNature2018	PRJEB14685
MERC1	Present Day	Europe	Europe_Merino	Europe Modern		NavalSanchezNature2018	PRJEB14685
MUF1	Present Day	Europe	European Mouflon	European Mouflon		ChenCommBiol2021	PRJNA764308
BATIOSW	Present Day		Goat	Goat		Benjelloun2015	PRJEB3134
KR4AMUF	Present Day	Iran	Iranian Mouflon	Iranian Mouflon		LiNatureCommunications2020	PRJNA624020
KR6AMUF	Present Day	Iran	Iranian Mouflon	Iranian Mouflon		LiNatureCommunications2020	PRJNA624020
SH7AMUF	Present Day	Iran	Iranian Mouflon	Iranian Mouflon		LiNatureCommunications2020	PRJNA624020
TH1AMUF	Present Day	Iran	Iranian Mouflon	Iranian Mouflon		LiNatureCommunications2020	PRJNA624020
YZ11-AMUF	Present Day	Iran	Iranian Mouflon	Iranian Mouflon		LiNatureCommunications2020	PRJNA624020
YZ12-AMUF	Present Day	Iran	Iranian Mouflon	Iranian Mouflon		LiNatureCommunications2020	PRJNA624020
AWA33	Present Day	Iraq	MiddleEast_Awassi	Middle East Modern		DengCurrentBiology2020	PRJNA645671
AFS32	Present Day	Iran	MiddleEast_Afshari	Middle East Modern		NavalSanchezNature2018	PRJEB14685
AFS33	Present Day	Iran	MiddleEast_Afshari	Middle East Modern		NavalSanchezNature2018	PRJEB14685
AW454	Present Day	Iraq	MiddleEast_Awassi	Middle East Modern		NavalSanchezNature2018	PRJEB14685
AWT1	Present Day	Turkey	MiddleEast_TurAwassi	Middle East Modern		NavalSanchezNature2018	PRJEB14685
AWT2	Present Day	Turkey	MiddleEast_TurAwassi	Middle East Modern		NavalSanchezNature2018	PRJEB14685
CC50	Present Day	Turkey	MiddleEast_CineCapari	Middle East Modern		NavalSanchezNature2018	PRJEB14685
KR4	Present Day	Turkey	MiddleEast_Karya	Middle East Modern		NavalSanchezNature2018	PRJEB14685
KRS3	Present Day	Turkey	MiddleEast_Karakas	Middle East Modern		NavalSanchezNature2018	PRJEB14685
KRS5	Present Day	Turkey	MiddleEast_Karakas	Middle East Modern		NavalSanchezNature2018	PRJEB14685
NDZ1	Present Day	Turkey	MiddleEast_Norduz	Middle East Modern		NavalSanchezNature2018	PRJEB14685
NDZ4	Present Day	Turkey	MiddleEast_Norduz	Middle East Modern		NavalSanchezNature2018	PRJEB14685
SKZ1	Present Day	Turkey	MiddleEast_Sakiz	Middle East Modern		NavalSanchezNature2018	PRJEB14685
SKZ4	Present Day	Turkey	MiddleEast_Sakiz	Middle East Modern		NavalSanchezNature2018	PRJEB14685

## Sheet: ancient
Sample Name	Date	Location	Breed/Settlement	Group	Coverage	Published in	ENA Project No
OBI013	5983-5751 BCE	Kyrgyzstan	Obishir Neolithic	Asia Ancient		TaylorNatHumBeh2021	PRJEB41594
OBI014	5991-5771 BCE	Kyrgyzstan	Obishir Neolithic	Asia Ancient		TaylorNatHumBeh2021	PRJEB41594
OBI018	3003 BCE	Kyrgyzstan	Obishir Bronze Age	Asia Ancient		TaylorNatHumBeh2021	PRJEB41594
