# Supplementary material for: The Population History of Domestic Sheep Revealed by Paleogenomes
Source: Mol Biol Evol. 2024 Oct 22;41(10):msae158. doi: 10.1093/molbev/msae158 (PMC11495565; doi:10.1093/molbev/msae158)
Supplement: msae158_Supplementary_Data [file msae158_supplementary_data.zip › Supp_Table_3.xlsx]

## Sheet: Sayfa1
Experiment Accession	Run Accession	Name	Species	institute	Design	Spots	# of bases	Instrument	Strategy	Source	Selection	Layout	Published	Publication
SRX8895230	SRR12396951	ARG9-3	Ovis ammon (argali)	CAS	reseq library	244.1M	73.2G	HiSeq X Ten	WGS	Genomic	Random	Paired	2020-08-07	Deng et al., 2020
SRX8895229	SRR12396880	ARG8-2	Ovis ammon (argali)	CAS	reseq library	214.1M	64.2G	HiSeq X Ten	WGS	Genomic	Random	Paired	2020-08-07	Deng et al., 2020
SRX8895227	SRR12396882	ARG23	Ovis ammon (argali)	CAS	reseq library	279.5M	83.9G	HiSeq X Ten	WGS	Genomic	Random	Paired	2020-08-06	Deng et al., 2020
SRX2965260	SRR5765715	KS1	Ovis ammon polii (marco polo)	Center for Ecological and Environmental Sciences	Genome sequencing, assembly and annotation	414.3M	124.2G	Illumina HiSeq 2000	WGS	Genomic	Random PCR	Paired	2017-12-01
SRX8010126	SRR11431894	OviCan1	Ovis canadensis	Broad Institute	BS48 Genome sequencing and assembly	129.9M	64.9G	Illumina HiSeq 2500	WGS	Genomic	Random	Paired	2020-03-28
SRX12323235	SRR16036489	bighorn1	Ovis canadensis			228.6M	68.6G	HiSeq X Ten	WGS	Genomic	Random	Paired	2021-09-26
SRX12323226	SRR16036498	Thinhorn1	Ovis dalli			276.2M	83.9G	HiSeq X Ten	WGS	Genomic	Random	Paired	2021-09-26
SRX12323224	SRR16036500	snw1	Ovis nivicola			225.5M	67.6G	HiSeq X Ten	WGS	Genomic	Random	Paired	2021-09-26
SRX12323222	SRR16036502	snow7	Ovis nivicola			212.4M	63.7G	HiSeq X Ten	WGS	Genomic	Random	Paired	2021-09-26
SRX12323214	SRR16036510	MUF1	Ovis aries musimon	China Agricultural University			75.3G	HiSeq X Ten	WGS	Genomic	Random	Paired	2021-09-26	Chen et al., 2021
ERX194212	ERR219543	BAT_IOSW_r1	Capra hircus	Genoscope	Capra hircus from Morocco: NextGen project low coverage sequencing	196.1M	38.4G	Illumina HiSeq 2000	WGS	Genomic	Random	Paired
