# Supplementary material for: The Population History of Domestic Sheep Revealed by Paleogenomes
Source: Mol Biol Evol. 2024 Oct 22;41(10):msae158. doi: 10.1093/molbev/msae158 (PMC11495565; doi:10.1093/molbev/msae158)
Supplement: msae158_Supplementary_Data [file msae158_supplementary_data.zip › Supp_Table_4.xlsx]

## Sheet: Supp_Table_4
D-statistics results of the form D(Goat, X; ANM/CYM/AE, IM). ANM: Anatolian Mouflon, CYM: Cyprian Mouflon, AE: Anatolian Epipaleolithic, IM: Iranian Mouflon.
O	X	B	A	Dstats	JK.D	V.JK.D.	Z	pvalue	nABBA	nBABA	nBlocks	se
Goat	France_N	AnatolianMouflon	IranianMouflon	-0.154797	-0.154797	5e-06	-70.2062	0	119988	163940	2462	0.00223607
Goat	WestAnatolia_N	AnatolianMouflon	IranianMouflon	-0.161381	-0.161381	1,7e-05	-38.7445	0	17793.7	24642.1	2461	0.00412311
Goat	LakesDistrict_N	AnatolianMouflon	IranianMouflon	-0.151605	-0.151605	2,6e-05	-29.6318	0	11105.3	15074.2	2461	0.00509902
Goat	CentralAnatolia_EN	AnatolianMouflon	IranianMouflon	-0.154721	-0.154721	7e-06	-59.2594	0	75298.7	102864	2462	0.00264575
Goat	CentralAnatolia_LN	AnatolianMouflon	IranianMouflon	-0.164656	-0.164656	5,8e-05	-21.6103	0	4529.09	6314.56	2457	0.00761577
Goat	Iran_N	AnatolianMouflon	IranianMouflon	-0.157934	-0.157934	3e-05	-29.0176	0	10155	13964.3	2458	0.00547723
Goat	Anatolia_EPI	AnatolianMouflon	IranianMouflon	-0.16278	-0.16278	3,2e-05	-28.9177	0	9303.12	12920.7	2459	0.00565685
Goat	Kalmykia_BA	AnatolianMouflon	IranianMouflon	-0.165353	-0.165353	7,7e-05	-18.8256	0	3218.96	4494.39	2450	0.00877496
Goat	Iberia_N	AnatolianMouflon	IranianMouflon	-0.155037	-0.155037	7e-06	-60.2137	0	107631	147128	2462	0.00264575
Goat	Baltic_N	AnatolianMouflon	IranianMouflon	-0.157378	-0.157378	7e-06	-58.4826	0	79366.9	109014	2462	0.00264575
Goat	CyprianMouflon	AnatolianMouflon	IranianMouflon	-0.148668	-0.148668	6e-06	-58.9718	0	129398	174591	2462	0.00244949
Goat	Kyrgyzstan_N	AnatolianMouflon	IranianMouflon	-0.134517	-0.134517	5,2e-05	-18.6186	0	5538.95	7260.73	2455	0.0072111
Goat	Kyrgyzstan_BA	AnatolianMouflon	IranianMouflon	-0.147532	-0.147532	8,1e-05	-16.439	0	3251.53	4376.98	2422	0.009
Goat	EuropeanMouflon	AnatolianMouflon	IranianMouflon	-0.149459	-0.149459	6e-06	-61.1993	0	130655	176572	2462	0.00244949
Goat	Africa_modern	AnatolianMouflon	IranianMouflon	-0.145687	-0.145687	4e-06	-68.8982	0	131295	176075	2462	0.002
Goat	Asia_modern	AnatolianMouflon	IranianMouflon	-0.144368	-0.144368	5e-06	-67.7006	0	131563	175960	2462	0.00223607
Goat	Europe_modern	AnatolianMouflon	IranianMouflon	-0.148217	-0.148217	5e-06	-69.5931	0	131236	176908	2462	0.00223607
Goat	Argali	AnatolianMouflon	IranianMouflon	0.033487	0.033487	5e-06	15.1323	0	118840	111139	2462	0.00223607
Goat	Urial	AnatolianMouflon	IranianMouflon	0.021648	0.021648	4e-06	11.2644	0	147353	141108	2462	0.002
Goat	MiddleEast_modern	AnatolianMouflon	IranianMouflon	-0.147784	-0.147784	5e-06	-65.7303	0	131347	176901	2462	0.00223607
Goat	Anatolia_modern	AnatolianMouflon	IranianMouflon	-0.149918	-0.149918	4e-06	-73.4997	0	131291	177599	2462	0.002
Goat	France_N	Anatolia_EPI	IranianMouflon	-0.229655	-0.229655	1,8e-05	-53.4	0	13061.7	20849.6	2459	0.00424264
Goat	WestAnatolia_N	Anatolia_EPI	IranianMouflon	-0.24071	-0.24071	9,8e-05	-24.312	0	2262.68	3697.31	2435	0.00989949
Goat	LakesDistrict_N	Anatolia_EPI	IranianMouflon	-0.23239	-0.23239	0.000141	-19.5582	0	1445.41	2320.59	2304	0.0118743
Goat	CentralAnatolia_EN	Anatolia_EPI	IranianMouflon	-0.226522	-0.226522	2,8e-05	-43.1236	0	9314.08	14769.5	2458	0.0052915
Goat	CentralAnatolia_LN	Anatolia_EPI	IranianMouflon	-0.249133	-0.249133	3e-04	-14.388	0	608.092	1011.62	1754	0.0173205
Goat	Iran_N	Anatolia_EPI	IranianMouflon	-0.251207	-0.251207	0.000155	-20.1852	0	1325.09	2214.19	2267	0.0124499
Goat	Kalmykia_BA	Anatolia_EPI	IranianMouflon	-0.258893	-0.258893	0.000412	-12.758	0	406.903	691.192	1446	0.0202978
Goat	Iberia_N	Anatolia_EPI	IranianMouflon	-0.227992	-0.227992	2,3e-05	-47.5576	0	12544.5	19953.9	2458	0.00479583
Goat	Baltic_N	Anatolia_EPI	IranianMouflon	-0.246629	-0.246629	2,9e-05	-45.8115	0	9415.24	15579.7	2459	0.00538516
Goat	CyprianMouflon	Anatolia_EPI	IranianMouflon	-0.191067	-0.191067	2,4e-05	-39.105	0	13850.2	20393	2459	0.00489898
Goat	AnatolianMouflon	Anatolia_EPI	IranianMouflon	-0.165134	-0.165134	3,4e-05	-28.3607	0	9258.22	12920.7	2458	0.00583095
Goat	Kyrgyzstan_N	Anatolia_EPI	IranianMouflon	-0.282793	-0.282793	0.000269	-17.2409	0	652.748	1167.5	1818	0.0164012
Goat	Kyrgyzstan_BA	Anatolia_EPI	IranianMouflon	-0.271589	-0.271589	0.000429	-13.1057	0	401.015	700.052	1391	0.0207123
Goat	EuropeanMouflon	Anatolia_EPI	IranianMouflon	-0.196179	-0.196179	2,1e-05	-43.0571	0	13844.6	20602.3	2459	0.00458258
Goat	Africa_modern	Anatolia_EPI	IranianMouflon	-0.187407	-0.187407	1,6e-05	-46.2074	0	13989.7	20442.5	2459	0.004
Goat	Asia_modern	Anatolia_EPI	IranianMouflon	-0.183064	-0.183064	1,7e-05	-44.3039	0	14049.4	20345.9	2460	0.00412311
Goat	Europe_modern	Anatolia_EPI	IranianMouflon	-0.191242	-0.191242	1,7e-05	-46.9842	0	13953.1	20551.9	2460	0.00412311
Goat	Argali	Anatolia_EPI	IranianMouflon	0.03724	0.03724	2,5e-05	7.40947	0	13155.9	12211.2	2459	0.005
Goat	Urial	Anatolia_EPI	IranianMouflon	0.014386	0.014386	1,7e-05	3.47232	0.000516	16318	15855.2	2459	0.00412311
Goat	MiddleEast_modern	Anatolia_EPI	IranianMouflon	-0.185352	-0.185352	1,8e-05	-43.618	0	14001.5	20372.8	2460	0.00424264
Goat	Anatolia_modern	Anatolia_EPI	IranianMouflon	-0.190723	-0.190723	1,6e-05	-47.5768	0	13947.1	20520.9	2460	0.004
Goat	France_N	CyprianMouflon	IranianMouflon	-0.206361	-0.206361	6e-06	-87.2797	0	184294	280133	2462	0.00244949
Goat	WestAnatolia_N	CyprianMouflon	IranianMouflon	-0.206249	-0.206249	1,3e-05	-57.1837	0	26573.5	40383.2	2461	0.00360555
Goat	LakesDistrict_N	CyprianMouflon	IranianMouflon	-0.205763	-0.205763	1,8e-05	-48.4685	0	16277.2	24711.1	2461	0.00424264
Goat	CentralAnatolia_EN	CyprianMouflon	IranianMouflon	-0.206106	-0.206106	7e-06	-77.2	0	111773	169808	2462	0.00264575
Goat	CentralAnatolia_LN	CyprianMouflon	IranianMouflon	-0.220759	-0.220759	3,9e-05	-35.1803	0	6617.83	10367.5	2459	0.006245
Goat	Iran_N	CyprianMouflon	IranianMouflon	-0.207196	-0.207196	2,1e-05	-45.2972	0	15139.9	23053.3	2459	0.00458258
Goat	Anatolia_EPI	CyprianMouflon	IranianMouflon	-0.189217	-0.189217	2,2e-05	-40.2218	0	13903.5	20393	2459	0.00469042
Goat	Kalmykia_BA	CyprianMouflon	IranianMouflon	-0.20804	-0.20804	5,1e-05	-29.17	0	4732.53	7218.91	2459	0.00714143
Goat	Iberia_N	CyprianMouflon	IranianMouflon	-0.205212	-0.205212	8e-06	-73.5585	0	162666	246666	2462	0.00282843
Goat	Baltic_N	CyprianMouflon	IranianMouflon	-0.212	-0.212	8e-06	-76.7212	0	118720	182599	2462	0.00282843
Goat	AnatolianMouflon	CyprianMouflon	IranianMouflon	-0.144507	-0.144507	6e-06	-56.8993	0	130503	174591	2462	0.00244949
Goat	Kyrgyzstan_N	CyprianMouflon	IranianMouflon	-0.203554	-0.203554	3,4e-05	-35.1141	0	7858.7	11875.7	2459	0.00583095
Goat	Kyrgyzstan_BA	CyprianMouflon	IranianMouflon	-0.219612	-0.219612	5,2e-05	-30.3385	0	4522.65	7068.12	2454	0.0072111
Goat	EuropeanMouflon	CyprianMouflon	IranianMouflon	-0.193327	-0.193327	7e-06	-74.8171	0	205034	303311	2462	0.00264575
Goat	Africa_modern	CyprianMouflon	IranianMouflon	-0.189525	-0.189525	5e-06	-85.6404	0	206587	303205	2462	0.00223607
Goat	Asia_modern	CyprianMouflon	IranianMouflon	-0.187161	-0.187161	5e-06	-84.6608	0	207383	302885	2462	0.00223607
Goat	Europe_modern	CyprianMouflon	IranianMouflon	-0.192118	-0.192118	5e-06	-87.7006	0	206816	305179	2462	0.00223607
Goat	Argali	CyprianMouflon	IranianMouflon	0.040682	0.040682	4e-06	20.4025	0	195066	179815	2462	0.002
Goat	Urial	CyprianMouflon	IranianMouflon	0.029149	0.029149	3e-06	16.2006	0	240823	227181	2462	0.00173205
Goat	MiddleEast_modern	CyprianMouflon	IranianMouflon	-0.190959	-0.190959	5e-06	-83.0745	0	207249	305084	2462	0.00223607
Goat	Anatolia_modern	CyprianMouflon	IranianMouflon	-0.204092	-0.204092	4e-06	-99.2453	0	205790	311331	2462	0.002
