# Supplementary material for: The Population History of Domestic Sheep Revealed by Paleogenomes
Source: Mol Biol Evol. 2024 Oct 22;41(10):msae158. doi: 10.1093/molbev/msae158 (PMC11495565; doi:10.1093/molbev/msae158)
Supplement: msae158_Supplementary_Data [file msae158_supplementary_data.zip › Supp_Table_5.xlsx]

## Sheet: OGA_CYM_PIN
D-statistics results of the form D(Goat, ANM/CYM/AE; X, Y). ANM: Anatolian Mouflon, CYM: Cypriot Mouflon, AE: Anatolian Epipaleolithic.
O	X	B	A	Dstats	JK.D	V.JK.D.	Z	pvalue	nABBA	nBABA	nBlocks	se
Goat	AnatolianMouflon	France_N	WestAnatolia_N	0.000583	0.000583	2,3e-05	0.121953	0.902936	16094.3	16075.5	2461	0.00479583
Goat	AnatolianMouflon	France_N	LakesDistrict_N	0.01957	0.01957	3,6e-05	3.28093	0.001035	10114.6	9726.35	2460	0.006
Goat	AnatolianMouflon	France_N	CentralAnatolia_EN	-0.00473	-0.00473	7e-06	-1.756	0.079088	69729.8	70392.6	2461	0.00264575
Goat	AnatolianMouflon	France_N	CentralAnatolia_LN	0.008143	0.008143	8,1e-05	0.902203	0.366949	4119.83	4053.28	2453	0.009
Goat	AnatolianMouflon	France_N	Iran_N	-0.005341	-0.005341	3,9e-05	-0.858426	0.390657	9499.07	9601.07	2456	0.006245
Goat	AnatolianMouflon	France_N	Anatolia_EPI	0.001628	0.001628	4,2e-05	0.25047	0.802224	9266.05	9235.93	2457	0.00648074
Goat	AnatolianMouflon	France_N	Kalmykia_BA	0.011456	0.011456	0.000108	1.10369	0.26973	3042.69	2973.77	2406	0.0103923
Goat	AnatolianMouflon	France_N	Iberia_N	-0.000566	-0.000566	7e-06	-0.212212	0.831942	90135.5	90237.6	2462	0.00264575
Goat	AnatolianMouflon	France_N	Baltic_N	0.008945	0.008945	8e-06	3.15311	0.001615	69874.4	68635.4	2461	0.00282843
Goat	AnatolianMouflon	France_N	CypriotMouflon	-0.00258	-0.00258	8e-06	-0.891283	0.372777	123775	124415	2462	0.00282843
Goat	AnatolianMouflon	France_N	Kyrgyzstan_N	-0.006277	-0.006277	7,2e-05	-0.739149	0.459817	5006.56	5069.8	2451	0.00848528
Goat	AnatolianMouflon	France_N	Kyrgyzstan_BA	0.012131	0.012131	0.000108	1.16519	0.24394	2910.07	2840.31	2365	0.0103923
Goat	AnatolianMouflon	France_N	EuropeanMouflon	0.000191	0.000191	7e-06	0.07499	0.940223	109391	109349	2462	0.00264575
Goat	AnatolianMouflon	France_N	Africa_modern	-0.002541	-0.002541	4e-06	-1.23038	0.218556	117478	118077	2462	0.002
Goat	AnatolianMouflon	France_N	Asia_modern	-0.003237	-0.003237	5e-06	-1.50826	0.131488	119542	120319	2462	0.00223607
Goat	AnatolianMouflon	France_N	IranianMouflon	-0.149315	-0.149315	5e-06	-68.019	0	121343	163940	2462	0.00223607
Goat	AnatolianMouflon	France_N	Europe_modern	0.001839	0.001839	4e-06	0.911668	0.361943	115357	114933	2462	0.002
Goat	AnatolianMouflon	France_N	Argali	-0.515909	-0.515909	6e-06	-209.167	0	94173.3	294899	2462	0.00244949
Goat	AnatolianMouflon	France_N	Urial	-0.199696	-0.199696	6e-06	-84.6793	0	117451	176065	2462	0.00244949
Goat	AnatolianMouflon	France_N	MiddleEast_modern	0.000644	0.000644	5e-06	0.278481	0.780643	119852	119698	2462	0.00223607
Goat	AnatolianMouflon	France_N	Anatolia_modern	0.001274	0.001274	4e-06	0.634221	0.525937	118961	118658	2462	0.002
Goat	AnatolianMouflon	WestAnatolia_N	LakesDistrict_N	0.035687	0.035687	0.000232	2.34489	0.019033	1929.17	1796.23	1950	0.0152315
Goat	AnatolianMouflon	WestAnatolia_N	CentralAnatolia_EN	-0.013755	-0.013755	3,7e-05	-2.25097	0.024387	11466.5	11786.4	2457	0.00608276
Goat	AnatolianMouflon	WestAnatolia_N	CentralAnatolia_LN	0.025391	0.025391	0.000508	1.12697	0.259756	819.272	778.699	1228	0.0225389
Goat	AnatolianMouflon	WestAnatolia_N	Iran_N	0.00266	0.00266	0.000242	0.170884	0.864315	1777.29	1767.86	1912	0.0155563
Goat	AnatolianMouflon	WestAnatolia_N	Anatolia_EPI	0.031569	0.031569	0.000251	1.993	0.046261	1786.8	1677.44	1893	0.015843
Goat	AnatolianMouflon	WestAnatolia_N	Kalmykia_BA	0.015544	0.015544	0.000688	0.59257	0.553469	571.561	554.064	970	0.0262298
Goat	AnatolianMouflon	WestAnatolia_N	Iberia_N	-0.002876	-0.002876	2,9e-05	-0.53831	0.590363	15133.6	15220.9	2459	0.00538516
Goat	AnatolianMouflon	WestAnatolia_N	Baltic_N	0.003952	0.003952	3,9e-05	0.632211	0.527249	11502.1	11411.5	2457	0.006245
Goat	AnatolianMouflon	WestAnatolia_N	CypriotMouflon	-0.011871	-0.011871	2,9e-05	-2.20371	0.027545	18279.3	18718.5	2460	0.00538516
Goat	AnatolianMouflon	WestAnatolia_N	Kyrgyzstan_N	0.011644	0.011644	0.00044	0.554951	0.578928	915.678	894.599	1297	0.0209762
Goat	AnatolianMouflon	WestAnatolia_N	Kyrgyzstan_BA	0.052568	0.052568	0.00072	1.95857	0.050164	550.602	495.605	890	0.0268328
Goat	AnatolianMouflon	WestAnatolia_N	EuropeanMouflon	-0.003071	-0.003071	2,5e-05	-0.61026	0.54169	17097.1	17202.4	2460	0.005
Goat	AnatolianMouflon	WestAnatolia_N	Africa_modern	-0.006348	-0.006348	1,9e-05	-1.46488	0.142952	17520.7	17744.6	2459	0.0043589
Goat	AnatolianMouflon	WestAnatolia_N	Asia_modern	-0.006752	-0.006752	1,9e-05	-1.54577	0.122161	17687.5	17927.9	2459	0.0043589
Goat	AnatolianMouflon	WestAnatolia_N	IranianMouflon	-0.159079	-0.159079	1,7e-05	-38.3808	0	17878	24642.1	2461	0.00412311
Goat	AnatolianMouflon	WestAnatolia_N	Europe_modern	-0.001426	-0.001426	1,9e-05	-0.330379	0.741114	17350.4	17399.9	2461	0.0043589
Goat	AnatolianMouflon	WestAnatolia_N	Argali	-0.528281	-0.528281	1,6e-05	-130.274	0	13940	45163	2461	0.004
Goat	AnatolianMouflon	WestAnatolia_N	Urial	-0.210139	-0.210139	1,8e-05	-49.102	0	17215.2	26375.3	2461	0.00424264
Goat	AnatolianMouflon	WestAnatolia_N	MiddleEast_modern	-0.002271	-0.002271	2,2e-05	-0.487527	0.625885	17834.6	17915.7	2460	0.00469042
Goat	AnatolianMouflon	WestAnatolia_N	Anatolia_modern	0.000911	0.000911	1,8e-05	0.213992	0.830553	17668.4	17636.2	2459	0.00424264
Goat	AnatolianMouflon	LakesDistrict_N	CentralAnatolia_EN	-0.019415	-0.019415	6,1e-05	-2.48625	0.01291	7047.82	7326.91	2455	0.00781025
Goat	AnatolianMouflon	LakesDistrict_N	CentralAnatolia_LN	-0.024281	-0.024281	0.000831	-0.842202	0.399675	468.582	491.903	823	0.0288271
Goat	AnatolianMouflon	LakesDistrict_N	Iran_N	-0.024093	-0.024093	0.000388	-1.22257	0.221493	1062.57	1115.04	1488	0.0196977
Goat	AnatolianMouflon	LakesDistrict_N	Anatolia_EPI	0.001758	0.001758	0.000408	0.08706	0.930624	1048.95	1045.27	1412	0.020199
Goat	AnatolianMouflon	LakesDistrict_N	Kalmykia_BA	-0.046019	-0.046019	0.001075	-1.40348	0.160475	340.886	373.774	662	0.0327872
Goat	AnatolianMouflon	LakesDistrict_N	Iberia_N	-0.020545	-0.020545	4,7e-05	-3.00068	0.002694	9239.04	9626.64	2455	0.00685565
Goat	AnatolianMouflon	LakesDistrict_N	Baltic_N	-8e-05	-8e-05	6,6e-05	-0.009827	0.992159	6955.21	6956.32	2457	0.00812404
Goat	AnatolianMouflon	LakesDistrict_N	CypriotMouflon	-0.011347	-0.011347	4,5e-05	-1.68616	0.091765	11202.3	11459.5	2460	0.0067082
Goat	AnatolianMouflon	LakesDistrict_N	Kyrgyzstan_N	-0.015973	-0.015973	0.00064	-0.631434	0.527757	603.573	623.168	966	0.0252982
Goat	AnatolianMouflon	LakesDistrict_N	Kyrgyzstan_BA	0.029035	0.029035	0.000998	0.919299	0.357939	405.138	382.275	658	0.0315911
Goat	AnatolianMouflon	LakesDistrict_N	EuropeanMouflon	-0.019447	-0.019447	3,9e-05	-3.11348	0.001849	10370.4	10781.8	2460	0.006245
Goat	AnatolianMouflon	LakesDistrict_N	Africa_modern	-0.016388	-0.016388	2,9e-05	-3.01944	0.002532	10661.3	11016.5	2460	0.00538516
Goat	AnatolianMouflon	LakesDistrict_N	Asia_modern	-0.015658	-0.015658	3e-05	-2.83735	0.004549	10789.5	11132.7	2460	0.00547723
Goat	AnatolianMouflon	LakesDistrict_N	IranianMouflon	-0.167295	-0.167295	2,6e-05	-32.7192	0	10753.4	15074.2	2461	0.00509902
Goat	AnatolianMouflon	LakesDistrict_N	Europe_modern	-0.018316	-0.018316	3e-05	-3.36054	0.000778	10594.4	10989.8	2461	0.00547723
Goat	AnatolianMouflon	LakesDistrict_N	Argali	-0.53241	-0.53241	2,3e-05	-110.322	0	8495.31	27841.2	2461	0.00479583
Goat	AnatolianMouflon	LakesDistrict_N	Urial	-0.215806	-0.215806	2,8e-05	-40.724	0	10524.6	16317.1	2460	0.0052915
Goat	AnatolianMouflon	LakesDistrict_N	MiddleEast_modern	-0.014131	-0.014131	3,3e-05	-2.46263	0.013792	10827.3	11137.7	2461	0.00574456
Goat	AnatolianMouflon	LakesDistrict_N	Anatolia_modern	-0.01024	-0.01024	2,9e-05	-1.90322	0.057012	10763.3	10986	2460	0.00538516
Goat	AnatolianMouflon	CentralAnatolia_EN	CentralAnatolia_LN	0.013444	0.013444	0.000134	1.15985	0.24611	2996.98	2917.46	2307	0.0115758
Goat	AnatolianMouflon	CentralAnatolia_EN	Iran_N	0.00955	0.00955	6,7e-05	1.16639	0.243458	6768.73	6640.67	2447	0.00818535
Goat	AnatolianMouflon	CentralAnatolia_EN	Anatolia_EPI	0.007023	0.007023	6,7e-05	0.855994	0.392001	6714.47	6620.82	2451	0.00818535
Goat	AnatolianMouflon	CentralAnatolia_EN	Kalmykia_BA	0.027447	0.027447	0.000187	2.00705	0.044744	2139.43	2025.12	2159	0.0136748
Goat	AnatolianMouflon	CentralAnatolia_EN	Iberia_N	0.002992	0.002992	1e-05	0.934325	0.350136	66436.3	66039.9	2461	0.00316228
Goat	AnatolianMouflon	CentralAnatolia_EN	Baltic_N	0.013185	0.013185	1,3e-05	3.72265	0.000197	49222	47940.9	2460	0.00360555
Goat	AnatolianMouflon	CentralAnatolia_EN	CypriotMouflon	7,1e-05	7,1e-05	1,1e-05	0.021063	0.983195	78093.2	78082.1	2462	0.00331662
Goat	AnatolianMouflon	CentralAnatolia_EN	Kyrgyzstan_N	-0.004066	-0.004066	0.000118	-0.374479	0.708048	3507.1	3535.74	2346	0.0108628
Goat	AnatolianMouflon	CentralAnatolia_EN	Kyrgyzstan_BA	0.028074	0.028074	0.000177	2.1131	0.034593	2184.98	2065.65	2094	0.0133041
Goat	AnatolianMouflon	CentralAnatolia_EN	EuropeanMouflon	0.004383	0.004383	9e-06	1.42777	0.153357	74762.3	74109.8	2462	0.003
Goat	AnatolianMouflon	CentralAnatolia_EN	Africa_modern	3,1e-05	3,1e-05	7e-06	0.011526	0.990804	75104.9	75100.3	2461	0.00264575
Goat	AnatolianMouflon	CentralAnatolia_EN	Asia_modern	-0.001433	-0.001433	7e-06	-0.54672	0.584571	75162.4	75378.1	2462	0.00264575
Goat	AnatolianMouflon	CentralAnatolia_EN	IranianMouflon	-0.151305	-0.151305	7e-06	-56.7396	0	75827.4	102864	2462	0.00264575
Goat	AnatolianMouflon	CentralAnatolia_EN	Europe_modern	0.004059	0.004059	7e-06	1.55534	0.119865	74949	74343	2462	0.00264575
Goat	AnatolianMouflon	CentralAnatolia_EN	Argali	-0.521924	-0.521924	8e-06	-188.155	0	58833.7	187293	2462	0.00282843
Goat	AnatolianMouflon	CentralAnatolia_EN	Urial	-0.20165	-0.20165	8e-06	-70.7646	0	73407.2	110490	2462	0.00282843
Goat	AnatolianMouflon	CentralAnatolia_EN	MiddleEast_modern	0.002135	0.002135	8e-06	0.746402	0.455425	75705.8	75383.3	2462	0.00282843
Goat	AnatolianMouflon	CentralAnatolia_EN	Anatolia_modern	0.002672	0.002672	7e-06	1.04065	0.298039	75514.5	75112	2462	0.00264575
Goat	AnatolianMouflon	CentralAnatolia_LN	Iran_N	-0.022657	-0.022657	0.000781	-0.810818	0.41747	481.488	503.811	828	0.0279464
Goat	AnatolianMouflon	CentralAnatolia_LN	Anatolia_EPI	-0.043747	-0.043747	0.000963	-1.40991	0.158566	417.298	455.479	758	0.0310322
Goat	AnatolianMouflon	CentralAnatolia_LN	Kalmykia_BA	0.017399	0.017399	0.002077	0.381721	0.702669	173.478	167.545	338	0.0455741
Goat	AnatolianMouflon	CentralAnatolia_LN	Iberia_N	-0.02331	-0.02331	0.000102	-2.30853	0.02097	3808.61	3990.41	2414	0.0100995
Goat	AnatolianMouflon	CentralAnatolia_LN	Baltic_N	0.005176	0.005176	0.000144	0.431396	0.66618	2898.58	2868.73	2257	0.012
Goat	AnatolianMouflon	CentralAnatolia_LN	CypriotMouflon	-0.024711	-0.024711	1e-04	-2.46905	0.013547	4504.5	4732.76	2426	0.01
Goat	AnatolianMouflon	CentralAnatolia_LN	Kyrgyzstan_N	0.002926	0.002926	0.001322	0.0805	0.93584	270.429	268.85	491	0.0363593
Goat	AnatolianMouflon	CentralAnatolia_LN	Kyrgyzstan_BA	0.018799	0.018799	0.002062	0.413969	0.678896	157.908	152.081	299	0.0454093
Goat	AnatolianMouflon	CentralAnatolia_LN	EuropeanMouflon	-0.01679	-0.01679	8,6e-05	-1.81329	0.069787	4319.06	4466.57	2441	0.00927362
Goat	AnatolianMouflon	CentralAnatolia_LN	Africa_modern	-0.019882	-0.019882	6,6e-05	-2.45141	0.01423	4347.28	4523.65	2454	0.00812404
Goat	AnatolianMouflon	CentralAnatolia_LN	Asia_modern	-0.021032	-0.021032	6,7e-05	-2.5669	0.010261	4361.27	4548.66	2451	0.00818535
Goat	AnatolianMouflon	CentralAnatolia_LN	IranianMouflon	-0.173353	-0.173353	5,9e-05	-22.5911	0	4448.71	6314.56	2456	0.00768115
Goat	AnatolianMouflon	CentralAnatolia_LN	Europe_modern	-0.01607	-0.01607	6,6e-05	-1.9796	0.047749	4314.14	4455.06	2454	0.00812404
Goat	AnatolianMouflon	CentralAnatolia_LN	Argali	-0.536073	-0.536073	4,6e-05	-78.7605	0	3538.37	11715.6	2455	0.00678233
Goat	AnatolianMouflon	CentralAnatolia_LN	Urial	-0.213603	-0.213603	6e-05	-27.4732	0	4410.42	6806.36	2453	0.00774597
Goat	AnatolianMouflon	CentralAnatolia_LN	MiddleEast_modern	-0.020309	-0.020309	7,4e-05	-2.36147	0.018203	4384.19	4565.96	2447	0.00860233
Goat	AnatolianMouflon	CentralAnatolia_LN	Anatolia_modern	-0.024568	-0.024568	6,4e-05	-3.07941	0.002074	4314.65	4531.99	2455	0.008
Goat	AnatolianMouflon	Iran_N	Anatolia_EPI	-0.003892	-0.003892	0.000455	-0.182486	0.855202	984.23	991.921	1399	0.0213307
Goat	AnatolianMouflon	Iran_N	Kalmykia_BA	0.097733	0.097733	0.001188	2.83504	0.004582	345.942	284.343	588	0.0344674
Goat	AnatolianMouflon	Iran_N	Iberia_N	0.001468	0.001468	5e-05	0.208618	0.834746	8996.3	8969.93	2452	0.00707107
Goat	AnatolianMouflon	Iran_N	Baltic_N	0.010497	0.010497	6,8e-05	1.26883	0.204502	6467.26	6332.9	2441	0.00824621
Goat	AnatolianMouflon	Iran_N	CypriotMouflon	-0.001634	-0.001634	4,9e-05	-0.234609	0.814512	10526.3	10560.7	2456	0.007
Goat	AnatolianMouflon	Iran_N	Kyrgyzstan_N	-0.01599	-0.01599	0.000781	-0.572217	0.567175	492.386	508.389	823	0.0279464
Goat	AnatolianMouflon	Iran_N	Kyrgyzstan_BA	-0.005283	-0.005283	0.001144	-0.156174	0.875896	311.884	315.197	554	0.0338231
Goat	AnatolianMouflon	Iran_N	EuropeanMouflon	0.001791	0.001791	4,3e-05	0.27184	0.785745	10160.9	10124.5	2458	0.00655744
Goat	AnatolianMouflon	Iran_N	Africa_modern	-0.003807	-0.003807	3,3e-05	-0.664359	0.506461	9770.62	9845.31	2458	0.00574456
Goat	AnatolianMouflon	Iran_N	Asia_modern	-0.001476	-0.001476	3,3e-05	-0.25809	0.796337	9495.75	9523.83	2457	0.00574456
Goat	AnatolianMouflon	Iran_N	IranianMouflon	-0.152587	-0.152587	2,9e-05	-28.1478	0	10266.9	13964.3	2457	0.00538516
Goat	AnatolianMouflon	Iran_N	Europe_modern	0.004679	0.004679	3,3e-05	0.808731	0.41867	9858.63	9766.8	2458	0.00574456
Goat	AnatolianMouflon	Iran_N	Argali	-0.522742	-0.522742	2,6e-05	-103.294	0	7983.25	25471.4	2459	0.00509902
Goat	AnatolianMouflon	Iran_N	Urial	-0.208525	-0.208525	3,2e-05	-37.1339	0	9896.53	15111.3	2457	0.00565685
Goat	AnatolianMouflon	Iran_N	MiddleEast_modern	0.001398	0.001398	3,8e-05	0.227699	0.81988	9658.96	9631.98	2457	0.00616441
Goat	AnatolianMouflon	Iran_N	Anatolia_modern	0.002936	0.002936	3,1e-05	0.52448	0.599945	9680.01	9623.34	2458	0.00556776
Goat	AnatolianMouflon	Anatolia_EPI	Kalmykia_BA	-0.030253	-0.030253	0.001293	-0.841395	0.400127	281.669	299.244	547	0.0359583
Goat	AnatolianMouflon	Anatolia_EPI	Iberia_N	0.000823	0.000823	5,4e-05	0.111872	0.910925	8854.21	8839.65	2457	0.00734847
Goat	AnatolianMouflon	Anatolia_EPI	Baltic_N	0.003991	0.003991	6,9e-05	0.479357	0.631685	6564.4	6512.22	2441	0.00830662
Goat	AnatolianMouflon	Anatolia_EPI	CypriotMouflon	-0.011243	-0.011243	5,3e-05	-1.5509	0.120925	9686.24	9906.52	2456	0.00728011
Goat	AnatolianMouflon	Anatolia_EPI	Kyrgyzstan_N	0.030145	0.030145	0.000757	1.09578	0.273176	541.894	510.179	843	0.0275136
Goat	AnatolianMouflon	Anatolia_EPI	Kyrgyzstan_BA	0.010724	0.010724	0.001205	0.308894	0.757403	329.553	322.56	585	0.0347131
Goat	AnatolianMouflon	Anatolia_EPI	EuropeanMouflon	-0.005279	-0.005279	4,7e-05	-0.772361	0.4399	9665.35	9767.93	2458	0.00685565
Goat	AnatolianMouflon	Anatolia_EPI	Africa_modern	-0.011589	-0.011589	3,7e-05	-1.90394	0.056918	9678.1	9905.04	2458	0.00608276
Goat	AnatolianMouflon	Anatolia_EPI	Asia_modern	-0.011981	-0.011981	3,8e-05	-1.94857	0.051347	9695.47	9930.6	2457	0.00616441
Goat	AnatolianMouflon	Anatolia_EPI	IranianMouflon	-0.165134	-0.165134	3,4e-05	-28.3607	0	9258.22	12920.7	2458	0.00583095
Goat	AnatolianMouflon	Anatolia_EPI	Europe_modern	-0.003465	-0.003465	3,7e-05	-0.568559	0.569655	9729.88	9797.54	2458	0.00608276
Goat	AnatolianMouflon	Anatolia_EPI	Argali	-0.527685	-0.527685	2,6e-05	-102.533	0	7264.39	23496.4	2459	0.00509902
Goat	AnatolianMouflon	Anatolia_EPI	Urial	-0.214925	-0.214925	3,6e-05	-35.9732	0	8925.3	13812.2	2458	0.006
Goat	AnatolianMouflon	Anatolia_EPI	MiddleEast_modern	-0.008802	-0.008802	4,1e-05	-1.37707	0.168491	9785.4	9959.2	2457	0.00640312
Goat	AnatolianMouflon	Anatolia_EPI	Anatolia_modern	-0.00572	-0.00572	3,5e-05	-0.967289	0.3334	9754.86	9867.1	2458	0.00591608
Goat	AnatolianMouflon	Kalmykia_BA	Iberia_N	-0.035046	-0.035046	0.000143	-2.93441	0.003342	2714.69	2911.88	2314	0.0119583
Goat	AnatolianMouflon	Kalmykia_BA	Baltic_N	-0.013705	-0.013705	0.000198	-0.975062	0.32953	1951.27	2005.5	2090	0.0140712
Goat	AnatolianMouflon	Kalmykia_BA	CypriotMouflon	-0.014466	-0.014466	0.00013	-1.26825	0.204708	3313.25	3410.51	2372	0.0114018
Goat	AnatolianMouflon	Kalmykia_BA	Kyrgyzstan_N	0.036409	0.036409	0.001842	0.848254	0.396297	185.606	172.565	343	0.0429185
Goat	AnatolianMouflon	Kalmykia_BA	Kyrgyzstan_BA	-0.04102	-0.04102	0.002567	-0.809607	0.418166	107.25	116.425	238	0.0506656
Goat	AnatolianMouflon	Kalmykia_BA	EuropeanMouflon	-0.021439	-0.021439	0.000115	-1.99954	0.04555	3104.26	3240.29	2408	0.0107238
Goat	AnatolianMouflon	Kalmykia_BA	Africa_modern	-0.025996	-0.025996	9,1e-05	-2.72637	0.006404	2960.21	3118.23	2439	0.00953939
Goat	AnatolianMouflon	Kalmykia_BA	Asia_modern	-0.021277	-0.021277	9,4e-05	-2.2001	0.027799	2834.77	2958.03	2439	0.00969536
Goat	AnatolianMouflon	Kalmykia_BA	IranianMouflon	-0.173079	-0.173079	7,8e-05	-19.6382	0	3168.16	4494.39	2449	0.00883176
Goat	AnatolianMouflon	Kalmykia_BA	Europe_modern	-0.024054	-0.024054	9,3e-05	-2.49539	0.012582	2951.54	3097.03	2435	0.00964365
Goat	AnatolianMouflon	Kalmykia_BA	Argali	-0.530935	-0.530935	6,2e-05	-67.2909	0	2486.72	8116.15	2439	0.00787401
Goat	AnatolianMouflon	Kalmykia_BA	Urial	-0.227645	-0.227645	8,2e-05	-25.1342	0	3079.31	4894.51	2446	0.00905539
Goat	AnatolianMouflon	Kalmykia_BA	MiddleEast_modern	-0.019744	-0.019744	0.000106	-1.91533	0.05545	2890.05	3006.47	2415	0.0102956
Goat	AnatolianMouflon	Kalmykia_BA	Anatolia_modern	-0.019396	-0.019396	8,7e-05	-2.08422	0.03714	2898.85	3013.52	2446	0.00932738
Goat	AnatolianMouflon	Iberia_N	Baltic_N	0.010973	0.010973	1,2e-05	3.21847	0.001289	65210.1	63794.4	2461	0.0034641
Goat	AnatolianMouflon	Iberia_N	CypriotMouflon	-0.00255	-0.00255	1,1e-05	-0.774967	0.438359	111251	111820	2462	0.00331662
Goat	AnatolianMouflon	Iberia_N	Kyrgyzstan_N	0.003301	0.003301	9,1e-05	0.346012	0.729334	4730.72	4699.59	2427	0.00953939
Goat	AnatolianMouflon	Iberia_N	Kyrgyzstan_BA	0.005732	0.005732	0.000143	0.478788	0.632089	2716.87	2685.9	2219	0.0119583
Goat	AnatolianMouflon	Iberia_N	EuropeanMouflon	0.000341	0.000341	9e-06	0.112627	0.910326	93214.5	93150.9	2462	0.003
Goat	AnatolianMouflon	Iberia_N	Africa_modern	-0.003404	-0.003404	7e-06	-1.30748	0.191051	104198	104910	2461	0.00264575
Goat	AnatolianMouflon	Iberia_N	Asia_modern	-0.004654	-0.004654	7e-06	-1.75161	0.07984	106146	107138	2462	0.00264575
Goat	AnatolianMouflon	Iberia_N	IranianMouflon	-0.152236	-0.152236	7e-06	-59.2406	0	108250	147128	2462	0.00264575
Goat	AnatolianMouflon	Iberia_N	Europe_modern	0.001079	0.001079	7e-06	0.422592	0.672593	102254	102034	2462	0.00264575
Goat	AnatolianMouflon	Iberia_N	Argali	-0.519911	-0.519911	7e-06	-196.761	0	83970.7	265842	2462	0.00264575
Goat	AnatolianMouflon	Iberia_N	Urial	-0.203209	-0.203209	7e-06	-75.1924	0	104735	158157	2462	0.00264575
Goat	AnatolianMouflon	Iberia_N	MiddleEast_modern	-0.000411	-0.000411	8e-06	-0.147323	0.882877	106631	106719	2462	0.00282843
Goat	AnatolianMouflon	Iberia_N	Anatolia_modern	0.00024	0.00024	6e-06	0.09486	0.924426	105928	105877	2462	0.00244949
Goat	AnatolianMouflon	Baltic_N	CypriotMouflon	-0.011984	-0.011984	1,3e-05	-3.38363	0.000715	79633.8	81565.6	2462	0.00360555
Goat	AnatolianMouflon	Baltic_N	Kyrgyzstan_N	-0.024802	-0.024802	0.00013	-2.17153	0.029891	3254.27	3419.79	2319	0.0114018
Goat	AnatolianMouflon	Baltic_N	Kyrgyzstan_BA	0.011121	0.011121	0.000209	0.769285	0.441724	1893.64	1851.98	2000	0.0144568
Goat	AnatolianMouflon	Baltic_N	EuropeanMouflon	-0.008809	-0.008809	1,1e-05	-2.67157	0.00755	73547.2	74854.4	2462	0.00331662
Goat	AnatolianMouflon	Baltic_N	Africa_modern	-0.014034	-0.014034	8e-06	-5.06533	0	72525.1	74589.7	2460	0.00282843
Goat	AnatolianMouflon	Baltic_N	Asia_modern	-0.014618	-0.014618	8e-06	-5.22537	0	71689.1	73816.1	2461	0.00282843
Goat	AnatolianMouflon	Baltic_N	IranianMouflon	-0.16717	-0.16717	7e-06	-62.2502	0	77786.5	109014	2462	0.00264575
Goat	AnatolianMouflon	Baltic_N	Europe_modern	-0.009271	-0.009271	7e-06	-3.44267	0.000576	70318.4	71634.4	2462	0.00264575
Goat	AnatolianMouflon	Baltic_N	Argali	-0.534467	-0.534467	8e-06	-192.633	0	60967.9	200959	2462	0.00282843
Goat	AnatolianMouflon	Baltic_N	Urial	-0.219384	-0.219384	8e-06	-76.7076	0	75262.3	117566	2462	0.00282843
Goat	AnatolianMouflon	Baltic_N	MiddleEast_modern	-0.00961	-0.00961	9e-06	-3.19018	0.001422	72914.6	74329.6	2462	0.003
Goat	AnatolianMouflon	Baltic_N	Anatolia_modern	-0.00994	-0.00994	7e-06	-3.75994	0.00017	72229.7	73680.1	2462	0.00264575
Goat	AnatolianMouflon	CypriotMouflon	Kyrgyzstan_N	-0.001926	-0.001926	8,4e-05	-0.210134	0.833563	5544.57	5565.97	2442	0.00916515
Goat	AnatolianMouflon	CypriotMouflon	Kyrgyzstan_BA	0.023403	0.023403	0.000129	2.06429	0.03899	3355.19	3201.74	2284	0.0113578
Goat	AnatolianMouflon	CypriotMouflon	EuropeanMouflon	0.002262	0.002262	1e-05	0.731876	0.464244	134635	134027	2462	0.00316228
Goat	AnatolianMouflon	CypriotMouflon	Africa_modern	-0.000499	-0.000499	7e-06	-0.184888	0.853317	134580	134714	2462	0.00264575
Goat	AnatolianMouflon	CypriotMouflon	Asia_modern	-0.001653	-0.001653	8e-06	-0.60295	0.546542	134752	135198	2462	0.00282843
Goat	AnatolianMouflon	CypriotMouflon	IranianMouflon	-0.144507	-0.144507	6e-06	-56.8993	0	130503	174591	2462	0.00244949
Goat	AnatolianMouflon	CypriotMouflon	Europe_modern	0.003928	0.003928	7e-06	1.43663	0.150822	134945	133889	2462	0.00264575
Goat	AnatolianMouflon	CypriotMouflon	Argali	-0.509504	-0.509504	7e-06	-197.214	0	101261	311630	2462	0.00264575
Goat	AnatolianMouflon	CypriotMouflon	Urial	-0.194999	-0.194999	7e-06	-73.622	0	126318	187516	2462	0.00264575
Goat	AnatolianMouflon	CypriotMouflon	MiddleEast_modern	0.002856	0.002856	8e-06	1.00165	0.316514	135758	134985	2462	0.00282843
Goat	AnatolianMouflon	CypriotMouflon	Anatolia_modern	0.004137	0.004137	7e-06	1.5553	0.119875	135088	133975	2462	0.00264575
Goat	AnatolianMouflon	Kyrgyzstan_N	Kyrgyzstan_BA	-0.03682	-0.03682	0.001365	-0.996606	0.318956	215.035	231.476	413	0.0369459
Goat	AnatolianMouflon	Kyrgyzstan_N	EuropeanMouflon	0.003615	0.003615	7,6e-05	0.415174	0.678014	5380.12	5341.36	2446	0.0087178
Goat	AnatolianMouflon	Kyrgyzstan_N	Africa_modern	0.006537	0.006537	5,9e-05	0.854114	0.393042	5177.37	5110.11	2455	0.00768115
Goat	AnatolianMouflon	Kyrgyzstan_N	Asia_modern	0.008621	0.008621	6e-05	1.11227	0.266023	5038.79	4952.65	2455	0.00774597
Goat	AnatolianMouflon	Kyrgyzstan_N	IranianMouflon	-0.14793	-0.14793	5,2e-05	-20.5686	0	5389.39	7260.73	2458	0.0072111
Goat	AnatolianMouflon	Kyrgyzstan_N	Europe_modern	0.014299	0.014299	5,9e-05	1.86581	0.062068	5260.9	5112.57	2454	0.00768115
Goat	AnatolianMouflon	Kyrgyzstan_N	Argali	-0.513672	-0.513672	4,4e-05	-77.5058	0	4235.66	13183.3	2456	0.00663325
Goat	AnatolianMouflon	Kyrgyzstan_N	Urial	-0.199816	-0.199816	5,5e-05	-27.0065	0	5223.54	7832.31	2456	0.0074162
Goat	AnatolianMouflon	Kyrgyzstan_N	MiddleEast_modern	0.006817	0.006817	6,4e-05	0.849287	0.395721	5121.22	5051.87	2453	0.008
Goat	AnatolianMouflon	Kyrgyzstan_N	Anatolia_modern	0.013978	0.013978	5,6e-05	1.86643	0.061981	5142.55	5000.77	2458	0.00748331
Goat	AnatolianMouflon	Kyrgyzstan_BA	EuropeanMouflon	-0.017264	-0.017264	0.000113	-1.62246	0.104705	3105.74	3214.86	2361	0.0106301
Goat	AnatolianMouflon	Kyrgyzstan_BA	Africa_modern	-0.019974	-0.019974	8,9e-05	-2.11248	0.034645	2955.41	3075.88	2416	0.00943398
Goat	AnatolianMouflon	Kyrgyzstan_BA	Asia_modern	-0.025927	-0.025927	9,3e-05	-2.68529	0.007247	2829.96	2980.61	2409	0.00964365
Goat	AnatolianMouflon	Kyrgyzstan_BA	IranianMouflon	-0.167581	-0.167581	7,9e-05	-18.895	0	3120.54	4376.98	2431	0.00888819
Goat	AnatolianMouflon	Kyrgyzstan_BA	Europe_modern	-0.015666	-0.015666	9,2e-05	-1.63762	0.101502	2929.61	3022.86	2410	0.00959166
Goat	AnatolianMouflon	Kyrgyzstan_BA	Argali	-0.530543	-0.530543	6,5e-05	-65.8124	0	2421.6	7894.99	2397	0.00806226
Goat	AnatolianMouflon	Kyrgyzstan_BA	Urial	-0.216295	-0.216295	8,2e-05	-23.8196	0	3006.93	4666.69	2406	0.00905539
Goat	AnatolianMouflon	Kyrgyzstan_BA	MiddleEast_modern	-0.012091	-0.012091	0.000106	-1.17209	0.241162	2922.49	2994.03	2384	0.0102956
Goat	AnatolianMouflon	Kyrgyzstan_BA	Anatolia_modern	-0.018284	-0.018284	8,7e-05	-1.96303	0.049643	2884.29	2991.73	2425	0.00932738
Goat	AnatolianMouflon	EuropeanMouflon	Africa_modern	-0.002543	-0.002543	6e-06	-1.05806	0.29003	127230	127879	2462	0.00244949
Goat	AnatolianMouflon	EuropeanMouflon	Asia_modern	-0.003654	-0.003654	6e-06	-1.47882	0.139188	129511	130461	2462	0.00244949
Goat	AnatolianMouflon	EuropeanMouflon	IranianMouflon	-0.14739	-0.14739	6e-06	-60.8013	0	131209	176572	2462	0.00244949
Goat	AnatolianMouflon	EuropeanMouflon	Europe_modern	0.002325	0.002325	6e-06	0.977975	0.328086	125084	124504	2462	0.00244949
Goat	AnatolianMouflon	EuropeanMouflon	Argali	-0.513309	-0.513309	6e-06	-201.812	0	101499	315601	2462	0.00244949
Goat	AnatolianMouflon	EuropeanMouflon	Urial	-0.198349	-0.198349	7e-06	-77.5287	0	126791	189533	2462	0.00264575
Goat	AnatolianMouflon	EuropeanMouflon	MiddleEast_modern	0.00065	0.00065	7e-06	0.249046	0.803325	130281	130112	2462	0.00264575
Goat	AnatolianMouflon	EuropeanMouflon	Anatolia_modern	0.00157	0.00157	6e-06	0.663035	0.507308	130108	129700	2462	0.00244949
Goat	AnatolianMouflon	Africa_modern	Asia_modern	-0.001185	-0.001185	3e-06	-0.69179	0.489069	121450	121738	2462	0.00173205
Goat	AnatolianMouflon	Africa_modern	IranianMouflon	-0.145561	-0.145561	4e-06	-72.4273	0	131329	176075	2462	0.002
Goat	AnatolianMouflon	Africa_modern	Europe_modern	0.005123	0.005123	3e-06	2.86603	0.004157	123970	122707	2462	0.00173205
Goat	AnatolianMouflon	Africa_modern	Argali	-0.51103	-0.51103	6e-06	-212.594	0	102191	315792	2462	0.00244949
Goat	AnatolianMouflon	Africa_modern	Urial	-0.196456	-0.196456	5e-06	-87.888	0	127115	189271	2462	0.00223607
Goat	AnatolianMouflon	Africa_modern	MiddleEast_modern	0.003688	0.003688	4e-06	1.88268	0.059743	122031	121134	2462	0.002
Goat	AnatolianMouflon	Africa_modern	Anatolia_modern	0.004493	0.004493	3e-06	2.83237	0.00462	123237	122135	2462	0.00173205
Goat	AnatolianMouflon	Asia_modern	IranianMouflon	-0.144487	-0.144487	4e-06	-69.8471	0	131532	175960	2462	0.002
Goat	AnatolianMouflon	Asia_modern	Europe_modern	0.006236	0.006236	3e-06	3.46539	0.000529	123983	122447	2462	0.00173205
Goat	AnatolianMouflon	Asia_modern	Argali	-0.510997	-0.510997	6e-06	-210.077	0	102084	315434	2462	0.00244949
Goat	AnatolianMouflon	Asia_modern	Urial	-0.195461	-0.195461	5e-06	-85.0017	0	127345	189221	2462	0.00223607
Goat	AnatolianMouflon	Asia_modern	MiddleEast_modern	0.005128	0.005128	4e-06	2.62804	0.008588	119345	118128	2462	0.002
Goat	AnatolianMouflon	Asia_modern	Anatolia_modern	0.005876	0.005876	2e-06	3.88932	0.000101	120976	119563	2462	0.00141421
Goat	AnatolianMouflon	IranianMouflon	Europe_modern	0.149401	0.149401	4e-06	72.9832	0	176908	130918	2462	0.002
Goat	AnatolianMouflon	IranianMouflon	Argali	-0.431869	-0.431869	6e-06	-182.714	0	111139	280105	2462	0.00244949
Goat	AnatolianMouflon	IranianMouflon	Urial	-0.058237	-0.058237	4e-06	-31.0024	0	141108	158560	2462	0.002
Goat	AnatolianMouflon	IranianMouflon	MiddleEast_modern	0.147999	0.147999	5e-06	68.7959	0	176901	131289	2462	0.00223607
Goat	AnatolianMouflon	IranianMouflon	Anatolia_modern	0.148189	0.148189	4e-06	75.3025	0	177599	131756	2462	0.002
Goat	AnatolianMouflon	Europe_modern	Argali	-0.512995	-0.512995	6e-06	-213.458	0	102006	316906	2462	0.00244949
Goat	AnatolianMouflon	Europe_modern	Urial	-0.200274	-0.200274	5e-06	-91.5708	0	126574	189969	2462	0.00223607
Goat	AnatolianMouflon	Europe_modern	MiddleEast_modern	-0.001427	-0.001427	4e-06	-0.695562	0.486703	123736	124089	2462	0.002
Goat	AnatolianMouflon	Europe_modern	Anatolia_modern	-0.000542	-0.000542	3e-06	-0.324528	0.745539	123541	123675	2462	0.00173205
Goat	AnatolianMouflon	Argali	Urial	0.400011	0.400011	6e-06	161.959	0	264735	113455	2462	0.00244949
Goat	AnatolianMouflon	Argali	MiddleEast_modern	0.512278	0.512278	6e-06	211.049	0	316487	102070	2462	0.00244949
Goat	AnatolianMouflon	Argali	Anatolia_modern	0.510868	0.510868	6e-06	215.456	0	317490	102785	2462	0.00244949
Goat	AnatolianMouflon	Urial	MiddleEast_modern	0.198285	0.198285	6e-06	84.3651	0	190316	127332	2462	0.00244949
Goat	AnatolianMouflon	Urial	Anatolia_modern	0.198115	0.198115	5e-06	89.6349	0	191230	127988	2462	0.00223607
Goat	AnatolianMouflon	MiddleEast_modern	Anatolia_modern	0.000858	0.000858	3e-06	0.481427	0.630213	119851	119646	2462	0.00173205
Goat	Anatolia_EPI	France_N	WestAnatolia_N	0.005473	0.005473	0.000128	0.483916	0.628446	2365.39	2339.64	2349	0.0113137
Goat	Anatolia_EPI	France_N	LakesDistrict_N	0.014351	0.014351	0.000195	1.02871	0.303618	1537.22	1493.72	2128	0.0139642
Goat	Anatolia_EPI	France_N	CentralAnatolia_EN	-0.003881	-0.003881	3,3e-05	-0.670988	0.502228	9582.05	9656.72	2458	0.00574456
Goat	Anatolia_EPI	France_N	CentralAnatolia_LN	0.027002	0.027002	0.000421	1.31651	0.188004	627.291	594.306	1452	0.0205183
Goat	Anatolia_EPI	France_N	Iran_N	0.016105	0.016105	0.000212	1.10611	0.26868	1461.34	1415.02	2137	0.0145602
Goat	Anatolia_EPI	France_N	Kalmykia_BA	0.002033	0.002033	0.000542	0.087329	0.93041	449.267	447.444	1208	0.0232809
Goat	Anatolia_EPI	France_N	Iberia_N	-0.000226	-0.000226	2,6e-05	-0.044389	0.964594	11777.7	11783	2459	0.00509902
Goat	Anatolia_EPI	France_N	Baltic_N	0.03212	0.03212	3,7e-05	5.28587	0	9611.89	9013.63	2459	0.00608276
Goat	Anatolia_EPI	France_N	CypriotMouflon	-0.044817	-0.044817	2,8e-05	-8.40515	0	14103.9	15427.4	2459	0.0052915
Goat	Anatolia_EPI	France_N	AnatolianMouflon	-0.078737	-0.078737	4,1e-05	-12.2417	0	9266.05	10849.9	2459	0.00640312
Goat	Anatolia_EPI	France_N	Kyrgyzstan_N	0.026048	0.026048	0.000361	1.37102	0.170369	755.027	716.691	1562	0.019
Goat	Anatolia_EPI	France_N	Kyrgyzstan_BA	0.028243	0.028243	0.000586	1.16683	0.243278	453.75	428.824	1117	0.0242074
Goat	Anatolia_EPI	France_N	EuropeanMouflon	-0.043153	-0.043153	2,3e-05	-8.94001	0	12468.1	13592.7	2459	0.00479583
Goat	Anatolia_EPI	France_N	Africa_modern	-0.049289	-0.049289	1,7e-05	-12.0762	0	13334.3	14716.9	2459	0.00412311
Goat	Anatolia_EPI	France_N	Asia_modern	-0.053736	-0.053736	1,7e-05	-12.9488	0	13514.2	15049.1	2459	0.00412311
Goat	Anatolia_EPI	France_N	IranianMouflon	-0.229195	-0.229195	1,6e-05	-57.9883	0	13074.4	20849.6	2459	0.004
Goat	Anatolia_EPI	France_N	Europe_modern	-0.04173	-0.04173	1,6e-05	-10.4721	0	13087.7	14227.5	2459	0.004
Goat	Anatolia_EPI	France_N	Argali	-0.575584	-0.575584	1,3e-05	-161.094	0	9983.66	37062.9	2460	0.00360555
Goat	Anatolia_EPI	France_N	Urial	-0.26988	-0.26988	1,7e-05	-66.2854	0	12810.2	22280.5	2459	0.00412311
Goat	Anatolia_EPI	France_N	MiddleEast_modern	-0.052852	-0.052852	1,9e-05	-12.1019	0	13521.8	15030.9	2459	0.0043589
Goat	Anatolia_EPI	France_N	Anatolia_modern	-0.045973	-0.045973	1,5e-05	-11.7068	0	13449.4	14745.6	2459	0.00387298
Goat	Anatolia_EPI	WestAnatolia_N	LakesDistrict_N	0.000819	0.000819	0.001052	0.025239	0.979865	348.393	347.823	597	0.0324345
Goat	Anatolia_EPI	WestAnatolia_N	CentralAnatolia_EN	0.008544	0.008544	0.000205	0.597398	0.550242	1829.48	1798.48	2083	0.0143178
Goat	Anatolia_EPI	WestAnatolia_N	CentralAnatolia_LN	0.067797	0.067797	0.001843	1.57944	0.114235	192.907	168.411	326	0.0429302
Goat	Anatolia_EPI	WestAnatolia_N	Iran_N	-0.012156	-0.012156	0.001074	-0.370988	0.710647	352.573	361.251	580	0.0327719
Goat	Anatolia_EPI	WestAnatolia_N	Kalmykia_BA	0.007672	0.007672	0.002549	0.15195	0.879226	116.592	114.816	224	0.0504876
Goat	Anatolia_EPI	WestAnatolia_N	Iberia_N	0.001826	0.001826	0.000165	0.141974	0.887101	2290.94	2282.58	2218	0.0128452
Goat	Anatolia_EPI	WestAnatolia_N	Baltic_N	0.039502	0.039502	0.000221	2.65715	0.00788	1868.55	1726.54	1980	0.0148661
Goat	Anatolia_EPI	WestAnatolia_N	CypriotMouflon	-0.04694	-0.04694	0.000159	-3.72297	0.000197	2540.97	2791.26	2252	0.0126095
Goat	Anatolia_EPI	WestAnatolia_N	AnatolianMouflon	-0.073327	-0.073327	0.00023	-4.83039	1e-06	1786.8	2069.58	1942	0.0151658
Goat	Anatolia_EPI	WestAnatolia_N	Kyrgyzstan_N	-0.03026	-0.03026	0.00158	-0.761207	0.446533	209.256	222.316	360	0.0397492
Goat	Anatolia_EPI	WestAnatolia_N	Kyrgyzstan_BA	0.12587	0.12587	0.002204	2.68132	0.007333	144.587	112.258	230	0.0469468
Goat	Anatolia_EPI	WestAnatolia_N	EuropeanMouflon	-0.051852	-0.051852	0.000143	-4.32964	1,5e-05	2341.96	2598.11	2333	0.0119583
Goat	Anatolia_EPI	WestAnatolia_N	Africa_modern	-0.049339	-0.049339	0.000108	-4.73739	2e-06	2447.16	2701.17	2415	0.0103923
Goat	Anatolia_EPI	WestAnatolia_N	Asia_modern	-0.064941	-0.064941	0.000109	-6.21176	0	2428.39	2765.7	2414	0.0104403
Goat	Anatolia_EPI	WestAnatolia_N	IranianMouflon	-0.226619	-0.226619	9e-05	-23.9533	0	2331.15	3697.31	2429	0.00948683
Goat	Anatolia_EPI	WestAnatolia_N	Europe_modern	-0.04318	-0.04318	0.000109	-4.12697	3,7e-05	2383.48	2598.6	2411	0.0104403
Goat	Anatolia_EPI	WestAnatolia_N	Argali	-0.56675	-0.56675	7,2e-05	-66.8407	0	1813.96	6559.76	2404	0.00848528
Goat	Anatolia_EPI	WestAnatolia_N	Urial	-0.266167	-0.266167	9,6e-05	-27.1945	0	2282.31	3937.94	2411	0.00979796
Goat	Anatolia_EPI	WestAnatolia_N	MiddleEast_modern	-0.070215	-0.070215	0.000121	-6.37163	0	2416.7	2781.71	2381	0.011
Goat	Anatolia_EPI	WestAnatolia_N	Anatolia_modern	-0.048539	-0.048539	0.000103	-4.7923	2e-06	2422.49	2669.66	2426	0.0101489
Goat	Anatolia_EPI	LakesDistrict_N	CentralAnatolia_EN	-0.00693	-0.00693	0.000312	-0.39223	0.694888	1135.72	1151.57	1678	0.0176635
Goat	Anatolia_EPI	LakesDistrict_N	CentralAnatolia_LN	-0.070124	-0.070124	0.002496	-1.40374	0.160397	116.336	133.882	212	0.04996
Goat	Anatolia_EPI	LakesDistrict_N	Iran_N	-0.063475	-0.063475	0.001479	-1.65069	0.098803	222.652	252.834	390	0.0384578
Goat	Anatolia_EPI	LakesDistrict_N	Kalmykia_BA	-0.065847	-0.065847	0.003122	-1.17848	0.238604	81.684	93.1995	163	0.0558749
Goat	Anatolia_EPI	LakesDistrict_N	Iberia_N	0.001441	0.001441	0.000257	0.089999	0.928288	1453.36	1449.18	1937	0.0160312
Goat	Anatolia_EPI	LakesDistrict_N	Baltic_N	0.060552	0.060552	0.000358	3.20161	0.001367	1167.02	1033.76	1575	0.0189209
Goat	Anatolia_EPI	LakesDistrict_N	CypriotMouflon	-0.075561	-0.075561	0.000248	-4.79951	2e-06	1520.39	1768.93	1939	0.015748
Goat	Anatolia_EPI	LakesDistrict_N	AnatolianMouflon	-0.123782	-0.123782	0.000357	-6.55024	0	1048.95	1345.32	1534	0.0188944
Goat	Anatolia_EPI	LakesDistrict_N	Kyrgyzstan_N	0.083373	0.083373	0.002016	1.85689	0.063327	164.031	138.785	254	0.0448999
Goat	Anatolia_EPI	LakesDistrict_N	Kyrgyzstan_BA	0.000105	0.000105	0.002681	0.002035	0.998376	107.463	107.441	180	0.0517784
Goat	Anatolia_EPI	LakesDistrict_N	EuropeanMouflon	-0.038229	-0.038229	0.000215	-2.60777	0.009113	1537.82	1660.07	2095	0.0146629
Goat	Anatolia_EPI	LakesDistrict_N	Africa_modern	-0.077589	-0.077589	0.000163	-6.06997	0	1476.55	1724.95	2268	0.0127671
Goat	Anatolia_EPI	LakesDistrict_N	Asia_modern	-0.087405	-0.087405	0.000164	-6.81785	0	1479.64	1763.07	2271	0.0128062
Goat	Anatolia_EPI	LakesDistrict_N	IranianMouflon	-0.239763	-0.239763	0.000145	-19.9146	0	1423.01	2320.59	2301	0.0120416
Goat	Anatolia_EPI	LakesDistrict_N	Europe_modern	-0.070779	-0.070779	0.000167	-5.47475	0	1467.42	1690.96	2259	0.0129228
Goat	Anatolia_EPI	LakesDistrict_N	Argali	-0.592663	-0.592663	0.000103	-58.3188	0	1055.76	4127.95	2239	0.0101489
Goat	Anatolia_EPI	LakesDistrict_N	Urial	-0.285139	-0.285139	0.000151	-23.2289	0	1391.92	2502.32	2257	0.0122882
Goat	Anatolia_EPI	LakesDistrict_N	MiddleEast_modern	-0.081347	-0.081347	0.000177	-6.11213	0	1484.99	1747.98	2189	0.0133041
Goat	Anatolia_EPI	LakesDistrict_N	Anatolia_modern	-0.062864	-0.062864	0.000158	-5.00403	1e-06	1485.18	1684.44	2302	0.0125698
Goat	Anatolia_EPI	CentralAnatolia_EN	CentralAnatolia_LN	-0.035018	-0.035018	0.000724	-1.30131	0.193152	456.934	490.097	943	0.0269072
Goat	Anatolia_EPI	CentralAnatolia_EN	Iran_N	0.045806	0.045806	0.000361	2.41236	0.01585	1098.55	1002.31	1624	0.019
Goat	Anatolia_EPI	CentralAnatolia_EN	Kalmykia_BA	0.003046	0.003046	0.000942	0.099259	0.920933	344.854	342.76	750	0.030692
Goat	Anatolia_EPI	CentralAnatolia_EN	Iberia_N	0.010436	0.010436	4,2e-05	1.61974	0.105289	9393.11	9199.09	2458	0.00648074
Goat	Anatolia_EPI	CentralAnatolia_EN	Baltic_N	0.047145	0.047145	5,9e-05	6.11354	0	7298.56	6641.37	2455	0.00768115
Goat	Anatolia_EPI	CentralAnatolia_EN	CypriotMouflon	-0.037132	-0.037132	4,6e-05	-5.48859	0	10089.7	10867.9	2457	0.00678233
Goat	Anatolia_EPI	CentralAnatolia_EN	AnatolianMouflon	-0.074657	-0.074657	6,3e-05	-9.37108	0	6714.47	7797.92	2449	0.00793725
Goat	Anatolia_EPI	CentralAnatolia_EN	Kyrgyzstan_N	0.04551	0.04551	0.000591	1.87248	0.061141	593.304	541.652	1053	0.0243105
Goat	Anatolia_EPI	CentralAnatolia_EN	Kyrgyzstan_BA	0.047054	0.047054	0.000934	1.54006	0.123545	377.542	343.609	733	0.0305614
Goat	Anatolia_EPI	CentralAnatolia_EN	EuropeanMouflon	-0.031277	-0.031277	4e-05	-4.92633	1e-06	9742.07	10371.1	2458	0.00632456
Goat	Anatolia_EPI	CentralAnatolia_EN	Africa_modern	-0.041772	-0.041772	3e-05	-7.61279	0	9747.25	10597.1	2459	0.00547723
Goat	Anatolia_EPI	CentralAnatolia_EN	Asia_modern	-0.044563	-0.044563	3,1e-05	-7.94355	0	9694.62	10599	2459	0.00556776
Goat	Anatolia_EPI	CentralAnatolia_EN	IranianMouflon	-0.226147	-0.226147	2,5e-05	-45.4979	0	9321.44	14769.5	2459	0.005
Goat	Anatolia_EPI	CentralAnatolia_EN	Europe_modern	-0.034701	-0.034701	3e-05	-6.32825	0	9710.59	10408.7	2459	0.00547723
Goat	Anatolia_EPI	CentralAnatolia_EN	Argali	-0.574035	-0.574035	2e-05	-127.479	0	7151.66	26427	2459	0.00447214
Goat	Anatolia_EPI	CentralAnatolia_EN	Urial	-0.263558	-0.263558	2,7e-05	-50.6827	0	9152.31	15703.2	2459	0.00519615
Goat	Anatolia_EPI	CentralAnatolia_EN	MiddleEast_modern	-0.046013	-0.046013	3,3e-05	-8.05689	0	9772.46	10715.2	2459	0.00574456
Goat	Anatolia_EPI	CentralAnatolia_EN	Anatolia_modern	-0.038709	-0.038709	2,8e-05	-7.2645	0	9772.73	10559.8	2459	0.0052915
Goat	Anatolia_EPI	CentralAnatolia_LN	Iran_N	-0.06597	-0.06597	0.002508	-1.31734	0.187724	117.82	134.464	205	0.0500799
Goat	Anatolia_EPI	CentralAnatolia_LN	Kalmykia_BA	-0.101081	-0.101081	0.004681	-1.47737	0.139578	52.0998	63.8168	86	0.0684178
Goat	Anatolia_EPI	CentralAnatolia_LN	Iberia_N	-0.036067	-0.036067	0.000566	-1.51632	0.129439	576.877	620.047	1181	0.0237908
Goat	Anatolia_EPI	CentralAnatolia_LN	Baltic_N	0.032971	0.032971	0.000808	1.15989	0.246094	481.45	450.715	891	0.0284253
Goat	Anatolia_EPI	CentralAnatolia_LN	CypriotMouflon	-0.129558	-0.129558	0.000534	-5.60746	0	607.112	787.84	1234	0.0231084
Goat	Anatolia_EPI	CentralAnatolia_LN	AnatolianMouflon	-0.193709	-0.193709	0.000742	-7.10913	0	417.298	617.807	865	0.0272397
Goat	Anatolia_EPI	CentralAnatolia_LN	Kyrgyzstan_N	0.018717	0.018717	0.003001	0.341669	0.7326	83.4182	80.3529	122	0.0547814
Goat	Anatolia_EPI	CentralAnatolia_LN	Kyrgyzstan_BA	0.065803	0.065803	0.00409	1.02889	0.303529	68.8215	60.3234	106	0.0639531
Goat	Anatolia_EPI	CentralAnatolia_LN	EuropeanMouflon	-0.132153	-0.132153	0.00044	-6.29892	0	580.172	756.866	1414	0.0209762
Goat	Anatolia_EPI	CentralAnatolia_LN	Africa_modern	-0.112737	-0.112737	0.000346	-6.06306	0	592.568	743.153	1656	0.0186011
Goat	Anatolia_EPI	CentralAnatolia_LN	Asia_modern	-0.123608	-0.123608	0.00035	-6.60478	0	582.606	746.95	1651	0.0187083
Goat	Anatolia_EPI	CentralAnatolia_LN	IranianMouflon	-0.295748	-0.295748	0.000296	-17.1783	0	549.823	1011.62	1744	0.0172047
Goat	Anatolia_EPI	CentralAnatolia_LN	Europe_modern	-0.114366	-0.114366	0.000355	-6.06804	0	573.569	721.704	1644	0.0188414
Goat	Anatolia_EPI	CentralAnatolia_LN	Argali	-0.622128	-0.622128	0.000206	-43.3403	0	429.206	1842.49	1619	0.0143527
Goat	Anatolia_EPI	CentralAnatolia_LN	Urial	-0.330388	-0.330388	0.000304	-18.9527	0	560.551	1113.71	1684	0.0174356
Goat	Anatolia_EPI	CentralAnatolia_LN	MiddleEast_modern	-0.14132	-0.14132	0.000394	-7.12122	0	571.483	759.591	1523	0.0198494
Goat	Anatolia_EPI	CentralAnatolia_LN	Anatolia_modern	-0.113018	-0.113018	0.000338	-6.15114	0	579.849	727.617	1734	0.0183848
Goat	Anatolia_EPI	Iran_N	Kalmykia_BA	0.043105	0.043105	0.003204	0.761489	0.446365	91.9449	84.3458	152	0.0566039
Goat	Anatolia_EPI	Iran_N	Iberia_N	0.007057	0.007057	0.000275	0.425942	0.67015	1368.8	1349.62	1885	0.0165831
Goat	Anatolia_EPI	Iran_N	Baltic_N	-0.000323	-0.000323	0.000392	-0.0163	0.986995	1026.51	1027.17	1532	0.019799
Goat	Anatolia_EPI	Iran_N	CypriotMouflon	-0.065397	-0.065397	0.000268	-3.99525	6,5e-05	1429.14	1629.14	1899	0.0163707
Goat	Anatolia_EPI	Iran_N	AnatolianMouflon	-0.113033	-0.113033	4e-04	-5.65221	0	984.23	1235.08	1464	0.02
Goat	Anatolia_EPI	Iran_N	Kyrgyzstan_N	-0.05752	-0.05752	0.002077	-1.2622	0.206875	133.858	150.196	228	0.0455741
Goat	Anatolia_EPI	Iran_N	Kyrgyzstan_BA	0.048988	0.048988	0.002636	0.954135	0.340015	103.207	93.5672	165	0.051342
Goat	Anatolia_EPI	Iran_N	EuropeanMouflon	-0.087921	-0.087921	0.000226	-5.84759	0	1352.34	1613.06	2091	0.0150333
Goat	Anatolia_EPI	Iran_N	Africa_modern	-0.102124	-0.102124	0.000179	-7.64271	0	1317.98	1617.79	2247	0.0133791
Goat	Anatolia_EPI	Iran_N	Asia_modern	-0.100896	-0.100896	0.000186	-7.40444	0	1248.97	1529.28	2250	0.0136382
Goat	Anatolia_EPI	Iran_N	IranianMouflon	-0.261828	-0.261828	0.000156	-20.9762	0	1295.3	2214.19	2298	0.01249
Goat	Anatolia_EPI	Iran_N	Europe_modern	-0.08835	-0.08835	0.000182	-6.54366	0	1307.41	1560.81	2244	0.0134907
Goat	Anatolia_EPI	Iran_N	Argali	-0.586203	-0.586203	0.000113	-55.2491	0	1007.81	3863.21	2200	0.0106301
Goat	Anatolia_EPI	Iran_N	Urial	-0.280459	-0.280459	0.000168	-21.6315	0	1301.94	2316.87	2248	0.0129615
Goat	Anatolia_EPI	Iran_N	MiddleEast_modern	-0.09251	-0.09251	0.000213	-6.33354	0	1262.33	1519.69	2139	0.0145945
Goat	Anatolia_EPI	Iran_N	Anatolia_modern	-0.089007	-0.089007	0.000178	-6.67646	0	1278.36	1528.16	2292	0.0133417
Goat	Anatolia_EPI	Kalmykia_BA	Iberia_N	0.00702	0.00702	0.00073	0.259764	0.795046	420.786	414.919	912	0.0270185
Goat	Anatolia_EPI	Kalmykia_BA	Baltic_N	0.013863	0.013863	0.001099	0.418198	0.675803	321.443	312.652	674	0.0331512
Goat	Anatolia_EPI	Kalmykia_BA	CypriotMouflon	-0.067818	-0.067818	0.000743	-2.48869	0.012822	438.204	501.965	974	0.027258
Goat	Anatolia_EPI	Kalmykia_BA	AnatolianMouflon	-0.135882	-0.135882	0.001046	-4.20195	2,6e-05	299.244	393.356	654	0.0323419
Goat	Anatolia_EPI	Kalmykia_BA	Kyrgyzstan_N	-0.033962	-0.033962	0.003603	-0.565811	0.571523	54.7159	58.5631	97	0.060025
Goat	Anatolia_EPI	Kalmykia_BA	Kyrgyzstan_BA	0.056623	0.056623	0.004055	0.889156	0.373919	48.2717	43.0981	81	0.0636789
Goat	Anatolia_EPI	Kalmykia_BA	EuropeanMouflon	-0.076439	-0.076439	0.000586	-3.15884	0.001584	450.909	525.549	1164	0.0242074
Goat	Anatolia_EPI	Kalmykia_BA	Africa_modern	-0.090865	-0.090865	0.000459	-4.2402	2,2e-05	405.782	486.895	1364	0.0214243
Goat	Anatolia_EPI	Kalmykia_BA	Asia_modern	-0.097821	-0.097821	0.000466	-4.5327	6e-06	391.369	476.239	1365	0.021587
Goat	Anatolia_EPI	Kalmykia_BA	IranianMouflon	-0.266577	-0.266577	0.000409	-13.1853	0	400.241	691.192	1440	0.0202237
Goat	Anatolia_EPI	Kalmykia_BA	Europe_modern	-0.088845	-0.088845	0.000459	-4.14564	3,4e-05	401.803	480.161	1360	0.0214243
Goat	Anatolia_EPI	Kalmykia_BA	Argali	-0.555555	-0.555555	0.00034	-30.1148	0	340.727	1192.54	1328	0.0184391
Goat	Anatolia_EPI	Kalmykia_BA	Urial	-0.303336	-0.303336	0.000424	-14.7365	0	408.868	764.92	1371	0.0205913
Goat	Anatolia_EPI	Kalmykia_BA	MiddleEast_modern	-0.096533	-0.096533	0.000552	-4.10697	4e-05	383.394	465.323	1163	0.0234947
Goat	Anatolia_EPI	Kalmykia_BA	Anatolia_modern	-0.07178	-0.07178	0.000443	-3.41085	0.000648	391.382	451.914	1419	0.0210476
Goat	Anatolia_EPI	Iberia_N	Baltic_N	0.031566	0.031566	4,3e-05	4.78682	2e-06	9203.62	8640.36	2458	0.00655744
Goat	Anatolia_EPI	Iberia_N	CypriotMouflon	-0.045231	-0.045231	3,6e-05	-7.55015	0	13518.1	14798.9	2459	0.006
Goat	Anatolia_EPI	Iberia_N	AnatolianMouflon	-0.081807	-0.081807	5,1e-05	-11.5092	0	8839.65	10414.8	2458	0.00714143
Goat	Anatolia_EPI	Iberia_N	Kyrgyzstan_N	0.0422	0.0422	0.000465	1.95778	0.050256	747.074	686.575	1288	0.0215639
Goat	Anatolia_EPI	Iberia_N	Kyrgyzstan_BA	0.051366	0.051366	0.000746	1.88121	0.059944	449.54	405.614	889	0.027313
Goat	Anatolia_EPI	Iberia_N	EuropeanMouflon	-0.043784	-0.043784	3,3e-05	-7.59129	0	11405	12449.5	2459	0.00574456
Goat	Anatolia_EPI	Iberia_N	Africa_modern	-0.050274	-0.050274	2,4e-05	-10.2595	0	12711.4	14057.2	2460	0.00489898
Goat	Anatolia_EPI	Iberia_N	Asia_modern	-0.053902	-0.053902	2,4e-05	-10.9816	0	12850	14314.2	2460	0.00489898
Goat	Anatolia_EPI	Iberia_N	IranianMouflon	-0.230379	-0.230379	2e-05	-51.1745	0	12481.5	19953.9	2460	0.00447214
Goat	Anatolia_EPI	Iberia_N	Europe_modern	-0.041905	-0.041905	2,4e-05	-8.57779	0	12473	13564.1	2460	0.00489898
Goat	Anatolia_EPI	Iberia_N	Argali	-0.576914	-0.576914	1,5e-05	-148.027	0	9545.46	35577.6	2459	0.00387298
Goat	Anatolia_EPI	Iberia_N	Urial	-0.271211	-0.271211	2,1e-05	-58.7192	0	12217.9	21311.5	2460	0.00458258
Goat	Anatolia_EPI	Iberia_N	MiddleEast_modern	-0.05452	-0.05452	2,7e-05	-10.5161	0	12816.2	14294.2	2460	0.00519615
Goat	Anatolia_EPI	Iberia_N	Anatolia_modern	-0.046838	-0.046838	2,3e-05	-9.84241	0	12828.2	14088.9	2460	0.00479583
Goat	Anatolia_EPI	Baltic_N	CypriotMouflon	-0.074988	-0.074988	4,8e-05	-10.8251	0	9806.39	11396.3	2459	0.0069282
Goat	Anatolia_EPI	Baltic_N	AnatolianMouflon	-0.116906	-0.116906	6,6e-05	-14.3593	0	6512.22	8236.43	2450	0.00812404
Goat	Anatolia_EPI	Baltic_N	Kyrgyzstan_N	-0.00819	-0.00819	0.000656	-0.319846	0.749085	550.898	559.997	978	0.0256125
Goat	Anatolia_EPI	Baltic_N	Kyrgyzstan_BA	2,5e-05	2,5e-05	0.001111	0.000763	0.999391	317.179	317.163	617	0.0333317
Goat	Anatolia_EPI	Baltic_N	EuropeanMouflon	-0.074928	-0.074928	4,2e-05	-11.5064	0	9073.67	10543.5	2458	0.00648074
Goat	Anatolia_EPI	Baltic_N	Africa_modern	-0.084347	-0.084347	3,3e-05	-14.7542	0	8962.34	10613.5	2459	0.00574456
Goat	Anatolia_EPI	Baltic_N	Asia_modern	-0.090444	-0.090444	3,3e-05	-15.7639	0	8770.42	10514.6	2458	0.00574456
Goat	Anatolia_EPI	Baltic_N	IranianMouflon	-0.26503	-0.26503	2,6e-05	-52.1244	0	9051.66	15579.7	2459	0.00509902
Goat	Anatolia_EPI	Baltic_N	Europe_modern	-0.076494	-0.076494	3,2e-05	-13.4887	0	8657.68	10091.9	2458	0.00565685
Goat	Anatolia_EPI	Baltic_N	Argali	-0.601977	-0.601977	1,9e-05	-138.729	0	6991.05	28137.8	2460	0.0043589
Goat	Anatolia_EPI	Baltic_N	Urial	-0.305481	-0.305481	2,7e-05	-58.5027	0	8875.51	16683.2	2459	0.00519615
Goat	Anatolia_EPI	Baltic_N	MiddleEast_modern	-0.089823	-0.089823	3,6e-05	-14.8692	0	8837.86	10582.2	2459	0.006
Goat	Anatolia_EPI	Baltic_N	Anatolia_modern	-0.081221	-0.081221	3e-05	-14.8645	0	8838.06	10400.7	2459	0.00547723
Goat	Anatolia_EPI	CypriotMouflon	AnatolianMouflon	-0.028789	-0.028789	5,1e-05	-4.03507	5,5e-05	9906.52	10493.8	2458	0.00714143
Goat	Anatolia_EPI	CypriotMouflon	Kyrgyzstan_N	0.093074	0.093074	0.00046	4.34037	1,4e-05	907.978	753.352	1322	0.0214476
Goat	Anatolia_EPI	CypriotMouflon	Kyrgyzstan_BA	0.125707	0.125707	0.000698	4.7585	2e-06	552.294	428.945	931	0.0264197
Goat	Anatolia_EPI	CypriotMouflon	EuropeanMouflon	0.00807	0.00807	3,2e-05	1.424	0.154446	15210.9	14967.4	2459	0.00565685
Goat	Anatolia_EPI	CypriotMouflon	Africa_modern	-0.001296	-0.001296	2,4e-05	-0.263034	0.792524	15038.7	15077.7	2459	0.00489898
Goat	Anatolia_EPI	CypriotMouflon	Asia_modern	-0.005846	-0.005846	2,4e-05	-1.19759	0.231077	15071.7	15248.9	2459	0.00489898
Goat	Anatolia_EPI	CypriotMouflon	IranianMouflon	-0.189217	-0.189217	2,2e-05	-40.2218	0	13903.5	20393	2459	0.00469042
Goat	Anatolia_EPI	CypriotMouflon	Europe_modern	0.00712	0.00712	2,3e-05	1.47185	0.141061	15163.7	14949.3	2459	0.00479583
Goat	Anatolia_EPI	CypriotMouflon	Argali	-0.548552	-0.548552	1,8e-05	-129.142	0	10672.6	36609.2	2460	0.00424264
Goat	Anatolia_EPI	CypriotMouflon	Urial	-0.230606	-0.230606	2,3e-05	-47.7419	0	13630.4	21801.1	2459	0.00479583
Goat	Anatolia_EPI	CypriotMouflon	MiddleEast_modern	-0.005252	-0.005252	2,6e-05	-1.03038	0.302831	15098.2	15257.6	2459	0.00509902
Goat	Anatolia_EPI	CypriotMouflon	Anatolia_modern	0.00223	0.00223	2,3e-05	0.465389	0.641653	15118.9	15051.6	2459	0.00479583
Goat	Anatolia_EPI	AnatolianMouflon	Kyrgyzstan_N	0.167205	0.167205	0.000647	6.57497	0	715.043	510.179	952	0.0254362
Goat	Anatolia_EPI	AnatolianMouflon	Kyrgyzstan_BA	0.200576	0.200576	0.000906	6.66271	0	484.421	322.56	698	0.0300998
Goat	Anatolia_EPI	AnatolianMouflon	EuropeanMouflon	0.04144	0.04144	4,4e-05	6.23961	0	10612.5	9767.93	2457	0.00663325
Goat	Anatolia_EPI	AnatolianMouflon	Africa_modern	0.027441	0.027441	3,5e-05	4.61283	4e-06	10464	9905.04	2459	0.00591608
Goat	Anatolia_EPI	AnatolianMouflon	Asia_modern	0.023713	0.023713	3,5e-05	4.00161	6,3e-05	10413	9930.6	2459	0.00591608
Goat	Anatolia_EPI	AnatolianMouflon	IranianMouflon	-0.16278	-0.16278	3,2e-05	-28.9177	0	9303.12	12920.7	2459	0.00565685
Goat	Anatolia_EPI	AnatolianMouflon	Europe_modern	0.037839	0.037839	3,4e-05	6.51166	0	10568.2	9797.54	2459	0.00583095
Goat	Anatolia_EPI	AnatolianMouflon	Argali	-0.532616	-0.532616	2,6e-05	-104.109	0	7165.42	23496.4	2460	0.00509902
Goat	Anatolia_EPI	AnatolianMouflon	Urial	-0.208027	-0.208027	3,5e-05	-35.3526	0	9055.14	13812.2	2459	0.00591608
Goat	Anatolia_EPI	AnatolianMouflon	MiddleEast_modern	0.022603	0.022603	3,7e-05	3.71273	0.000205	10419.8	9959.2	2459	0.00608276
Goat	Anatolia_EPI	AnatolianMouflon	Anatolia_modern	0.031889	0.031889	3,3e-05	5.52475	0	10517.1	9867.1	2459	0.00574456
Goat	Anatolia_EPI	Kyrgyzstan_N	Kyrgyzstan_BA	0.036484	0.036484	0.002862	0.681934	0.495281	78.7828	73.2365	128	0.0534977
Goat	Anatolia_EPI	Kyrgyzstan_N	EuropeanMouflon	-0.093465	-0.093465	0.000383	-4.77481	2e-06	739.097	891.501	1516	0.0195704
Goat	Anatolia_EPI	Kyrgyzstan_N	Africa_modern	-0.104798	-0.104798	0.000302	-6.03138	0	698.048	861.485	1738	0.0173781
Goat	Anatolia_EPI	Kyrgyzstan_N	Asia_modern	-0.099602	-0.099602	0.000306	-5.69285	0	683.201	834.353	1720	0.0174929
Goat	Anatolia_EPI	Kyrgyzstan_N	IranianMouflon	-0.262454	-0.262454	0.000267	-16.0717	0	682.073	1167.5	1824	0.0163401
Goat	Anatolia_EPI	Kyrgyzstan_N	Europe_modern	-0.085329	-0.085329	0.000303	-4.90334	1e-06	706.097	837.84	1738	0.0174069
Goat	Anatolia_EPI	Kyrgyzstan_N	Argali	-0.586479	-0.586479	2e-04	-41.5083	0	534.343	2050.02	1663	0.0141421
Goat	Anatolia_EPI	Kyrgyzstan_N	Urial	-0.296041	-0.296041	0.000282	-17.633	0	692.368	1274.7	1757	0.0167929
Goat	Anatolia_EPI	Kyrgyzstan_N	MiddleEast_modern	-0.117186	-0.117186	0.000339	-6.36648	0	687.022	869.414	1607	0.018412
Goat	Anatolia_EPI	Kyrgyzstan_N	Anatolia_modern	-0.080052	-0.080052	0.000294	-4.67167	3e-06	682.62	801.42	1809	0.0171464
Goat	Anatolia_EPI	Kyrgyzstan_BA	EuropeanMouflon	-0.12799	-0.12799	0.000584	-5.29476	0	416.13	538.287	1092	0.0241661
Goat	Anatolia_EPI	Kyrgyzstan_BA	Africa_modern	-0.143044	-0.143044	0.000472	-6.58627	0	396.937	529.451	1286	0.0217256
Goat	Anatolia_EPI	Kyrgyzstan_BA	Asia_modern	-0.162262	-0.162262	0.000476	-7.43994	0	379.426	526.408	1283	0.0218174
Goat	Anatolia_EPI	Kyrgyzstan_BA	IranianMouflon	-0.284904	-0.284904	0.000426	-13.796	0	389.605	700.052	1352	0.0206398
Goat	Anatolia_EPI	Kyrgyzstan_BA	Europe_modern	-0.13059	-0.13059	0.000485	-5.93124	0	392.768	510.76	1278	0.0220227
Goat	Anatolia_EPI	Kyrgyzstan_BA	Argali	-0.600945	-0.600945	0.000309	-34.1864	0	311.26	1248.73	1239	0.0175784
Goat	Anatolia_EPI	Kyrgyzstan_BA	Urial	-0.352155	-0.352155	0.000411	-17.3602	0	372.783	778.056	1278	0.0202731
Goat	Anatolia_EPI	Kyrgyzstan_BA	MiddleEast_modern	-0.158694	-0.158694	0.000532	-6.87939	0	382.943	527.41	1150	0.0230651
Goat	Anatolia_EPI	Kyrgyzstan_BA	Anatolia_modern	-0.130404	-0.130404	0.000466	-6.04241	0	384.515	499.839	1331	0.021587
Goat	Anatolia_EPI	EuropeanMouflon	Africa_modern	-0.008884	-0.008884	1,9e-05	-2.03583	0.041767	14195.2	14449.7	2459	0.0043589
Goat	Anatolia_EPI	EuropeanMouflon	Asia_modern	-0.013951	-0.013951	2e-05	-3.1141	0.001845	14310.3	14715.3	2459	0.00447214
Goat	Anatolia_EPI	EuropeanMouflon	IranianMouflon	-0.197084	-0.197084	1,8e-05	-46.3266	0	13818.5	20602.3	2459	0.00424264
Goat	Anatolia_EPI	EuropeanMouflon	Europe_modern	-0.000768	-0.000768	1,9e-05	-0.177522	0.859098	13927.3	13948.8	2459	0.0043589
Goat	Anatolia_EPI	EuropeanMouflon	Argali	-0.555157	-0.555157	1,6e-05	-139.078	0	10564.1	36931.6	2460	0.004
Goat	Anatolia_EPI	EuropeanMouflon	Urial	-0.238239	-0.238239	2e-05	-53.0446	0	13539	22007.6	2459	0.00447214
Goat	Anatolia_EPI	EuropeanMouflon	MiddleEast_modern	-0.013175	-0.013175	2,2e-05	-2.82348	0.004751	14358.7	14742.1	2459	0.00469042
Goat	Anatolia_EPI	EuropeanMouflon	Anatolia_modern	-0.00542	-0.00542	1,8e-05	-1.27444	0.202509	14376.4	14533.1	2459	0.00424264
Goat	Anatolia_EPI	Africa_modern	Asia_modern	-0.005181	-0.005181	1e-05	-1.65969	0.096976	13510.1	13650.8	2459	0.00316228
Goat	Anatolia_EPI	Africa_modern	IranianMouflon	-0.189952	-0.189952	1,3e-05	-53.275	0	13916	20442.5	2459	0.00360555
Goat	Anatolia_EPI	Africa_modern	Europe_modern	0.008848	0.008848	1e-05	2.7661	0.005673	13867.7	13624.5	2459	0.00316228
Goat	Anatolia_EPI	Africa_modern	Argali	-0.548974	-0.548974	1,4e-05	-148.112	0	10731.7	36856.3	2460	0.00374166
Goat	Anatolia_EPI	Africa_modern	Urial	-0.231639	-0.231639	1,5e-05	-60.1056	0	13630.9	21849.5	2459	0.00387298
Goat	Anatolia_EPI	Africa_modern	MiddleEast_modern	-0.004536	-0.004536	1,3e-05	-1.27226	0.203282	13540.3	13663.7	2459	0.00360555
Goat	Anatolia_EPI	Africa_modern	Anatolia_modern	0.003617	0.003617	9e-06	1.22358	0.22111	13677.4	13578.8	2459	0.003
Goat	Anatolia_EPI	Asia_modern	IranianMouflon	-0.186169	-0.186169	1,3e-05	-52.5514	0	13959.3	20345.9	2459	0.00360555
Goat	Anatolia_EPI	Asia_modern	Europe_modern	0.014033	0.014033	1e-05	4.33971	1,4e-05	13927.4	13541.9	2459	0.00316228
Goat	Anatolia_EPI	Asia_modern	Argali	-0.548119	-0.548119	1,4e-05	-146.054	0	10706.1	36678.4	2460	0.00374166
Goat	Anatolia_EPI	Asia_modern	Urial	-0.227888	-0.227888	1,5e-05	-59.0755	0	13689.5	21770.4	2459	0.00387298
Goat	Anatolia_EPI	Asia_modern	MiddleEast_modern	0.000644	0.000644	1,2e-05	0.182239	0.855395	13239.5	13222.5	2459	0.0034641
Goat	Anatolia_EPI	Asia_modern	Anatolia_modern	0.009019	0.009019	8e-06	3.13837	0.001699	13444.1	13203.8	2459	0.00282843
Goat	Anatolia_EPI	IranianMouflon	Europe_modern	0.197314	0.197314	1,3e-05	55.7647	0	20551.9	13778.1	2459	0.00360555
Goat	Anatolia_EPI	IranianMouflon	Argali	-0.445141	-0.445141	1,5e-05	-113.269	0	12211.2	31804.3	2460	0.00387298
Goat	Anatolia_EPI	IranianMouflon	Urial	-0.050906	-0.050906	1,4e-05	-13.7748	0	15855.2	17556	2459	0.00374166
Goat	Anatolia_EPI	IranianMouflon	MiddleEast_modern	0.186249	0.186249	1,4e-05	49.7523	0	20372.8	13975.5	2459	0.00374166
Goat	Anatolia_EPI	IranianMouflon	Anatolia_modern	0.192494	0.192494	1,2e-05	56.3229	0	20520.9	13895.9	2459	0.0034641
Goat	Anatolia_EPI	Europe_modern	Argali	-0.553579	-0.553579	1,3e-05	-151.247	0	10630	36993.2	2460	0.00360555
Goat	Anatolia_EPI	Europe_modern	Urial	-0.2389	-0.2389	1,5e-05	-61.7276	0	13471.2	21928.1	2459	0.00387298
Goat	Anatolia_EPI	Europe_modern	MiddleEast_modern	-0.013365	-0.013365	1,4e-05	-3.63461	0.000278	13622.4	13991.5	2459	0.00374166
Goat	Anatolia_EPI	Europe_modern	Anatolia_modern	-0.005309	-0.005309	9e-06	-1.81755	0.069133	13648	13793.7	2459	0.003
Goat	Anatolia_EPI	Argali	Urial	0.417688	0.417688	1,8e-05	98.0881	0	30350.7	12466.5	2460	0.00424264
Goat	Anatolia_EPI	Argali	MiddleEast_modern	0.54728	0.54728	1,5e-05	141.713	0	36726.7	10745.9	2460	0.00387298
Goat	Anatolia_EPI	Argali	Anatolia_modern	0.550437	0.550437	1,3e-05	150.07	0	36934.7	10709.5	2460	0.00360555
Goat	Anatolia_EPI	Urial	MiddleEast_modern	0.227842	0.227842	1,6e-05	56.8961	0	21806.5	13713.6	2459	0.004
Goat	Anatolia_EPI	Urial	Anatolia_modern	0.233672	0.233672	1,4e-05	62.4583	0	21936.6	13626.5	2459	0.00374166
Goat	Anatolia_EPI	MiddleEast_modern	Anatolia_modern	0.008462	0.008462	1,1e-05	2.55001	0.010772	13402.2	13177.3	2459	0.00331662
Goat	CyprianMouflon	France_N	WestAnatolia_N	-0.002077	-0.002077	1,7e-05	-0.509344	0.610511	25473.6	25579.6	2459	0.00412311
Goat	CyprianMouflon	France_N	LakesDistrict_N	0.00338	0.00338	2,4e-05	0.692943	0.488345	15914.9	15807.7	2460	0.00489898
Goat	CyprianMouflon	France_N	CentralAnatolia_EN	-0.008075	-0.008075	9e-06	-2.75128	0.005936	111714	113533	2462	0.003
Goat	CyprianMouflon	France_N	CentralAnatolia_LN	0.009578	0.009578	5,5e-05	1.29035	0.196928	6537.62	6413.58	2458	0.0074162
Goat	CyprianMouflon	France_N	Iran_N	-0.00304	-0.00304	2,8e-05	-0.572111	0.567246	15256.1	15349.2	2458	0.0052915
Goat	CyprianMouflon	France_N	Anatolia_EPI	-0.032107	-0.032107	3e-05	-5.82178	0	14103.9	15039.6	2458	0.00547723
Goat	CyprianMouflon	France_N	Kalmykia_BA	-0.012319	-0.012319	7,5e-05	-1.42271	0.154821	4740.83	4859.09	2450	0.00866025
Goat	CyprianMouflon	France_N	Iberia_N	-0.002304	-0.002304	9e-06	-0.776428	0.437496	145988	146663	2462	0.003
Goat	CyprianMouflon	France_N	Baltic_N	0.008297	0.008297	9e-06	2.70025	0.006929	113642	111772	2462	0.003
Goat	CyprianMouflon	France_N	AnatolianMouflon	-0.063207	-0.063207	1e-05	-19.951	0	123775	140478	2462	0.00316228
Goat	CyprianMouflon	France_N	Kyrgyzstan_N	0.006039	0.006039	4,7e-05	0.877096	0.380434	7925.77	7830.63	2458	0.00685565
Goat	CyprianMouflon	France_N	Kyrgyzstan_BA	0.022094	0.022094	7,4e-05	2.56743	0.010245	4647.69	4446.75	2444	0.00860233
Goat	CyprianMouflon	France_N	EuropeanMouflon	-0.005067	-0.005067	8e-06	-1.75502	0.079256	179683	181513	2462	0.00282843
Goat	CyprianMouflon	France_N	Africa_modern	-0.008282	-0.008282	5e-06	-3.54051	0.000399	193145	196371	2462	0.00223607
Goat	CyprianMouflon	France_N	Asia_modern	-0.010233	-0.010233	6e-06	-4.2406	2,2e-05	196069	200124	2462	0.00244949
Goat	CyprianMouflon	France_N	IranianMouflon	-0.204314	-0.204314	5e-06	-87.8524	0	185083	280133	2462	0.00223607
Goat	CyprianMouflon	France_N	Europe_modern	-0.003554	-0.003554	5e-06	-1.56159	0.118384	189677	191030	2462	0.00223607
Goat	CyprianMouflon	France_N	Argali	-0.54625	-0.54625	5e-06	-247.501	0	143231	488090	2462	0.00223607
Goat	CyprianMouflon	France_N	Urial	-0.252984	-0.252984	6e-06	-106.701	0	178168	298844	2462	0.00244949
Goat	CyprianMouflon	France_N	MiddleEast_modern	-0.008496	-0.008496	6e-06	-3.36136	0.000776	196199	199562	2462	0.00244949
Goat	CyprianMouflon	France_N	Anatolia_modern	0.000825	0.000825	5e-06	0.379066	0.704639	197081	196756	2462	0.00223607
Goat	CyprianMouflon	WestAnatolia_N	LakesDistrict_N	0.009841	0.009841	0.000147	0.812153	0.416704	2829.09	2773.95	2272	0.0121244
Goat	CyprianMouflon	WestAnatolia_N	CentralAnatolia_EN	-0.012554	-0.012554	2,7e-05	-2.40346	0.016241	17945	18401.3	2459	0.00519615
Goat	CyprianMouflon	WestAnatolia_N	CentralAnatolia_LN	0.044186	0.044186	0.000332	2.42341	0.015376	1214.02	1111.27	1677	0.0182209
Goat	CyprianMouflon	WestAnatolia_N	Iran_N	-0.005839	-0.005839	0.000162	-0.458991	0.64624	2660.21	2691.46	2252	0.0127279
Goat	CyprianMouflon	WestAnatolia_N	Anatolia_EPI	-0.029008	-0.029008	0.000168	-2.23604	0.025349	2540.97	2692.8	2227	0.0129615
Goat	CyprianMouflon	WestAnatolia_N	Kalmykia_BA	-0.033337	-0.033337	0.000465	-1.54594	0.122119	785.965	840.175	1332	0.0215639
Goat	CyprianMouflon	WestAnatolia_N	Iberia_N	0.001774	0.001774	2,2e-05	0.376304	0.706691	24182.1	24096.5	2459	0.00469042
Goat	CyprianMouflon	WestAnatolia_N	Baltic_N	0.008953	0.008953	2,9e-05	1.66468	0.095976	18236.1	17912.4	2458	0.00538516
Goat	CyprianMouflon	WestAnatolia_N	AnatolianMouflon	-0.061338	-0.061338	2,9e-05	-11.3238	0	18279.3	20668.2	2458	0.00538516
Goat	CyprianMouflon	WestAnatolia_N	Kyrgyzstan_N	0.007362	0.007362	0.000289	0.433083	0.664955	1376.6	1356.48	1762	0.017
Goat	CyprianMouflon	WestAnatolia_N	Kyrgyzstan_BA	0.041975	0.041975	0.000473	1.9308	0.053508	799.956	735.506	1308	0.0217486
Goat	CyprianMouflon	WestAnatolia_N	EuropeanMouflon	-0.004614	-0.004614	2e-05	-1.0326	0.301789	27027.2	27277.7	2461	0.00447214
Goat	CyprianMouflon	WestAnatolia_N	Africa_modern	-0.009252	-0.009252	1,4e-05	-2.46551	0.013682	27650.9	28167.3	2460	0.00374166
Goat	CyprianMouflon	WestAnatolia_N	Asia_modern	-0.010306	-0.010306	1,5e-05	-2.68353	0.007285	27860.4	28440.7	2460	0.00387298
Goat	CyprianMouflon	WestAnatolia_N	IranianMouflon	-0.215137	-0.215137	1,3e-05	-58.9633	0	26083.7	40383.2	2461	0.00360555
Goat	CyprianMouflon	WestAnatolia_N	Europe_modern	-0.005593	-0.005593	1,4e-05	-1.51605	0.129507	27422.4	27730.9	2461	0.00374166
Goat	CyprianMouflon	WestAnatolia_N	Argali	-0.560989	-0.560989	1,1e-05	-171.236	0	20295.6	72164.9	2461	0.00331662
Goat	CyprianMouflon	WestAnatolia_N	Urial	-0.262	-0.262	1,4e-05	-69.3954	0	25178.1	43055.2	2460	0.00374166
Goat	CyprianMouflon	WestAnatolia_N	MiddleEast_modern	-0.009258	-0.009258	1,7e-05	-2.27516	0.022896	27983.8	28506.8	2461	0.00412311
Goat	CyprianMouflon	WestAnatolia_N	Anatolia_modern	0.000584	0.000584	1,3e-05	0.15938	0.87337	28073.7	28040.9	2460	0.00360555
Goat	CyprianMouflon	LakesDistrict_N	CentralAnatolia_EN	-0.004473	-0.004473	4,2e-05	-0.693314	0.488112	11192.7	11293.2	2459	0.00648074
Goat	CyprianMouflon	LakesDistrict_N	CentralAnatolia_LN	0.00255	0.00255	0.000539	0.109831	0.912543	708.153	704.551	1220	0.0232164
Goat	CyprianMouflon	LakesDistrict_N	Iran_N	0.007382	0.007382	0.000254	0.463508	0.643	1631.25	1607.34	1926	0.0159374
Goat	CyprianMouflon	LakesDistrict_N	Anatolia_EPI	-0.045801	-0.045801	0.000265	-2.81409	0.004892	1520.39	1666.34	1887	0.0162788
Goat	CyprianMouflon	LakesDistrict_N	Kalmykia_BA	0.009115	0.009115	0.000726	0.338196	0.735215	505.814	496.676	992	0.0269444
Goat	CyprianMouflon	LakesDistrict_N	Iberia_N	-0.00162	-0.00162	3,3e-05	-0.281846	0.778061	14892.2	14940.6	2461	0.00574456
Goat	CyprianMouflon	LakesDistrict_N	Baltic_N	0.01787	0.01787	4,2e-05	2.74135	0.006119	11277.2	10881.3	2458	0.00648074
Goat	CyprianMouflon	LakesDistrict_N	AnatolianMouflon	-0.071896	-0.071896	4,3e-05	-10.9597	0	11202.3	12937.9	2460	0.00655744
Goat	CyprianMouflon	LakesDistrict_N	Kyrgyzstan_N	-0.013928	-0.013928	0.000423	-0.677471	0.498107	877.498	902.286	1387	0.020567
Goat	CyprianMouflon	LakesDistrict_N	Kyrgyzstan_BA	0.03694	0.03694	0.000664	1.43309	0.151832	585.482	543.768	1013	0.0257682
Goat	CyprianMouflon	LakesDistrict_N	EuropeanMouflon	-0.008236	-0.008236	2,8e-05	-1.56414	0.117786	16760.3	17038.6	2461	0.0052915
Goat	CyprianMouflon	LakesDistrict_N	Africa_modern	-0.011825	-0.011825	2e-05	-2.62283	0.00872	17036.8	17444.6	2461	0.00447214
Goat	CyprianMouflon	LakesDistrict_N	Asia_modern	-0.013375	-0.013375	2e-05	-2.9635	0.003042	17139.1	17603.8	2460	0.00447214
Goat	CyprianMouflon	LakesDistrict_N	IranianMouflon	-0.217588	-0.217588	1,8e-05	-50.7109	0	15879.1	24711.1	2461	0.00424264
Goat	CyprianMouflon	LakesDistrict_N	Europe_modern	-0.009312	-0.009312	2e-05	-2.09508	0.036164	16906.8	17224.6	2461	0.00447214
Goat	CyprianMouflon	LakesDistrict_N	Argali	-0.563857	-0.563857	1,5e-05	-146.319	0	12376	44376.1	2461	0.00387298
Goat	CyprianMouflon	LakesDistrict_N	Urial	-0.266752	-0.266752	1,9e-05	-60.4466	0	15407	26617.1	2460	0.0043589
Goat	CyprianMouflon	LakesDistrict_N	MiddleEast_modern	-0.016923	-0.016923	2,3e-05	-3.56365	0.000366	17086.8	17675.1	2461	0.00479583
Goat	CyprianMouflon	LakesDistrict_N	Anatolia_modern	-0.004748	-0.004748	1,9e-05	-1.09399	0.27396	17266.6	17431.3	2461	0.0043589
Goat	CyprianMouflon	CentralAnatolia_EN	CentralAnatolia_LN	0.006196	0.006196	9,1e-05	0.649666	0.515908	4612.47	4555.67	2431	0.00953939
Goat	CyprianMouflon	CentralAnatolia_EN	Iran_N	0.014807	0.014807	4,6e-05	2.19243	0.028348	10670.3	10359	2456	0.00678233
Goat	CyprianMouflon	CentralAnatolia_EN	Anatolia_EPI	-0.024221	-0.024221	4,8e-05	-3.51176	0.000445	10089.7	10590.6	2457	0.0069282
Goat	CyprianMouflon	CentralAnatolia_EN	Kalmykia_BA	-0.018416	-0.018416	0.000122	-1.66411	0.096091	3207.15	3327.5	2378	0.0110454
Goat	CyprianMouflon	CentralAnatolia_EN	Iberia_N	0.005454	0.005454	1,3e-05	1.53744	0.124186	106509	105354	2462	0.00360555
Goat	CyprianMouflon	CentralAnatolia_EN	Baltic_N	0.018579	0.018579	1,3e-05	5.14753	0	79249.4	76358.5	2461	0.00360555
Goat	CyprianMouflon	CentralAnatolia_EN	AnatolianMouflon	-0.058344	-0.058344	1,3e-05	-16.035	0	78093.2	87770.2	2461	0.00360555
Goat	CyprianMouflon	CentralAnatolia_EN	Kyrgyzstan_N	0.016654	0.016654	7,6e-05	1.90704	0.056515	5592.19	5408.98	2437	0.0087178
Goat	CyprianMouflon	CentralAnatolia_EN	Kyrgyzstan_BA	0.0502	0.0502	0.000124	4.50454	7e-06	3384.5	3060.94	2334	0.0111355
Goat	CyprianMouflon	CentralAnatolia_EN	EuropeanMouflon	0.001907	0.001907	1,2e-05	0.554751	0.579065	119173	118720	2462	0.0034641
Goat	CyprianMouflon	CentralAnatolia_EN	Africa_modern	-0.001632	-0.001632	8e-06	-0.571943	0.56736	119853	120245	2462	0.00282843
Goat	CyprianMouflon	CentralAnatolia_EN	Asia_modern	-0.004967	-0.004967	8e-06	-1.73708	0.082373	119575	120769	2462	0.00282843
Goat	CyprianMouflon	CentralAnatolia_EN	IranianMouflon	-0.205196	-0.205196	7e-06	-77.916	0	111985	169808	2462	0.00264575
Goat	CyprianMouflon	CentralAnatolia_EN	Europe_modern	0.001883	0.001883	8e-06	0.656185	0.511705	119475	119026	2462	0.00282843
Goat	CyprianMouflon	CentralAnatolia_EN	Argali	-0.552449	-0.552449	6e-06	-229.116	0	86619.2	300462	2462	0.00244949
Goat	CyprianMouflon	CentralAnatolia_EN	Urial	-0.25434	-0.25434	7e-06	-93.2769	0	107901	181510	2461	0.00264575
Goat	CyprianMouflon	CentralAnatolia_EN	MiddleEast_modern	-0.003613	-0.003613	9e-06	-1.17539	0.23984	119984	120854	2462	0.003
Goat	CyprianMouflon	CentralAnatolia_EN	Anatolia_modern	0.005348	0.005348	8e-06	1.91452	0.055554	121285	119995	2462	0.00282843
Goat	CyprianMouflon	CentralAnatolia_LN	Iran_N	-0.036623	-0.036623	0.000558	-1.55096	0.120912	680.085	731.793	1201	0.023622
Goat	CyprianMouflon	CentralAnatolia_LN	Anatolia_EPI	-0.063609	-0.063609	0.000607	-2.58202	0.009822	607.112	689.594	1119	0.0246374
Goat	CyprianMouflon	CentralAnatolia_LN	Kalmykia_BA	-0.013528	-0.013528	0.00157	-0.341428	0.732782	237.361	243.871	500	0.0396232
Goat	CyprianMouflon	CentralAnatolia_LN	Iberia_N	-0.012529	-0.012529	6,7e-05	-1.53512	0.124754	6094.63	6249.29	2455	0.00818535
Goat	CyprianMouflon	CentralAnatolia_LN	Baltic_N	0.012847	0.012847	9,5e-05	1.31657	0.187982	4631.96	4514.46	2425	0.00974679
Goat	CyprianMouflon	CentralAnatolia_LN	AnatolianMouflon	-0.086655	-0.086655	9,4e-05	-8.92231	0	4504.5	5359.24	2423	0.00969536
Goat	CyprianMouflon	CentralAnatolia_LN	Kyrgyzstan_N	-0.008475	-0.008475	0.000955	-0.274197	0.783933	364.933	371.172	725	0.0309031
Goat	CyprianMouflon	CentralAnatolia_LN	Kyrgyzstan_BA	-0.002246	-0.002246	0.001595	-0.056238	0.955152	207.736	208.671	445	0.0399375
Goat	CyprianMouflon	CentralAnatolia_LN	EuropeanMouflon	-0.015776	-0.015776	5,9e-05	-2.0493	0.040432	6813.21	7031.63	2458	0.00768115
Goat	CyprianMouflon	CentralAnatolia_LN	Africa_modern	-0.02468	-0.02468	4,6e-05	-3.64691	0.000265	6864.2	7211.59	2458	0.00678233
Goat	CyprianMouflon	CentralAnatolia_LN	Asia_modern	-0.027718	-0.027718	4,5e-05	-4.13066	3,6e-05	6847.68	7238.1	2458	0.0067082
Goat	CyprianMouflon	CentralAnatolia_LN	IranianMouflon	-0.231813	-0.231813	4e-05	-36.8061	0	6465.4	10367.5	2458	0.00632456
Goat	CyprianMouflon	CentralAnatolia_LN	Europe_modern	-0.01992	-0.01992	4,6e-05	-2.93796	0.003304	6800.25	7076.67	2458	0.00678233
Goat	CyprianMouflon	CentralAnatolia_LN	Argali	-0.579536	-0.579536	2,9e-05	-108.309	0	4997.28	18773	2459	0.00538516
Goat	CyprianMouflon	CentralAnatolia_LN	Urial	-0.280973	-0.280973	4e-05	-44.5398	0	6267.71	11166.2	2459	0.00632456
Goat	CyprianMouflon	CentralAnatolia_LN	MiddleEast_modern	-0.02937	-0.02937	5e-05	-4.14873	3,3e-05	6847.18	7261.55	2457	0.00707107
Goat	CyprianMouflon	CentralAnatolia_LN	Anatolia_modern	-0.017855	-0.017855	4,2e-05	-2.74169	0.006112	6904.15	7155.18	2459	0.00648074
Goat	CyprianMouflon	Iran_N	Anatolia_EPI	-0.01944	-0.01944	0.000288	-1.14582	0.251869	1429.14	1485.81	1786	0.0169706
Goat	CyprianMouflon	Iran_N	Kalmykia_BA	0.008148	0.008148	0.000801	0.287837	0.773472	459.902	452.468	878	0.0283019
Goat	CyprianMouflon	Iran_N	Iberia_N	0.002064	0.002064	3,7e-05	0.337906	0.735434	14311	14252	2459	0.00608276
Goat	CyprianMouflon	Iran_N	Baltic_N	0.011973	0.011973	4,8e-05	1.7239	0.084725	10313.3	10069.3	2454	0.0069282
Goat	CyprianMouflon	Iran_N	AnatolianMouflon	-0.060928	-0.060928	4,9e-05	-8.73455	0	10526.3	11892.2	2457	0.007
Goat	CyprianMouflon	Iran_N	Kyrgyzstan_N	-0.004766	-0.004766	0.000521	-0.208727	0.834661	705.845	712.605	1233	0.0228254
Goat	CyprianMouflon	Iran_N	Kyrgyzstan_BA	0.00678	0.00678	0.00083	0.235382	0.813912	446.712	440.696	823	0.0288097
Goat	CyprianMouflon	Iran_N	EuropeanMouflon	-0.004523	-0.004523	3,1e-05	-0.818598	0.413016	16091.5	16237.7	2459	0.00556776
Goat	CyprianMouflon	Iran_N	Africa_modern	-0.012552	-0.012552	2,4e-05	-2.55917	0.010492	15428.1	15820.4	2459	0.00489898
Goat	CyprianMouflon	Iran_N	Asia_modern	-0.014801	-0.014801	2,3e-05	-3.06844	0.002152	14881.6	15328.8	2459	0.00479583
Goat	CyprianMouflon	Iran_N	IranianMouflon	-0.210092	-0.210092	2,1e-05	-45.3657	0	15048.4	23053.3	2459	0.00458258
Goat	CyprianMouflon	Iran_N	Europe_modern	-0.004331	-0.004331	2,4e-05	-0.877923	0.379985	15534.4	15669.5	2459	0.00489898
Goat	CyprianMouflon	Iran_N	Argali	-0.551993	-0.551993	1,7e-05	-134.394	0	11815.6	40931.8	2459	0.00412311
Goat	CyprianMouflon	Iran_N	Urial	-0.260702	-0.260702	2,3e-05	-54.3643	0	14424.3	24597.4	2459	0.00479583
Goat	CyprianMouflon	Iran_N	MiddleEast_modern	-0.012465	-0.012465	2,6e-05	-2.42198	0.015436	15111.4	15492.9	2459	0.00509902
Goat	CyprianMouflon	Iran_N	Anatolia_modern	-0.0013	-0.0013	2,2e-05	-0.275713	0.782768	15366.7	15406.7	2459	0.00469042
Goat	CyprianMouflon	Anatolia_EPI	Kalmykia_BA	0.038714	0.038714	0.000825	1.34778	0.177728	473.499	438.204	880	0.0287228
Goat	CyprianMouflon	Anatolia_EPI	Iberia_N	0.02662	0.02662	3,8e-05	4.30794	1,6e-05	14257.4	13518.1	2458	0.00616441
Goat	CyprianMouflon	Anatolia_EPI	Baltic_N	0.047994	0.047994	5,2e-05	6.68775	0	10795.1	9806.39	2455	0.0072111
Goat	CyprianMouflon	Anatolia_EPI	AnatolianMouflon	-0.040019	-0.040019	5,3e-05	-5.5138	0	9686.24	10493.8	2455	0.00728011
Goat	CyprianMouflon	Anatolia_EPI	Kyrgyzstan_N	0.015425	0.015425	0.000503	0.687687	0.49165	776.956	753.352	1224	0.0224277
Goat	CyprianMouflon	Anatolia_EPI	Kyrgyzstan_BA	0.028594	0.028594	0.00085	0.980668	0.326757	454.198	428.945	848	0.0291548
Goat	CyprianMouflon	Anatolia_EPI	EuropeanMouflon	0.021506	0.021506	3,4e-05	3.71284	0.000205	15625.3	14967.4	2460	0.00583095
Goat	CyprianMouflon	Anatolia_EPI	Africa_modern	0.022514	0.022514	2,6e-05	4.42419	1e-05	15772.3	15077.7	2459	0.00509902
Goat	CyprianMouflon	Anatolia_EPI	Asia_modern	0.014529	0.014529	2,7e-05	2.79606	0.005173	15698.6	15248.9	2459	0.00519615
Goat	CyprianMouflon	Anatolia_EPI	IranianMouflon	-0.191067	-0.191067	2,4e-05	-39.105	0	13850.2	20393	2459	0.00489898
Goat	CyprianMouflon	Anatolia_EPI	Europe_modern	0.026221	0.026221	2,6e-05	5.16666	0	15754.4	14949.3	2459	0.00509902
Goat	CyprianMouflon	Anatolia_EPI	Argali	-0.549723	-0.549723	1,8e-05	-128.2	0	10636.9	36609.2	2460	0.00424264
Goat	CyprianMouflon	Anatolia_EPI	Urial	-0.242339	-0.242339	2,4e-05	-49.0531	0	13295.8	21801.1	2458	0.00489898
Goat	CyprianMouflon	Anatolia_EPI	MiddleEast_modern	0.016275	0.016275	2,9e-05	3.04276	0.002344	15762.4	15257.6	2460	0.00538516
Goat	CyprianMouflon	Anatolia_EPI	Anatolia_modern	0.026816	0.026816	2,5e-05	5.40888	0	15881.1	15051.6	2460	0.005
Goat	CyprianMouflon	Kalmykia_BA	Iberia_N	0.007989	0.007989	9,2e-05	0.831628	0.405619	4500.28	4428.94	2439	0.00959166
Goat	CyprianMouflon	Kalmykia_BA	Baltic_N	0.015925	0.015925	0.000128	1.40846	0.158994	3209.64	3109.02	2362	0.0113137
Goat	CyprianMouflon	Kalmykia_BA	AnatolianMouflon	-0.06258	-0.06258	0.000125	-5.59695	0	3313.25	3755.61	2367	0.0111803
Goat	CyprianMouflon	Kalmykia_BA	Kyrgyzstan_N	0.047315	0.047315	0.001463	1.23708	0.216057	243.304	221.32	506	0.0382492
Goat	CyprianMouflon	Kalmykia_BA	Kyrgyzstan_BA	0.059949	0.059949	0.00208	1.31457	0.188654	149.106	132.24	336	0.045607
Goat	CyprianMouflon	Kalmykia_BA	EuropeanMouflon	0.005354	0.005354	7,8e-05	0.605521	0.544833	5109.36	5054.94	2455	0.00883176
Goat	CyprianMouflon	Kalmykia_BA	Africa_modern	-0.004657	-0.004657	6,4e-05	-0.584074	0.55917	4787.39	4832.18	2456	0.008
Goat	CyprianMouflon	Kalmykia_BA	Asia_modern	-0.003986	-0.003986	6,6e-05	-0.492428	0.622417	4592.27	4629.03	2456	0.00812404
Goat	CyprianMouflon	Kalmykia_BA	IranianMouflon	-0.207977	-0.207977	5,3e-05	-28.6063	0	4733.16	7218.91	2459	0.00728011
Goat	CyprianMouflon	Kalmykia_BA	Europe_modern	-0.000988	-0.000988	6,4e-05	-0.123317	0.901856	4793.41	4802.9	2455	0.008
Goat	CyprianMouflon	Kalmykia_BA	Argali	-0.556501	-0.556501	4e-05	-88.1352	0	3683.64	12928.1	2459	0.00632456
Goat	CyprianMouflon	Kalmykia_BA	Urial	-0.260864	-0.260864	5,6e-05	-34.8884	0	4600.19	7847.3	2457	0.00748331
Goat	CyprianMouflon	Kalmykia_BA	MiddleEast_modern	-0.008521	-0.008521	7e-05	-1.02063	0.307429	4617.17	4696.53	2453	0.0083666
Goat	CyprianMouflon	Kalmykia_BA	Anatolia_modern	0.006116	0.006116	6e-05	0.78909	0.430059	4747.32	4689.61	2457	0.00774597
Goat	CyprianMouflon	Iberia_N	Baltic_N	0.013786	0.013786	1,3e-05	3.82868	0.000129	105671	102797	2462	0.00360555
Goat	CyprianMouflon	Iberia_N	AnatolianMouflon	-0.060677	-0.060677	1,3e-05	-16.6371	0	111251	125624	2462	0.00360555
Goat	CyprianMouflon	Iberia_N	Kyrgyzstan_N	0.016307	0.016307	6,1e-05	2.0893	0.036681	7455.13	7215.88	2454	0.00781025
Goat	CyprianMouflon	Iberia_N	Kyrgyzstan_BA	0.034244	0.034244	9,4e-05	3.5262	0.000422	4357.08	4068.55	2415	0.00969536
Goat	CyprianMouflon	Iberia_N	EuropeanMouflon	-0.003987	-0.003987	1,1e-05	-1.17624	0.239499	150035	151236	2462	0.00331662
Goat	CyprianMouflon	Iberia_N	Africa_modern	-0.00775	-0.00775	9e-06	-2.63702	0.008364	168038	170663	2462	0.003
Goat	CyprianMouflon	Iberia_N	Asia_modern	-0.009593	-0.009593	9e-06	-3.20269	0.001362	171145	174460	2462	0.003
Goat	CyprianMouflon	Iberia_N	IranianMouflon	-0.207018	-0.207018	7e-06	-75.8829	0	162054	246666	2462	0.00264575
Goat	CyprianMouflon	Iberia_N	Europe_modern	-0.002849	-0.002849	9e-06	-0.967655	0.333217	164992	165935	2462	0.003
Goat	CyprianMouflon	Iberia_N	Argali	-0.551056	-0.551056	6e-06	-229.435	0	125267	432784	2462	0.00244949
Goat	CyprianMouflon	Iberia_N	Urial	-0.255704	-0.255704	8e-06	-92.4221	0	156068	263303	2462	0.00282843
Goat	CyprianMouflon	Iberia_N	MiddleEast_modern	-0.008328	-0.008328	9e-06	-2.70365	0.006858	171156	174031	2462	0.003
Goat	CyprianMouflon	Iberia_N	Anatolia_modern	0.000839	0.000839	8e-06	0.29788	0.765795	172111	171822	2462	0.00282843
Goat	CyprianMouflon	Baltic_N	AnatolianMouflon	-0.075892	-0.075892	1,4e-05	-20.3949	0	79633.8	92713.5	2462	0.00374166
Goat	CyprianMouflon	Baltic_N	Kyrgyzstan_N	-0.002635	-0.002635	8,6e-05	-0.284494	0.776031	5175.71	5203.05	2432	0.00927362
Goat	CyprianMouflon	Baltic_N	Kyrgyzstan_BA	0.023068	0.023068	0.000138	1.96058	0.049928	3003.98	2868.52	2297	0.0117473
Goat	CyprianMouflon	Baltic_N	EuropeanMouflon	-0.014988	-0.014988	1,2e-05	-4.30897	1,6e-05	118004	121595	2462	0.0034641
Goat	CyprianMouflon	Baltic_N	Africa_modern	-0.018832	-0.018832	9e-06	-6.45894	0	116731	121212	2462	0.003
Goat	CyprianMouflon	Baltic_N	Asia_modern	-0.021619	-0.021619	9e-06	-7.08518	0	115201	120293	2462	0.003
Goat	CyprianMouflon	Baltic_N	IranianMouflon	-0.224432	-0.224432	8e-06	-80.5806	0	115660	182599	2462	0.00282843
Goat	CyprianMouflon	Baltic_N	Europe_modern	-0.015163	-0.015163	8e-06	-5.35456	0	113076	116557	2462	0.00282843
Goat	CyprianMouflon	Baltic_N	Argali	-0.566647	-0.566647	6e-06	-230.906	0	90279.2	326375	2462	0.00244949
Goat	CyprianMouflon	Baltic_N	Urial	-0.274141	-0.274141	8e-06	-96.0274	0	111443	195622	2462	0.00282843
Goat	CyprianMouflon	Baltic_N	MiddleEast_modern	-0.020789	-0.020789	1e-05	-6.54335	0	116520	121468	2462	0.00316228
Goat	CyprianMouflon	Baltic_N	Anatolia_modern	-0.011501	-0.011501	8e-06	-4.18556	2,8e-05	116890	119610	2462	0.00282843
Goat	CyprianMouflon	AnatolianMouflon	Kyrgyzstan_N	0.079053	0.079053	7,5e-05	9.10195	0	6521.53	5565.97	2433	0.00866025
Goat	CyprianMouflon	AnatolianMouflon	Kyrgyzstan_BA	0.094069	0.094069	0.000123	8.4864	0	3866.65	3201.74	2292	0.0110905
Goat	CyprianMouflon	AnatolianMouflon	EuropeanMouflon	0.056107	0.056107	1,1e-05	16.7498	0	149961	134027	2462	0.00331662
Goat	CyprianMouflon	AnatolianMouflon	Africa_modern	0.05267	0.05267	9e-06	18.0232	0	149694	134714	2462	0.003
Goat	CyprianMouflon	AnatolianMouflon	Asia_modern	0.050492	0.050492	9e-06	17.1044	0	149577	135198	2462	0.003
Goat	CyprianMouflon	AnatolianMouflon	IranianMouflon	-0.148668	-0.148668	6e-06	-58.9718	0	129398	174591	2462	0.00244949
Goat	CyprianMouflon	AnatolianMouflon	Europe_modern	0.057927	0.057927	8e-06	20.1368	0	150354	133889	2462	0.00282843
Goat	CyprianMouflon	AnatolianMouflon	Argali	-0.515617	-0.515617	7e-06	-201.187	0	99595.1	311630	2462	0.00264575
Goat	CyprianMouflon	AnatolianMouflon	Urial	-0.202147	-0.202147	7e-06	-76.3082	0	124452	187516	2462	0.00264575
Goat	CyprianMouflon	AnatolianMouflon	MiddleEast_modern	0.054	0.054	9e-06	17.6341	0	150395	134985	2462	0.003
Goat	CyprianMouflon	AnatolianMouflon	Anatolia_modern	0.065681	0.065681	8e-06	23.2072	0	152811	133975	2462	0.00282843
Goat	CyprianMouflon	Kyrgyzstan_N	Kyrgyzstan_BA	-0.016341	-0.016341	0.000996	-0.51769	0.604675	310.662	320.984	640	0.0315595
Goat	CyprianMouflon	Kyrgyzstan_N	EuropeanMouflon	-0.016695	-0.016695	5,1e-05	-2.348	0.018875	8195.04	8473.32	2460	0.00714143
Goat	CyprianMouflon	Kyrgyzstan_N	Africa_modern	-0.014034	-0.014034	3,9e-05	-2.24288	0.024904	7979.37	8206.52	2460	0.006245
Goat	CyprianMouflon	Kyrgyzstan_N	Asia_modern	-0.012136	-0.012136	4e-05	-1.9307	0.05352	7727.65	7917.51	2459	0.00632456
Goat	CyprianMouflon	Kyrgyzstan_N	IranianMouflon	-0.212553	-0.212553	3,4e-05	-36.4505	0	7712.24	11875.7	2459	0.00583095
Goat	CyprianMouflon	Kyrgyzstan_N	Europe_modern	-0.007545	-0.007545	3,8e-05	-1.21639	0.223835	8022.06	8144.04	2459	0.00616441
Goat	CyprianMouflon	Kyrgyzstan_N	Argali	-0.551369	-0.551369	2,6e-05	-108.313	0	6080.77	21027.3	2459	0.00509902
Goat	CyprianMouflon	Kyrgyzstan_N	Urial	-0.261198	-0.261198	3,5e-05	-44.3573	0	7470.79	12753.3	2458	0.00591608
Goat	CyprianMouflon	Kyrgyzstan_N	MiddleEast_modern	-0.009406	-0.009406	4,3e-05	-1.42757	0.153416	7882.62	8032.32	2460	0.00655744
Goat	CyprianMouflon	Kyrgyzstan_N	Anatolia_modern	-0.003004	-0.003004	3,7e-05	-0.496592	0.619476	7949.67	7997.58	2460	0.00608276
Goat	CyprianMouflon	Kyrgyzstan_BA	EuropeanMouflon	-0.034143	-0.034143	7,8e-05	-3.85553	0.000115	4746.56	5082.14	2443	0.00883176
Goat	CyprianMouflon	Kyrgyzstan_BA	Africa_modern	-0.037157	-0.037157	6,4e-05	-4.64736	3e-06	4469.42	4814.39	2455	0.008
Goat	CyprianMouflon	Kyrgyzstan_BA	Asia_modern	-0.043346	-0.043346	6,5e-05	-5.36871	0	4281.5	4669.48	2454	0.00806226
Goat	CyprianMouflon	Kyrgyzstan_BA	IranianMouflon	-0.230091	-0.230091	5,5e-05	-31.0862	0	4423.91	7068.12	2457	0.0074162
Goat	CyprianMouflon	Kyrgyzstan_BA	Europe_modern	-0.034676	-0.034676	6,5e-05	-4.31263	1,6e-05	4466.18	4787.04	2453	0.00806226
Goat	CyprianMouflon	Kyrgyzstan_BA	Argali	-0.568882	-0.568882	4,2e-05	-88.2989	0	3439.09	12515.2	2453	0.00648074
Goat	CyprianMouflon	Kyrgyzstan_BA	Urial	-0.282465	-0.282465	5,7e-05	-37.5674	0	4213.01	7530.01	2451	0.00754983
Goat	CyprianMouflon	Kyrgyzstan_BA	MiddleEast_modern	-0.039809	-0.039809	7,2e-05	-4.68108	3e-06	4368.64	4730.88	2450	0.00848528
Goat	CyprianMouflon	Kyrgyzstan_BA	Anatolia_modern	-0.033766	-0.033766	6,1e-05	-4.30781	1,6e-05	4429.41	4738.99	2456	0.00781025
Goat	CyprianMouflon	EuropeanMouflon	Africa_modern	-0.001977	-0.001977	8e-06	-0.718086	0.472704	213004	213848	2462	0.00282843
Goat	CyprianMouflon	EuropeanMouflon	Asia_modern	-0.003862	-0.003862	8e-06	-1.34976	0.177095	216969	218651	2462	0.00282843
Goat	CyprianMouflon	EuropeanMouflon	IranianMouflon	-0.194509	-0.194509	7e-06	-74.9871	0	204531	303311	2462	0.00264575
Goat	CyprianMouflon	EuropeanMouflon	Europe_modern	0.004045	0.004045	7e-06	1.49119	0.135911	209958	208266	2462	0.00264575
Goat	CyprianMouflon	EuropeanMouflon	Argali	-0.539781	-0.539781	6e-06	-226.827	0	157245	526104	2462	0.00244949
Goat	CyprianMouflon	EuropeanMouflon	Urial	-0.246644	-0.246644	7e-06	-91.1498	0	195596	323670	2462	0.00264575
Goat	CyprianMouflon	EuropeanMouflon	MiddleEast_modern	0.001122	0.001122	9e-06	0.376295	0.706698	218569	218079	2462	0.003
Goat	CyprianMouflon	EuropeanMouflon	Anatolia_modern	0.016372	0.016372	7e-06	6.24081	0	223008	215824	2462	0.00264575
Goat	CyprianMouflon	Africa_modern	Asia_modern	-0.001915	-0.001915	4e-06	-0.977262	0.328439	203232	204012	2462	0.002
Goat	CyprianMouflon	Africa_modern	IranianMouflon	-0.192611	-0.192611	5e-06	-90.1995	0	205267	303205	2462	0.00223607
Goat	CyprianMouflon	Africa_modern	Europe_modern	0.006311	0.006311	4e-06	3.26248	0.001104	208223	205611	2462	0.002
Goat	CyprianMouflon	Africa_modern	Argali	-0.537078	-0.537078	5e-06	-245.082	0	158805	527293	2462	0.00223607
Goat	CyprianMouflon	Africa_modern	Urial	-0.245375	-0.245375	5e-06	-109.711	0	196175	323752	2462	0.00223607
Goat	CyprianMouflon	Africa_modern	MiddleEast_modern	0.004336	0.004336	5e-06	1.97865	0.047856	205261	203489	2462	0.00223607
Goat	CyprianMouflon	Africa_modern	Anatolia_modern	0.020887	0.020887	3e-06	12.1426	0	212216	203533	2462	0.00173205
Goat	CyprianMouflon	Asia_modern	IranianMouflon	-0.191033	-0.191033	5e-06	-86.6008	0	205724	302885	2462	0.00223607
Goat	CyprianMouflon	Asia_modern	Europe_modern	0.00842	0.00842	4e-06	4.04771	5,2e-05	208400	204920	2462	0.002
Goat	CyprianMouflon	Asia_modern	Argali	-0.536568	-0.536568	5e-06	-240.298	0	158766	526409	2462	0.00223607
Goat	CyprianMouflon	Asia_modern	Urial	-0.243564	-0.243564	5e-06	-105.76	0	196821	323569	2462	0.00223607
Goat	CyprianMouflon	Asia_modern	MiddleEast_modern	0.00645	0.00645	5e-06	3.03336	0.002418	200643	198071	2462	0.00223607
Goat	CyprianMouflon	Asia_modern	Anatolia_modern	0.023454	0.023454	3e-06	13.7019	0	208571	199012	2462	0.00173205
Goat	CyprianMouflon	IranianMouflon	Europe_modern	0.197331	0.197331	5e-06	91.7755	0	305179	204587	2462	0.00223607
Goat	CyprianMouflon	IranianMouflon	Argali	-0.429404	-0.429404	5e-06	-198.463	0	179815	450455	2462	0.00223607
Goat	CyprianMouflon	IranianMouflon	Urial	-0.061221	-0.061221	3e-06	-34.8352	0	227181	256811	2462	0.00173205
Goat	CyprianMouflon	IranianMouflon	MiddleEast_modern	0.195308	0.195308	5e-06	86.6322	0	305084	205385	2462	0.00223607
Goat	CyprianMouflon	IranianMouflon	Anatolia_modern	0.206645	0.206645	4e-06	102.798	0	311331	204696	2462	0.002
Goat	CyprianMouflon	Europe_modern	Argali	-0.539066	-0.539066	5e-06	-245.474	0	158616	529620	2462	0.00223607
Goat	CyprianMouflon	Europe_modern	Urial	-0.249634	-0.249634	5e-06	-110.837	0	195550	325662	2462	0.00223607
Goat	CyprianMouflon	Europe_modern	MiddleEast_modern	-0.001823	-0.001823	5e-06	-0.8061	0.420185	208004	208764	2462	0.00223607
Goat	CyprianMouflon	Europe_modern	Anatolia_modern	0.014784	0.014784	3e-06	8.28542	0	212749	206550	2462	0.00173205
Goat	CyprianMouflon	Argali	Urial	0.396085	0.396085	5e-06	174.186	0	423529	183209	2462	0.00223607
Goat	CyprianMouflon	Argali	MiddleEast_modern	0.538075	0.538075	5e-06	246.019	0	528385	158688	2462	0.00223607
Goat	CyprianMouflon	Argali	Anatolia_modern	0.542073	0.542073	4e-06	260.37	0	535667	159069	2462	0.002
Goat	CyprianMouflon	Urial	MiddleEast_modern	0.246495	0.246495	6e-06	104.768	0	325659	196860	2462	0.00244949
Goat	CyprianMouflon	Urial	Anatolia_modern	0.256025	0.256025	5e-06	117.614	0	332611	197013	2462	0.00223607
Goat	CyprianMouflon	MiddleEast_modern	Anatolia_modern	0.016468	0.016468	4e-06	8.6979	0	206081	199403	2462	0.002
