# Supplementary material for: The Population History of Domestic Sheep Revealed by Paleogenomes
Source: Mol Biol Evol. 2024 Oct 22;41(10):msae158. doi: 10.1093/molbev/msae158 (PMC11495565; doi:10.1093/molbev/msae158)
Supplement: msae158_Supplementary_Data [file msae158_supplementary_data.zip › Supp_Table_6.xlsx]

## Sheet: EUvsnonEU
D-statistics results of the form D(Goat, AncientDomestics; EU, non-EU). EU: Europe, non-EU: Africa/Asia.
O	X	B	A	Dstats	JK.D	V.JK.D.	Z	pvalue	nABBA	nBABA	nBlocks	se
Goat	Iran_N	Asia_modern	Europe_modern	-0.043319	-0.043319	1e-05	-13.4462	0	15753	17179.7	2459	0.00316228
Goat	Iran_N	Africa_modern	Europe_modern	0.002649	0.002649	1e-05	0.841694	0.399959	16414.6	16327.9	2459	0.00316228
Goat	Kalmykia_BA	Asia_modern	Europe_modern	-0.043992	-0.043992	2,6e-05	-8.6184	0	5029.09	5491.92	2458	0.00509902
Goat	Kalmykia_BA	Africa_modern	Europe_modern	0.008992	0.008992	2,5e-05	1.79959	0.071926	5266.46	5172.59	2458	0.005
Goat	Kyrgyzstan_N	Asia_modern	Europe_modern	-0.044293	-0.044293	1,7e-05	-10.7918	0	8026	8769.94	2459	0.00412311
Goat	Kyrgyzstan_N	Africa_modern	Europe_modern	0.00146	0.00146	1,6e-05	0.360673	0.718344	8354.35	8329.99	2459	0.004
Goat	Kyrgyzstan_BA	Asia_modern	Europe_modern	-0.042354	-0.042354	2,7e-05	-8.17667	0	4815.68	5241.65	2453	0.00519615
Goat	Kyrgyzstan_BA	Africa_modern	Europe_modern	0.00212	0.00212	2,6e-05	0.413324	0.679369	4993.26	4972.13	2454	0.00509902
Goat	Iberia_N	Asia_modern	Europe_modern	0.059828	0.059828	5e-06	27.2982	0	185043	164152	2462	0.00223607
Goat	Iberia_N	Africa_modern	Europe_modern	0.033253	0.033253	5e-06	15.3763	0	181662	169970	2462	0.00223607
Goat	Baltic_N	Africa_modern	Europe_modern	0.04447	0.04447	5e-06	19.544	0	135333	123809	2462	0.00223607
Goat	Baltic_N	Asia_modern	Europe_modern	0.029226	0.029226	6e-06	12.4001	0	133444	125866	2462	0.00244949
Goat	CentralAnatolia_EN	Asia_modern	Europe_modern	0.011516	0.011516	4e-06	5.83037	0	118754	116050	2462	0.002
Goat	CentralAnatolia_EN	Africa_modern	Europe_modern	0.0096	0.0096	3e-06	5.15832	0	118828	116568	2462	0.00173205
Goat	CentralAnatolia_LN	Asia_modern	Europe_modern	0.019822	0.019822	2e-05	4.39018	1,1e-05	7207.51	6927.32	2459	0.00447214
Goat	CentralAnatolia_LN	Africa_modern	Europe_modern	0.017066	0.017066	2e-05	3.84036	0.000123	7199.73	6958.11	2458	0.00447214
Goat	LakesDistrict_N	Africa_modern	Europe_modern	0.012788	0.012788	9e-06	4.32072	1,6e-05	17320.1	16882.7	2462	0.003
Goat	LakesDistrict_N	Asia_modern	Europe_modern	0.020215	0.020215	9e-06	6.74222	0	17384.8	16695.9	2461	0.003
Goat	WestAnatolia_N	Africa_modern	Europe_modern	0.019552	0.019552	6e-06	8.07566	0	28524	27430	2461	0.00244949
Goat	WestAnatolia_N	Asia_modern	Europe_modern	0.031305	0.031305	6e-06	12.3279	0	28740.8	26996	2460	0.00244949
Goat	France_N	Africa_modern	Europe_modern	0.03384	0.03384	3e-06	19.5461	0	206505	192986	2462	0.00173205
Goat	France_N	Asia_modern	Europe_modern	0.056932	0.056932	3e-06	31.9425	0	209822	187218	2462	0.00173205
