# Supplementary material for: The Population History of Domestic Sheep Revealed by Paleogenomes
Source: Mol Biol Evol. 2024 Oct 22;41(10):msae158. doi: 10.1093/molbev/msae158 (PMC11495565; doi:10.1093/molbev/msae158)
Supplement: msae158_Supplementary_Data [file msae158_supplementary_data.zip › Supp_Table_7.xlsx]

## Sheet: result_231102.TransRem-2
D-statistics results of the form D(A, B; C, D).
O	X	B	A	Dstats	JK.D	V.JK.D.	Z	pvalue	nABBA	nBABA	nBlocks	se
Africa	Europe	Asia	IranianMouflon	0.017663	0.017663	3e-06	10.4247	0	244481	235994	2462	0.00173205
Africa	Argali	Asia	IranianMouflon	0.331183	0.331183	4e-06	163.442	0	397739	199834	2462	0.002
Africa	Vignei	Asia	IranianMouflon	0.341751	0.341751	4e-06	166.823	0	383404	188094	2462	0.002
Africa	MiddleEast	Asia	IranianMouflon	-0.034617	-0.034617	3e-06	-19.1088	0	228724	245127	2462	0.00173205
Africa	Anatolia	Asia	IranianMouflon	-0.018209	-0.018209	2e-06	-12.2887	0	235034	243753	2462	0.00141421
Africa	Balkan_N	Asia	IranianMouflon	0.097817	0.097817	4e-06	49.9159	0	223657	183801	2462	0.002
Africa	WestAnatolia_N	Asia	IranianMouflon	0.09596	0.09596	7e-06	35.6597	0	32585.9	26879.5	2461	0.00264575
Africa	LakesDistrict_N	Asia	IranianMouflon	0.104444	0.104444	9e-06	34.4786	0	20074.4	16277.6	2462	0.003
Africa	CentralAnatolia_EN	Asia	IranianMouflon	0.095724	0.095724	5e-06	42.5364	0	138717	114480	2462	0.00223607
Africa	CentralAnatolia_LN	Asia	IranianMouflon	0.083323	0.083323	1.9e-05	19.3712	0	8057.02	6817.62	2458	0.0043589
Africa	Iran_N	Asia	IranianMouflon	-0.006103	-0.006103	1.1e-05	-1.86693	0.061911	16711.2	16916.5	2461	0.00331662
Africa	Anatolia_EP	Asia	IranianMouflon	0.172748	0.172748	1.1e-05	51.5048	0	18717.8	13203.5	2459	0.00331662
Africa	Kalmykia_BA	Asia	IranianMouflon	-0.040714	-0.040714	2.5e-05	-8.1873	0	5003.89	5428.64	2459	0.005
Africa	France_N	Asia	IranianMouflon	0.086498	0.086498	4e-06	42.6462	0	227260	191074	2462	0.002
Africa	Iberia_N	Asia	IranianMouflon	0.081981	0.081981	6e-06	33.5232	0	195137	165566	2462	0.00244949
Africa	Scandinavia_N	Asia	IranianMouflon	0.007396	0.007396	6e-06	3.01808	0.002544	129661	127757	2462	0.00244949
Africa	CypriotMouflon	Asia	IranianMouflon	0.152269	0.152269	6e-06	59.9859	0	281643	207206	2462	0.00244949
Africa	AnatolianMouflon	Asia	IranianMouflon	0.210252	0.210252	5e-06	90.9726	0	317475	207167	2462	0.00223607
Africa	Kyrgyzstan_N	Asia	IranianMouflon	0.002183	0.002183	1.7e-05	0.523993	0.600284	8651.31	8613.63	2460	0.00412311
Africa	Kyrgyzstan_BA	Asia	IranianMouflon	-0.03662	-0.03662	2.6e-05	-7.14831	0	4808.28	5173.83	2459	0.00509902
Africa	EuropeanMouflon	Asia	IranianMouflon	0.090188	0.090188	6e-06	37.0835	0	262464	219038	2462	0.00244949
Africa	IranianMouflon	Asia	Europe	0.020292	0.020292	3e-06	12.0245	0	244481	234756	2462	0.00173205
Africa	Argali	Asia	Europe	0.01421	0.01421	3e-06	7.98906	0	247568	240630	2462	0.00173205
Africa	Vignei	Asia	Europe	0.01854	0.01854	3e-06	10.2829	0	239949	231214	2462	0.00173205
Africa	MiddleEast	Asia	Europe	-0.03862	-0.03862	3e-06	-20.8591	0	219254	236869	2462	0.00173205
Africa	Anatolia	Asia	Europe	-0.013831	-0.013831	2e-06	-9.18305	0	227665	234051	2462	0.00141421
Africa	Balkan_N	Asia	Europe	0.06506	0.06506	3e-06	34.9582	0	206319	181112	2462	0.00173205
Africa	WestAnatolia_N	Asia	Europe	0.051912	0.051912	6e-06	21.9507	0	29756.8	26819.8	2461	0.00244949
Africa	LakesDistrict_N	Asia	Europe	0.045369	0.045369	7e-06	17.0832	0	17973.7	16413.6	2461	0.00264575
Africa	CentralAnatolia_EN	Asia	Europe	0.031223	0.031223	4e-06	14.754	0	123070	115617	2462	0.002
Africa	CentralAnatolia_LN	Asia	Europe	0.042298	0.042298	1.5e-05	10.9485	0	7372.55	6774.17	2458	0.00387298
Africa	Iran_N	Asia	Europe	-0.029105	-0.029105	9e-06	-9.86635	0	15639.4	16577	2461	0.003
Africa	Anatolia_EP	Asia	Europe	0.030591	0.030591	9e-06	10.1828	0	15099.2	14202.9	2459	0.003
Africa	Kalmykia_BA	Asia	Europe	-0.02561	-0.02561	1.9e-05	-5.9093	0	4924.2	5183.05	2459	0.0043589
Africa	France_N	Asia	Europe	0.078096	0.078096	4e-06	39.9821	0	216375	185027	2462	0.002
Africa	Iberia_N	Asia	Europe	0.081889	0.081889	5e-06	35.0447	0	187522	159135	2462	0.00223607
Africa	Scandinavia_N	Asia	Europe	0.051261	0.051261	6e-06	20.4787	0	131539	118711	2462	0.00244949
Africa	CypriotMouflon	Asia	Europe	0.02766	0.02766	5e-06	12.2181	0	230968	218535	2462	0.00223607
Africa	AnatolianMouflon	Asia	Europe	0.026773	0.026773	4e-06	13.1109	0	241201	228623	2462	0.002
Africa	Kyrgyzstan_N	Asia	Europe	-0.031695	-0.031695	1.2e-05	-9.00229	0	7996.76	8520.27	2460	0.0034641
Africa	Kyrgyzstan_BA	Asia	Europe	-0.030208	-0.030208	2e-05	-6.77407	0	4670.39	4961.35	2460	0.00447214
Africa	EuropeanMouflon	Asia	Europe	0.078756	0.078756	5e-06	33.922	0	248774	212450	2462	0.00223607
Africa	IranianMouflon	Asia	Argali	0.332117	0.332117	4e-06	163.773	0	397739	199414	2462	0.002
Africa	Europe	Asia	Argali	0.012559	0.012559	3e-06	7.11162	0	247568	241427	2462	0.00173205
Africa	Vignei	Asia	Argali	0.389442	0.389442	4e-06	184.952	0	427444	187830	2462	0.002
Africa	MiddleEast	Asia	Argali	-0.035007	-0.035007	4e-06	-17.6909	0	233093	250005	2462	0.002
Africa	Anatolia	Asia	Argali	-0.028713	-0.028713	2e-06	-18.4181	0	235325	249239	2462	0.00141421
Africa	Balkan_N	Asia	Argali	0.096481	0.096481	4e-06	47.1119	0	231007	190354	2462	0.002
Africa	WestAnatolia_N	Asia	Argali	0.08656	0.08656	1e-05	28.0045	0	33449.4	28120	2461	0.00316228
Africa	LakesDistrict_N	Asia	Argali	0.092854	0.092854	1.3e-05	26.2221	0	20563.6	17069.2	2462	0.00360555
Africa	CentralAnatolia_EN	Asia	Argali	0.089186	0.089186	6e-06	37.5585	0	142673	119308	2462	0.00244949
Africa	CentralAnatolia_LN	Asia	Argali	0.069749	0.069749	2.9e-05	12.9694	0	8203.48	7133.72	2457	0.00538516
Africa	Iran_N	Asia	Argali	-0.01174	-0.01174	1.4e-05	-3.10345	0.001913	17179.3	17587.4	2461	0.00374166
Africa	Anatolia_EP	Asia	Argali	0.166294	0.166294	1.5e-05	42.2657	0	19404.2	13870.8	2459	0.00387298
Africa	Kalmykia_BA	Asia	Argali	-0.046847	-0.046847	3.7e-05	-7.74254	0	5146.81	5652.74	2459	0.00608276
Africa	France_N	Asia	Argali	0.085156	0.085156	4e-06	40.8312	0	234658	197829	2462	0.002
Africa	Iberia_N	Asia	Argali	0.077615	0.077615	7e-06	30.352	0	201086	172119	2462	0.00264575
Africa	Scandinavia_N	Asia	Argali	-0.004386	-0.004386	7e-06	-1.66985	0.094949	132153	133317	2462	0.00264575
Africa	CypriotMouflon	Asia	Argali	0.143102	0.143102	7e-06	53.6452	0	287078	215201	2462	0.00264575
Africa	AnatolianMouflon	Asia	Argali	0.203666	0.203666	6e-06	83.1281	0	325540	215375	2462	0.00244949
Africa	Kyrgyzstan_N	Asia	Argali	-0.004256	-0.004256	2.4e-05	-0.86342	0.387906	8903.81	8979.92	2460	0.00489898
Africa	Kyrgyzstan_BA	Asia	Argali	-0.035138	-0.035138	3.9e-05	-5.64547	0	4976.42	5338.88	2459	0.006245
Africa	EuropeanMouflon	Asia	Argali	0.094509	0.094509	6e-06	37.4626	0	271349	224488	2462	0.00244949
Africa	IranianMouflon	Asia	Vignei	0.339613	0.339613	4e-06	164.995	0	383404	189006	2462	0.002
Africa	Europe	Asia	Vignei	0.013658	0.013658	3e-06	7.63082	0	239949	233483	2462	0.00173205
Africa	Argali	Asia	Vignei	0.386505	0.386505	4e-06	183.01	0	427444	189134	2462	0.002
Africa	MiddleEast	Asia	Vignei	-0.039401	-0.039401	4e-06	-20.625	0	224834	243278	2462	0.002
Africa	Anatolia	Asia	Vignei	-0.03377	-0.03377	2e-06	-21.7512	0	226653	242496	2462	0.00141421
Africa	Balkan_N	Asia	Vignei	0.100045	0.100045	4e-06	47.7534	0	223999	183255	2462	0.002
Africa	WestAnatolia_N	Asia	Vignei	0.099048	0.099048	8e-06	34.6979	0	32856.6	26934.5	2461	0.00282843
Africa	LakesDistrict_N	Asia	Vignei	0.101385	0.101385	1.1e-05	30.4662	0	20101	16400.3	2462	0.00331662
Africa	CentralAnatolia_EN	Asia	Vignei	0.096372	0.096372	6e-06	39.5264	0	139377	114874	2462	0.00244949
Africa	CentralAnatolia_LN	Asia	Vignei	0.08064	0.08064	2.2e-05	17.0388	0	8088.17	6881.06	2458	0.00469042
Africa	Iran_N	Asia	Vignei	-0.000858	-0.000858	1.2e-05	-0.243877	0.807326	16893.9	16922.9	2461	0.0034641
Africa	Anatolia_EP	Asia	Vignei	0.174719	0.174719	1.3e-05	47.8009	0	18927.5	13297.2	2459	0.00360555
Africa	Kalmykia_BA	Asia	Vignei	-0.040354	-0.040354	2.8e-05	-7.58773	0	5055.03	5480.17	2460	0.0052915
Africa	France_N	Asia	Vignei	0.088651	0.088651	5e-06	40.7632	0	227548	190489	2462	0.00223607
Africa	Iberia_N	Asia	Vignei	0.083083	0.083083	7e-06	32.0751	0	195720	165692	2462	0.00264575
Africa	Scandinavia_N	Asia	Vignei	0.00763	0.00763	7e-06	2.92056	0.003494	130010	128041	2462	0.00264575
Africa	CypriotMouflon	Asia	Vignei	0.141932	0.141932	7e-06	53.7031	0	275795	207237	2462	0.00264575
Africa	AnatolianMouflon	Asia	Vignei	0.202754	0.202754	6e-06	83.537	0	311923	206759	2462	0.00244949
Africa	Kyrgyzstan_N	Asia	Vignei	0.005783	0.005783	2e-05	1.28663	0.198222	8747.94	8647.35	2460	0.00447214
Africa	Kyrgyzstan_BA	Asia	Vignei	-0.035292	-0.035292	3.1e-05	-6.32696	0	4853.49	5208.6	2459	0.00556776
Africa	EuropeanMouflon	Asia	Vignei	0.093048	0.093048	6e-06	37.5011	0	261426	216917	2462	0.00244949
Africa	IranianMouflon	Asia	MiddleEast	-0.002151	-0.002151	3e-06	-1.31395	0.188864	228724	229710	2462	0.00173205
Africa	Europe	Asia	MiddleEast	-0.007646	-0.007646	3e-06	-4.58204	5e-06	219254	222632	2462	0.00173205
Africa	Argali	Asia	MiddleEast	-0.004739	-0.004739	3e-06	-2.63633	0.008381	233093	235313	2462	0.00173205
Africa	Vignei	Asia	MiddleEast	-0.005032	-0.005032	3e-06	-2.84692	0.004414	224834	227108	2462	0.00173205
Africa	Anatolia	Asia	MiddleEast	0.022078	0.022078	3e-06	13.8334	0	231006	221026	2462	0.00173205
Africa	Balkan_N	Asia	MiddleEast	0.001282	0.001282	3e-06	0.690473	0.489897	184733	184260	2462	0.00173205
Africa	WestAnatolia_N	Asia	MiddleEast	-0.001361	-0.001361	6e-06	-0.546063	0.585022	27129.5	27203.5	2461	0.00244949
Africa	LakesDistrict_N	Asia	MiddleEast	-0.000483	-0.000483	8e-06	-0.170877	0.864321	16516.8	16532.8	2461	0.00282843
Africa	CentralAnatolia_EN	Asia	MiddleEast	-0.004956	-0.004956	4e-06	-2.41574	0.015703	114168	115305	2462	0.002
Africa	CentralAnatolia_LN	Asia	MiddleEast	0.000436	0.000436	1.7e-05	0.107115	0.914698	6797.78	6791.86	2458	0.00412311
Africa	Iran_N	Asia	MiddleEast	-0.021972	-0.021972	1e-05	-7.0334	0	15383.4	16074.5	2460	0.00316228
Africa	Anatolia_EP	Asia	MiddleEast	-0.000757	-0.000757	1e-05	-0.240887	0.809643	14102.6	14123.9	2459	0.00316228
Africa	Kalmykia_BA	Asia	MiddleEast	-0.017707	-0.017707	2.2e-05	-3.80452	0.000142	4833.09	5007.34	2458	0.00469042
Africa	France_N	Asia	MiddleEast	0.001604	0.001604	4e-06	0.837876	0.4021	190575	189964	2462	0.002
Africa	Iberia_N	Asia	MiddleEast	0.000231	0.000231	6e-06	0.097961	0.921963	164347	164271	2462	0.00244949
Africa	Scandinavia_N	Asia	MiddleEast	-0.015983	-0.015983	6e-06	-6.65604	0	117591	121410	2461	0.00244949
Africa	CypriotMouflon	Asia	MiddleEast	0.009114	0.009114	5e-06	4.03744	5.4e-05	219949	215976	2462	0.00223607
Africa	AnatolianMouflon	Asia	MiddleEast	0.007375	0.007375	4e-06	3.62685	0.000287	227794	224459	2462	0.002
Africa	Kyrgyzstan_N	Asia	MiddleEast	-0.024613	-0.024613	1.5e-05	-6.32816	0	7837.49	8233.03	2461	0.00387298
Africa	Kyrgyzstan_BA	Asia	MiddleEast	-0.029464	-0.029464	2.3e-05	-6.08387	0	4573.65	4851.34	2460	0.00479583
Africa	EuropeanMouflon	Asia	MiddleEast	-0.001231	-0.001231	5e-06	-0.531013	0.59541	217179	217714	2462	0.00223607
Africa	IranianMouflon	Asia	Anatolia	0.009411	0.009411	2e-06	7.08451	0	235034	230652	2462	0.00141421
Africa	Europe	Asia	Anatolia	0.012219	0.012219	2e-06	9.0157	0	227665	222168	2462	0.00141421
Africa	Argali	Asia	Anatolia	-0.003327	-0.003327	2e-06	-2.28595	0.022257	235325	236896	2462	0.00141421
Africa	Vignei	Asia	Anatolia	-0.004401	-0.004401	2e-06	-3.02568	0.002481	226653	228657	2462	0.00141421
Africa	MiddleEast	Asia	Anatolia	0.016924	0.016924	3e-06	10.5159	0	231006	223317	2462	0.00173205
Africa	Balkan_N	Asia	Anatolia	0.024044	0.024044	2e-06	15.7964	0	191625	182626	2462	0.00141421
Africa	WestAnatolia_N	Asia	Anatolia	0.019545	0.019545	4e-06	9.55752	0	27922.5	26852	2462	0.002
Africa	LakesDistrict_N	Asia	Anatolia	0.0153	0.0153	5e-06	6.74313	0	16886.1	16377.2	2462	0.00223607
Africa	CentralAnatolia_EN	Asia	Anatolia	0.007281	0.007281	3e-06	4.45756	8e-06	116446	114763	2462	0.00173205
Africa	CentralAnatolia_LN	Asia	Anatolia	0.017259	0.017259	1.1e-05	5.19619	0	6974.7	6738.03	2458	0.00331662
Africa	Iran_N	Asia	Anatolia	-0.017839	-0.017839	6e-06	-7.09996	0	15485.2	16047.7	2460	0.00244949
Africa	Anatolia_EP	Asia	Anatolia	0.012908	0.012908	7e-06	5.05652	0	14402	14034.9	2459	0.00264575
Africa	Kalmykia_BA	Asia	Anatolia	-0.013333	-0.013333	1.5e-05	-3.47644	0.000508	4866.42	4997.94	2458	0.00387298
Africa	France_N	Asia	Anatolia	0.026692	0.026692	3e-06	16.8799	0	198410	188093	2462	0.00173205
Africa	Iberia_N	Asia	Anatolia	0.020551	0.020551	4e-06	10.8058	0	169440	162616	2462	0.002
Africa	Scandinavia_N	Asia	Anatolia	0.004262	0.004262	4e-06	2.16924	0.030064	121143	120115	2462	0.002
Africa	CypriotMouflon	Asia	Anatolia	0.049485	0.049485	3e-06	26.9722	0	236416	214121	2462	0.00173205
Africa	AnatolianMouflon	Asia	Anatolia	0.026775	0.026775	3e-06	16.3986	0	236820	224469	2462	0.00173205
Africa	Kyrgyzstan_N	Asia	Anatolia	-0.017255	-0.017255	1e-05	-5.44113	0	7924.28	8202.54	2461	0.00316228
Africa	Kyrgyzstan_BA	Asia	Anatolia	-0.021112	-0.021112	1.6e-05	-5.27248	0	4632.48	4832.3	2460	0.004
Africa	EuropeanMouflon	Asia	Anatolia	0.01292	0.01292	4e-06	6.84692	0	222802	217118	2462	0.002
Africa	IranianMouflon	Asia	Balkan_N	0.080549	0.080549	4e-06	39.8406	0	223657	190312	2462	0.002
Africa	Europe	Asia	Balkan_N	0.044392	0.044392	4e-06	23.2425	0	206319	188779	2462	0.002
Africa	Argali	Asia	Balkan_N	0.078554	0.078554	5e-06	36.3702	0	231007	197358	2462	0.00223607
Africa	Vignei	Asia	Balkan_N	0.084043	0.084043	4e-06	39.702	0	223999	189267	2462	0.002
Africa	MiddleEast	Asia	Balkan_N	-0.049132	-0.049132	4e-06	-23.4259	0	184733	203824	2462	0.002
Africa	Anatolia	Asia	Balkan_N	-0.021747	-0.021747	3e-06	-12.4702	0	191625	200145	2462	0.00173205
Africa	WestAnatolia_N	Asia	Balkan_N	0.182387	0.182387	9e-06	59.184	0	34470.9	23836.4	2461	0.003
Africa	LakesDistrict_N	Asia	Balkan_N	0.17941	0.17941	1.2e-05	52.6915	0	20800.2	14472	2461	0.0034641
Africa	CentralAnatolia_EN	Asia	Balkan_N	0.134164	0.134164	7e-06	50.2516	0	136206	103982	2462	0.00264575
Africa	CentralAnatolia_LN	Asia	Balkan_N	0.16363	0.16363	2.3e-05	33.995	0	8433.48	6061.64	2458	0.00479583
Africa	Iran_N	Asia	Balkan_N	0.025686	0.025686	1.4e-05	6.75373	0	16526	15698.3	2459	0.00374166
Africa	Anatolia_EP	Asia	Balkan_N	0.13436	0.13436	1.5e-05	35.06	0	16863.5	12868.7	2460	0.00387298
Africa	Kalmykia_BA	Asia	Balkan_N	0.000149	0.000149	3.2e-05	0.026546	0.978822	5024.17	5022.67	2459	0.00565685
Africa	France_N	Asia	Balkan_N	0.209921	0.209921	5e-06	89.6128	0	241372	157616	2462	0.00223607
Africa	Iberia_N	Asia	Balkan_N	0.181818	0.181818	8e-06	64.0323	0	204217	141381	2462	0.00282843
Africa	Scandinavia_N	Asia	Balkan_N	0.087725	0.087725	1e-05	28.3248	0	134714	112985	2461	0.00316228
Africa	CypriotMouflon	Asia	Balkan_N	0.092484	0.092484	7e-06	35.0054	0	220098	182833	2462	0.00264575
Africa	AnatolianMouflon	Asia	Balkan_N	0.090903	0.090903	6e-06	38.3692	0	223871	186562	2462	0.00244949
Africa	Kyrgyzstan_N	Asia	Balkan_N	0.043262	0.043262	2.3e-05	8.93338	0	8598.17	7885.08	2461	0.00479583
Africa	Kyrgyzstan_BA	Asia	Balkan_N	0.029052	0.029052	3.7e-05	4.75324	2e-06	4950.79	4671.25	2459	0.00608276
Africa	EuropeanMouflon	Asia	Balkan_N	0.149523	0.149523	7e-06	56.714	0	233152	172498	2462	0.00264575
Africa	IranianMouflon	Asia	WestAnatolia_N	0.082139	0.082139	7e-06	30.888	0	32585.9	27639.1	2461	0.00264575
Africa	Europe	Asia	WestAnatolia_N	0.034052	0.034052	6e-06	14.361	0	29756.8	27797	2461	0.00244949
Africa	Argali	Asia	WestAnatolia_N	0.07178	0.07178	1e-05	23.2285	0	33449.4	28969	2461	0.00316228
Africa	Vignei	Asia	WestAnatolia_N	0.086782	0.086782	8e-06	30.9999	0	32856.6	27609.3	2461	0.00282843
Africa	MiddleEast	Asia	WestAnatolia_N	-0.049006	-0.049006	7e-06	-18.057	0	27129.5	29925.6	2461	0.00264575
Africa	Anatolia	Asia	WestAnatolia_N	-0.024802	-0.024802	5e-06	-11.2858	0	27922.5	29342.8	2461	0.00223607
Africa	Balkan_N	Asia	WestAnatolia_N	0.187277	0.187277	9e-06	62.537	0	34470.9	23596.3	2461	0.003
Africa	LakesDistrict_N	Asia	WestAnatolia_N	0.215333	0.215333	6e-05	27.862	0	3995.65	2579.75	2458	0.00774597
Africa	CentralAnatolia_EN	Asia	WestAnatolia_N	0.16113	0.16113	1.4e-05	43.2494	0	23868.5	17244	2461	0.00374166
Africa	CentralAnatolia_LN	Asia	WestAnatolia_N	0.213091	0.213091	0.000116	19.7513	0	1674.85	1086.44	2420	0.0107703
Africa	Iran_N	Asia	WestAnatolia_N	0.06814	0.06814	6.5e-05	8.43168	0	3196.76	2788.9	2455	0.00806226
Africa	Anatolia_EP	Asia	WestAnatolia_N	0.162728	0.162728	6.9e-05	19.6539	0	3162.18	2277.06	2457	0.00830662
Africa	Kalmykia_BA	Asia	WestAnatolia_N	0.054419	0.054419	0.000162	4.28153	1.9e-05	995.011	892.306	2335	0.0127279
Africa	France_N	Asia	WestAnatolia_N	0.18074	0.18074	9e-06	59.7176	0	34479.8	23923.9	2461	0.003
Africa	Iberia_N	Asia	WestAnatolia_N	0.168845	0.168845	1.3e-05	46.654	0	31740.8	22570.6	2461	0.00360555
Africa	Scandinavia_N	Asia	WestAnatolia_N	0.099187	0.099187	1.7e-05	24.0261	0	22344.4	18311.8	2460	0.00412311
Africa	CypriotMouflon	Asia	WestAnatolia_N	0.095735	0.095735	1.2e-05	27.4999	0	32470.3	26796.4	2461	0.0034641
Africa	AnatolianMouflon	Asia	WestAnatolia_N	0.097241	0.097241	1e-05	30.0963	0	32823.7	27005.8	2461	0.00316228
Africa	Kyrgyzstan_N	Asia	WestAnatolia_N	0.058299	0.058299	0.000114	5.45235	0	1617.42	1439.22	2416	0.0106771
Africa	Kyrgyzstan_BA	Asia	WestAnatolia_N	0.073004	0.073004	0.000166	5.66392	0	989.252	854.641	2255	0.0128841
Africa	EuropeanMouflon	Asia	WestAnatolia_N	0.133171	0.133171	1.1e-05	40.1623	0	33376.5	25531.6	2461	0.00331662
Africa	IranianMouflon	Asia	LakesDistrict_N	0.095053	0.095053	9e-06	32.061	0	20074.4	16589.3	2461	0.003
Africa	Europe	Asia	LakesDistrict_N	0.033164	0.033164	8e-06	11.9707	0	17973.7	16819.8	2461	0.00282843
Africa	Argali	Asia	LakesDistrict_N	0.083472	0.083472	1.3e-05	23.1888	0	20563.6	17395.1	2461	0.00360555
Africa	Vignei	Asia	LakesDistrict_N	0.093336	0.093336	1.1e-05	28.4474	0	20101	16669	2461	0.00331662
Africa	MiddleEast	Asia	LakesDistrict_N	-0.042838	-0.042838	9e-06	-14.1797	0	16516.8	17995.3	2461	0.003
Africa	Anatolia	Asia	LakesDistrict_N	-0.02251	-0.02251	6e-06	-9.39795	0	16886.1	17663.8	2461	0.00244949
Africa	Balkan_N	Asia	LakesDistrict_N	0.185415	0.185415	1.1e-05	55.2464	0	20800.2	14293.3	2461	0.00331662
Africa	WestAnatolia_N	Asia	LakesDistrict_N	0.20471	0.20471	6e-05	26.4461	0	3995.65	2637.73	2458	0.00774597
Africa	CentralAnatolia_EN	Asia	LakesDistrict_N	0.159664	0.159664	2e-05	36.1042	0	14444.1	10466.8	2461	0.00447214
Africa	CentralAnatolia_LN	Asia	LakesDistrict_N	0.224163	0.224163	0.000161	17.6513	0	1073.14	680.122	2290	0.0126886
Africa	Iran_N	Asia	LakesDistrict_N	0.079675	0.079675	9.6e-05	8.1153	0	1941.79	1655.2	2444	0.00979796
Africa	Anatolia_EP	Asia	LakesDistrict_N	0.181865	0.181865	9.8e-05	18.3397	0	2008.45	1390.33	2440	0.00989949
Africa	Kalmykia_BA	Asia	LakesDistrict_N	0.03602	0.03602	0.000226	2.39748	0.016508	603.347	561.393	2095	0.0150333
Africa	France_N	Asia	LakesDistrict_N	0.172014	0.172014	1.1e-05	51.546	0	20655.9	14592.6	2461	0.00331662
Africa	Iberia_N	Asia	LakesDistrict_N	0.170142	0.170142	1.6e-05	42.2755	0	19413.4	13767.9	2461	0.004
Africa	Scandinavia_N	Asia	LakesDistrict_N	0.101021	0.101021	2.2e-05	21.3576	0	13562.8	11074	2460	0.00469042
Africa	CypriotMouflon	Asia	LakesDistrict_N	0.100001	0.100001	1.4e-05	26.4753	0	19808.9	16207.3	2461	0.00374166
Africa	AnatolianMouflon	Asia	LakesDistrict_N	0.103724	0.103724	1.3e-05	28.269	0	20052.7	16283.8	2461	0.00360555
Africa	Kyrgyzstan_N	Asia	LakesDistrict_N	0.119581	0.119581	0.000155	9.60412	0	1121.24	881.724	2299	0.0124499
Africa	Kyrgyzstan_BA	Asia	LakesDistrict_N	0.076193	0.076193	0.000214	5.20924	0	662.79	568.942	1997	0.0146287
Africa	EuropeanMouflon	Asia	LakesDistrict_N	0.127684	0.127684	1.3e-05	35.2232	0	20114.1	15559.2	2461	0.00360555
Africa	IranianMouflon	Asia	CentralAnatolia_EN	0.093034	0.093034	5e-06	41.5647	0	138717	115103	2462	0.00223607
Africa	Europe	Asia	CentralAnatolia_EN	0.025394	0.025394	4e-06	12.4643	0	123070	116974	2462	0.002
Africa	Argali	Asia	CentralAnatolia_EN	0.085059	0.085059	6e-06	35.7377	0	142673	120305	2462	0.00244949
Africa	Vignei	Asia	CentralAnatolia_EN	0.094575	0.094575	6e-06	39.8682	0	139377	115292	2462	0.00244949
Africa	MiddleEast	Asia	CentralAnatolia_EN	-0.041138	-0.041138	5e-06	-18.5347	0	114168	123964	2462	0.00223607
Africa	Anatolia	Asia	CentralAnatolia_EN	-0.024667	-0.024667	3e-06	-13.8684	0	116446	122336	2462	0.00173205
Africa	Balkan_N	Asia	CentralAnatolia_EN	0.150154	0.150154	6e-06	58.9947	0	136206	100642	2462	0.00244949
Africa	WestAnatolia_N	Asia	CentralAnatolia_EN	0.170933	0.170933	1.4e-05	45.4915	0	23868.5	16899.8	2461	0.00374166
Africa	LakesDistrict_N	Asia	CentralAnatolia_EN	0.168744	0.168744	1.9e-05	38.395	0	14444.1	10273.2	2462	0.0043589
Africa	CentralAnatolia_LN	Asia	CentralAnatolia_EN	0.166984	0.166984	4e-05	26.3803	0	5939.34	4239.62	2458	0.00632456
Africa	Iran_N	Asia	CentralAnatolia_EN	0.047958	0.047958	2.2e-05	10.1626	0	11799.9	10719.9	2459	0.00469042
Africa	Anatolia_EP	Asia	CentralAnatolia_EN	0.145414	0.145414	2.2e-05	31.0661	0	12209	9109.04	2459	0.00469042
Africa	Kalmykia_BA	Asia	CentralAnatolia_EN	0.009913	0.009913	5.3e-05	1.36076	0.17359	3497.71	3429.05	2457	0.00728011
Africa	France_N	Asia	CentralAnatolia_EN	0.14258	0.14258	7e-06	54.3398	0	136865	102707	2462	0.00264575
Africa	Iberia_N	Asia	CentralAnatolia_EN	0.148419	0.148419	1e-05	46.761	0	130783	96979	2462	0.00316228
Africa	Scandinavia_N	Asia	CentralAnatolia_EN	0.075156	0.075156	1.2e-05	22.0753	0	89349.6	76858.1	2462	0.0034641
Africa	CypriotMouflon	Asia	CentralAnatolia_EN	0.102303	0.102303	9e-06	33.7911	0	136813	111418	2462	0.003
Africa	AnatolianMouflon	Asia	CentralAnatolia_EN	0.100918	0.100918	7e-06	37.9306	0	138736	113300	2462	0.00264575
Africa	Kyrgyzstan_N	Asia	CentralAnatolia_EN	0.055749	0.055749	3.7e-05	9.16905	0	6083.41	5440.94	2460	0.00608276
Africa	Kyrgyzstan_BA	Asia	CentralAnatolia_EN	0.021406	0.021406	5.8e-05	2.81722	0.004844	3431.41	3287.59	2458	0.00761577
Africa	EuropeanMouflon	Asia	CentralAnatolia_EN	0.10897	0.10897	8e-06	37.6589	0	135627	108973	2462	0.00282843
Africa	IranianMouflon	Asia	CentralAnatolia_LN	0.076014	0.076014	1.9e-05	17.6261	0	8057.02	6918.66	2458	0.0043589
Africa	Europe	Asia	CentralAnatolia_LN	0.032382	0.032382	1.5e-05	8.46413	0	7372.55	6910.04	2459	0.00387298
Africa	Argali	Asia	CentralAnatolia_LN	0.061901	0.061901	2.9e-05	11.4473	0	8203.48	7247.08	2457	0.00538516
Africa	Vignei	Asia	CentralAnatolia_LN	0.075421	0.075421	2.3e-05	15.8795	0	8088.17	6953.7	2458	0.00479583
Africa	MiddleEast	Asia	CentralAnatolia_LN	-0.04284	-0.04284	1.7e-05	-10.2836	0	6797.78	7406.28	2458	0.00412311
Africa	Anatolia	Asia	CentralAnatolia_LN	-0.015648	-0.015648	1.2e-05	-4.59267	4e-06	6974.7	7196.45	2458	0.0034641
Africa	Balkan_N	Asia	CentralAnatolia_LN	0.17654	0.17654	2.3e-05	37.0988	0	8433.48	5902.59	2457	0.00479583
Africa	WestAnatolia_N	Asia	CentralAnatolia_LN	0.211922	0.211922	0.000116	19.6617	0	1674.85	1089.11	2423	0.0107703
Africa	LakesDistrict_N	Asia	CentralAnatolia_LN	0.230621	0.230621	0.000165	17.9644	0	1073.14	670.921	2299	0.0128452
Africa	CentralAnatolia_EN	Asia	CentralAnatolia_LN	0.165688	0.165688	3.9e-05	26.6463	0	5939.34	4250.93	2457	0.006245
Africa	Iran_N	Asia	CentralAnatolia_LN	0.108318	0.108318	0.000179	8.09845	0	885.427	712.358	2258	0.0133791
Africa	Anatolia_EP	Asia	CentralAnatolia_LN	0.1881	0.1881	0.000194	13.4903	0	844.237	576.918	2219	0.0139284
Africa	Kalmykia_BA	Asia	CentralAnatolia_LN	0.059947	0.059947	0.000403	2.98776	0.00281	294.573	261.253	1455	0.0200749
Africa	France_N	Asia	CentralAnatolia_LN	0.173476	0.173476	2.3e-05	36.4944	0	8468.97	5965.02	2458	0.00479583
Africa	Iberia_N	Asia	CentralAnatolia_LN	0.165074	0.165074	3.3e-05	28.6797	0	7955.56	5701.19	2457	0.00574456
Africa	Scandinavia_N	Asia	CentralAnatolia_LN	0.111878	0.111878	4.4e-05	16.8596	0	5732.24	4578.67	2457	0.00663325
Africa	CypriotMouflon	Asia	CentralAnatolia_LN	0.10482	0.10482	3.1e-05	18.7835	0	8114.83	6575.04	2458	0.00556776
Africa	AnatolianMouflon	Asia	CentralAnatolia_LN	0.091896	0.091896	2.8e-05	17.2588	0	8078.59	6718.77	2458	0.0052915
Africa	Kyrgyzstan_N	Asia	CentralAnatolia_LN	0.111696	0.111696	0.000286	6.60633	0	471.31	376.602	1751	0.0169115
Africa	Kyrgyzstan_BA	Asia	CentralAnatolia_LN	0.139603	0.139603	0.000427	6.75211	0	307.59	232.23	1328	0.020664
Africa	EuropeanMouflon	Asia	CentralAnatolia_LN	0.124104	0.124104	2.8e-05	23.401	0	8215.48	6401.46	2458	0.0052915
Africa	IranianMouflon	Asia	Iran_N	0.039393	0.039393	1e-05	12.2538	0	16711.2	15444.5	2460	0.00316228
Africa	Europe	Asia	Iran_N	0.013274	0.013274	8e-06	4.67294	3e-06	15639.4	15229.6	2461	0.00282843
Africa	Argali	Asia	Iran_N	0.031695	0.031695	1.5e-05	8.27974	0	17179.3	16123.7	2460	0.00387298
Africa	Vignei	Asia	Iran_N	0.044497	0.044497	1.2e-05	12.998	0	16893.9	15454.5	2460	0.0034641
Africa	MiddleEast	Asia	Iran_N	-0.009638	-0.009638	1e-05	-3.112	0.001858	15383.4	15682.8	2460	0.00316228
Africa	Anatolia	Asia	Iran_N	2.9e-05	2.9e-05	6e-06	0.011887	0.990516	15485.2	15484.3	2460	0.00244949
Africa	Balkan_N	Asia	Iran_N	0.090315	0.090315	1.3e-05	24.9676	0	16526	13788.2	2459	0.00360555
Africa	WestAnatolia_N	Asia	Iran_N	0.132337	0.132337	6.3e-05	16.6154	0	3196.76	2449.55	2455	0.00793725
Africa	LakesDistrict_N	Asia	Iran_N	0.122517	0.122517	9.8e-05	12.3998	0	1941.79	1517.92	2439	0.00989949
Africa	CentralAnatolia_EN	Asia	Iran_N	0.096046	0.096046	2.1e-05	20.9443	0	11799.9	9731.84	2459	0.00458258
Africa	CentralAnatolia_LN	Asia	Iran_N	0.140082	0.140082	0.000175	10.5985	0	885.427	667.843	2244	0.0132288
Africa	Anatolia_EP	Asia	Iran_N	0.136258	0.136258	0.000111	12.9345	0	1705.55	1296.5	2426	0.0105357
Africa	Kalmykia_BA	Asia	Iran_N	0.121106	0.121106	0.00024	7.81616	0	611.064	479.046	2040	0.0154919
Africa	France_N	Asia	Iran_N	0.087908	0.087908	1.4e-05	23.8939	0	16667	13973.5	2460	0.00374166
Africa	Iberia_N	Asia	Iran_N	0.095205	0.095205	1.8e-05	22.1591	0	15882.4	13121.1	2459	0.00424264
Africa	Scandinavia_N	Asia	Iran_N	0.086242	0.086242	2.4e-05	17.7378	0	11931.1	10036.6	2459	0.00489898
Africa	CypriotMouflon	Asia	Iran_N	0.053927	0.053927	1.7e-05	13.1481	0	16607.5	14908	2461	0.00412311
Africa	AnatolianMouflon	Asia	Iran_N	0.042203	0.042203	1.5e-05	10.9445	0	16629.6	15282.8	2459	0.00387298
Africa	Kyrgyzstan_N	Asia	Iran_N	0.151853	0.151853	0.000165	11.8191	0	986.89	726.679	2238	0.0128452
Africa	Kyrgyzstan_BA	Asia	Iran_N	0.125185	0.125185	0.000249	7.92639	0	556.464	432.643	1893	0.0157797
Africa	EuropeanMouflon	Asia	Iran_N	0.051017	0.051017	1.4e-05	13.4516	0	16347.5	14760.5	2459	0.00374166
Africa	IranianMouflon	Asia	Anatolia_EP	0.166996	0.166996	1.1e-05	50.3635	0	18717.8	13360.8	2460	0.00331662
Africa	Europe	Asia	Anatolia_EP	0.023618	0.023618	8e-06	8.12611	0	15099.2	14402.5	2460	0.00282843
Africa	Argali	Asia	Anatolia_EP	0.158844	0.158844	1.6e-05	39.5016	0	19404.2	14084.7	2459	0.004
Africa	Vignei	Asia	Anatolia_EP	0.172483	0.172483	1.3e-05	48.1115	0	18927.5	13358.7	2459	0.00360555
Africa	MiddleEast	Asia	Anatolia_EP	-0.041892	-0.041892	1.1e-05	-12.8803	0	14102.6	15335.8	2460	0.00331662
Africa	Anatolia	Asia	Anatolia_EP	-0.021551	-0.021551	7e-06	-8.14527	0	14402	15036.4	2460	0.00264575
Africa	Balkan_N	Asia	Anatolia_EP	0.146105	0.146105	1.3e-05	39.852	0	16863.5	12564	2460	0.00360555
Africa	WestAnatolia_N	Asia	Anatolia_EP	0.155466	0.155466	7e-05	18.5616	0	3162.18	2311.24	2457	0.0083666
Africa	LakesDistrict_N	Asia	Anatolia_EP	0.167994	0.167994	9.8e-05	16.93	0	2008.45	1430.69	2435	0.00989949
Africa	CentralAnatolia_EN	Asia	Anatolia_EP	0.143476	0.143476	2.1e-05	31.5282	0	12209	9145.16	2459	0.00458258
Africa	CentralAnatolia_LN	Asia	Anatolia_EP	0.183969	0.183969	0.000193	13.255	0	844.237	581.876	2210	0.0138924
Africa	Iran_N	Asia	Anatolia_EP	0.068164	0.068164	0.000112	6.43398	0	1705.55	1487.88	2428	0.010583
Africa	Kalmykia_BA	Asia	Anatolia_EP	0.038426	0.038426	0.000262	2.37446	0.017575	516.274	478.065	2005	0.0161864
Africa	France_N	Asia	Anatolia_EP	0.140863	0.140863	1.3e-05	38.8305	0	16893.7	12721.9	2459	0.00360555
Africa	Iberia_N	Asia	Anatolia_EP	0.138641	0.138641	1.9e-05	31.7575	0	16141.1	12210.4	2459	0.0043589
Africa	Scandinavia_N	Asia	Anatolia_EP	0.082066	0.082066	2.5e-05	16.3239	0	11445.5	9709.35	2458	0.005
Africa	CypriotMouflon	Asia	Anatolia_EP	0.15893	0.15893	1.9e-05	36.3962	0	17995	13059.5	2460	0.0043589
Africa	AnatolianMouflon	Asia	Anatolia_EP	0.189479	0.189479	1.6e-05	46.7856	0	18965.1	12923	2460	0.004
Africa	Kyrgyzstan_N	Asia	Anatolia_EP	0.093222	0.093222	0.000175	7.03923	0	905.163	750.791	2267	0.0132288
Africa	Kyrgyzstan_BA	Asia	Anatolia_EP	0.110634	0.110634	0.000283	6.57811	0	563.751	451.436	1873	0.0168226
Africa	EuropeanMouflon	Asia	Anatolia_EP	0.103444	0.103444	1.6e-05	25.625	0	16625.5	13508.3	2459	0.004
Africa	IranianMouflon	Asia	Kalmykia_BA	0.009547	0.009547	2.3e-05	1.97838	0.047886	5003.89	4909.25	2459	0.00479583
Africa	Europe	Asia	Kalmykia_BA	0.025788	0.025788	1.8e-05	6.14156	0	4924.2	4676.61	2458	0.00424264
Africa	Argali	Asia	Kalmykia_BA	0.002661	0.002661	3.7e-05	0.437865	0.661484	5146.81	5119.49	2459	0.00608276
Africa	Vignei	Asia	Kalmykia_BA	0.013755	0.013755	2.8e-05	2.59108	0.009567	5055.03	4917.85	2459	0.0052915
Africa	MiddleEast	Asia	Kalmykia_BA	0.0013	0.0013	2.2e-05	0.276796	0.781937	4833.09	4820.54	2459	0.00469042
Africa	Anatolia	Asia	Kalmykia_BA	0.009476	0.009476	1.5e-05	2.48839	0.012832	4866.42	4775.05	2459	0.00387298
Africa	Balkan_N	Asia	Kalmykia_BA	0.070837	0.070837	2.9e-05	13.0686	0	5024.17	4359.46	2458	0.00538516
Africa	WestAnatolia_N	Asia	Kalmykia_BA	0.112173	0.112173	0.000158	8.93568	0	995.011	794.298	2328	0.0125698
Africa	LakesDistrict_N	Asia	Kalmykia_BA	0.108649	0.108649	0.000226	7.21922	0	603.347	485.09	2077	0.0150333
Africa	CentralAnatolia_EN	Asia	Kalmykia_BA	0.066018	0.066018	5.4e-05	8.94374	0	3497.71	3064.49	2457	0.00734847
Africa	CentralAnatolia_LN	Asia	Kalmykia_BA	0.155092	0.155092	0.000406	7.69949	0	294.573	215.47	1431	0.0201494
Africa	Iran_N	Asia	Kalmykia_BA	0.121937	0.121937	0.000236	7.9397	0	611.064	478.238	2037	0.0153623
Africa	Anatolia_EP	Asia	Kalmykia_BA	0.092932	0.092932	0.000262	5.74402	0	516.274	428.477	1986	0.0161864
Africa	France_N	Asia	Kalmykia_BA	0.073508	0.073508	2.9e-05	13.6646	0	5089.95	4392.89	2457	0.00538516
Africa	Iberia_N	Asia	Kalmykia_BA	0.068622	0.068622	4.2e-05	10.562	0	4746.11	4136.56	2458	0.00648074
Africa	Scandinavia_N	Asia	Kalmykia_BA	0.109377	0.109377	5.3e-05	15.0036	0	3857.53	3096.88	2459	0.00728011
Africa	CypriotMouflon	Asia	Kalmykia_BA	0.015104	0.015104	4e-05	2.37569	0.017516	4937.05	4790.12	2458	0.00632456
Africa	AnatolianMouflon	Asia	Kalmykia_BA	0.018576	0.018576	3.5e-05	3.13063	0.001744	5001.57	4819.14	2458	0.00591608
Africa	Kyrgyzstan_N	Asia	Kalmykia_BA	0.178246	0.178246	0.000386	9.07553	0	349.539	243.782	1477	0.0196469
Africa	Kyrgyzstan_BA	Asia	Kalmykia_BA	0.204001	0.204001	0.000534	8.82549	0	232.95	154.01	1043	0.0231084
Africa	EuropeanMouflon	Asia	Kalmykia_BA	0.024212	0.024212	3e-05	4.39653	1.1e-05	4901.99	4670.23	2458	0.00547723
Africa	IranianMouflon	Asia	France_N	0.061271	0.061271	4e-06	29.9974	0	227260	201018	2462	0.002
Africa	Europe	Asia	France_N	0.048929	0.048929	4e-06	24.499	0	216375	196189	2462	0.002
Africa	Argali	Asia	France_N	0.059602	0.059602	5e-06	27.7368	0	234658	208260	2462	0.00223607
Africa	Vignei	Asia	France_N	0.064748	0.064748	5e-06	29.6256	0	227548	199873	2462	0.00223607
Africa	MiddleEast	Asia	France_N	-0.056746	-0.056746	5e-06	-26.6884	0	190575	213505	2462	0.00223607
Africa	Anatolia	Asia	France_N	-0.027417	-0.027417	3e-06	-15.4401	0	198410	209596	2462	0.00173205
Africa	Balkan_N	Asia	France_N	0.201139	0.201139	6e-06	85.354	0	241372	160533	2462	0.00244949
Africa	WestAnatolia_N	Asia	France_N	0.166423	0.166423	1e-05	53.8337	0	34479.8	24640.8	2461	0.00316228
Africa	LakesDistrict_N	Asia	France_N	0.15573	0.15573	1.2e-05	45.4718	0	20655.9	15089.3	2461	0.0034641
Africa	CentralAnatolia_EN	Asia	France_N	0.117576	0.117576	7e-06	42.9547	0	136865	108067	2462	0.00264575
Africa	CentralAnatolia_LN	Asia	France_N	0.149379	0.149379	2.3e-05	31.1203	0	8468.97	6267.63	2458	0.00479583
Africa	Iran_N	Asia	France_N	0.015299	0.015299	1.6e-05	3.87014	0.000109	16667	16164.7	2460	0.004
Africa	Anatolia_EP	Asia	France_N	0.117005	0.117005	1.4e-05	31.036	0	16893.7	13354.5	2459	0.00374166
Africa	Kalmykia_BA	Asia	France_N	-0.007444	-0.007444	3.2e-05	-1.31933	0.187061	5089.95	5166.3	2458	0.00565685
Africa	Iberia_N	Asia	France_N	0.231179	0.231179	9e-06	77.0412	0	222578	138991	2462	0.003
Africa	Scandinavia_N	Asia	France_N	0.09089	0.09089	1e-05	28.3724	0	138679	115570	2461	0.00316228
Africa	CypriotMouflon	Asia	France_N	0.077997	0.077997	7e-06	28.5403	0	224625	192120	2462	0.00264575
Africa	AnatolianMouflon	Asia	France_N	0.074108	0.074108	6e-06	30.3988	0	228304	196800	2462	0.00244949
Africa	Kyrgyzstan_N	Asia	France_N	0.031311	0.031311	2.3e-05	6.50694	0	8708.95	8180.13	2461	0.00479583
Africa	Kyrgyzstan_BA	Asia	France_N	0.018488	0.018488	3.4e-05	3.16177	0.001568	5029.18	4846.6	2459	0.00583095
Africa	EuropeanMouflon	Asia	France_N	0.192037	0.192037	8e-06	66.7778	0	255553	173214	2462	0.00282843
Africa	IranianMouflon	Asia	Iberia_N	0.053286	0.053286	6e-06	21.2974	0	195137	175393	2462	0.00244949
Africa	Europe	Asia	Iberia_N	0.048956	0.048956	6e-06	20.7181	0	187522	170019	2462	0.00244949
Africa	Argali	Asia	Iberia_N	0.048674	0.048674	7e-06	18.4799	0	201086	182419	2462	0.00264575
Africa	Vignei	Asia	Iberia_N	0.055317	0.055317	7e-06	21.261	0	195720	175201	2462	0.00264575
Africa	MiddleEast	Asia	Iberia_N	-0.062105	-0.062105	7e-06	-23.7039	0	164347	186112	2462	0.00264575
Africa	Anatolia	Asia	Iberia_N	-0.037416	-0.037416	4e-06	-17.7754	0	169440	182612	2462	0.002
Africa	Balkan_N	Asia	Iberia_N	0.168901	0.168901	8e-06	59.0032	0	204217	145200	2462	0.00282843
Africa	WestAnatolia_N	Asia	Iberia_N	0.150165	0.150165	1.4e-05	40.3117	0	31740.8	23452.7	2461	0.00374166
Africa	LakesDistrict_N	Asia	Iberia_N	0.147106	0.147106	1.7e-05	35.6558	0	19413.4	14434.2	2462	0.00412311
Africa	CentralAnatolia_EN	Asia	Iberia_N	0.119919	0.119919	1.1e-05	36.1355	0	130783	102775	2462	0.00331662
Africa	CentralAnatolia_LN	Asia	Iberia_N	0.140895	0.140895	3.4e-05	24.1274	0	7955.56	5990.61	2458	0.00583095
Africa	Iran_N	Asia	Iberia_N	0.01657	0.01657	2.1e-05	3.62317	0.000291	15882.4	15364.7	2460	0.00458258
Africa	Anatolia_EP	Asia	Iberia_N	0.115167	0.115167	2.1e-05	25.3757	0	16141.1	12807.2	2459	0.00458258
Africa	Kalmykia_BA	Asia	Iberia_N	-0.012433	-0.012433	4.3e-05	-1.89945	0.057506	4746.11	4865.61	2458	0.00655744
Africa	France_N	Asia	Iberia_N	0.227418	0.227418	9e-06	76.6396	0	222578	140099	2462	0.003
Africa	Scandinavia_N	Asia	Iberia_N	0.092901	0.092901	1.4e-05	24.6335	0	130299	108147	2462	0.00374166
Africa	CypriotMouflon	Asia	Iberia_N	0.06497	0.06497	1.1e-05	19.7559	0	192827	169300	2462	0.00331662
Africa	AnatolianMouflon	Asia	Iberia_N	0.062353	0.062353	9e-06	20.6664	0	195174	172263	2462	0.003
Africa	Kyrgyzstan_N	Asia	Iberia_N	0.025697	0.025697	3e-05	4.71028	2e-06	8085.81	7680.67	2461	0.00547723
Africa	Kyrgyzstan_BA	Asia	Iberia_N	0.006939	0.006939	4.7e-05	1.01746	0.308933	4615.48	4551.87	2459	0.00685565
Africa	EuropeanMouflon	Asia	Iberia_N	0.236336	0.236336	1.3e-05	64.3422	0	234023	144552	2462	0.00360555
Africa	IranianMouflon	Asia	Scandinavia_N	0.022306	0.022306	5e-06	9.53948	0	129661	124003	2462	0.00223607
Africa	Europe	Asia	Scandinavia_N	0.063858	0.063858	6e-06	27.0637	0	131539	115747	2462	0.00244949
Africa	Argali	Asia	Scandinavia_N	0.00889	0.00889	6e-06	3.48944	0.000484	132153	129824	2462	0.00244949
Africa	Vignei	Asia	Scandinavia_N	0.023553	0.023553	6e-06	9.4928	0	130010	124027	2461	0.00244949
Africa	MiddleEast	Asia	Scandinavia_N	-0.036454	-0.036454	6e-06	-14.3509	0	117591	126488	2462	0.00244949
Africa	Anatolia	Asia	Scandinavia_N	-0.010738	-0.010738	4e-06	-5.26201	0	121143	123773	2462	0.002
Africa	Balkan_N	Asia	Scandinavia_N	0.122247	0.122247	8e-06	42.5443	0	134714	105365	2461	0.00282843
Africa	WestAnatolia_N	Asia	Scandinavia_N	0.12673	0.12673	1.6e-05	31.9194	0	22344.4	17318	2460	0.004
Africa	LakesDistrict_N	Asia	Scandinavia_N	0.127246	0.127246	2.1e-05	27.8586	0	13562.8	10500.8	2460	0.00458258
Africa	CentralAnatolia_EN	Asia	Scandinavia_N	0.092581	0.092581	1.1e-05	28.0959	0	89349.6	74207.2	2461	0.00331662
Africa	CentralAnatolia_LN	Asia	Scandinavia_N	0.137557	0.137557	4.4e-05	20.8396	0	5732.24	4345.92	2458	0.00663325
Africa	Iran_N	Asia	Scandinavia_N	0.047549	0.047549	2.4e-05	9.69339	0	11931.1	10848	2459	0.00489898
Africa	Anatolia_EP	Asia	Scandinavia_N	0.104112	0.104112	2.5e-05	20.8706	0	11445.5	9286.96	2458	0.005
Africa	Kalmykia_BA	Asia	Scandinavia_N	0.06582	0.06582	5.2e-05	9.11149	0	3857.53	3381.08	2457	0.0072111
Africa	France_N	Asia	Scandinavia_N	0.134647	0.134647	9e-06	44.6454	0	138679	105765	2462	0.003
Africa	Iberia_N	Asia	Scandinavia_N	0.141271	0.141271	1.3e-05	39.5192	0	130299	98040.9	2461	0.00360555
Africa	CypriotMouflon	Asia	Scandinavia_N	0.035667	0.035667	1e-05	11.2038	0	128660	119798	2462	0.00316228
Africa	AnatolianMouflon	Asia	Scandinavia_N	0.030083	0.030083	8e-06	10.6929	0	129566	121998	2461	0.00282843
Africa	Kyrgyzstan_N	Asia	Scandinavia_N	0.057663	0.057663	3.9e-05	9.28189	0	6051.5	5391.66	2460	0.006245
Africa	Kyrgyzstan_BA	Asia	Scandinavia_N	0.055122	0.055122	6e-05	7.12378	0	3482.73	3118.83	2457	0.00774597
Africa	EuropeanMouflon	Asia	Scandinavia_N	0.090222	0.090222	1e-05	28.3273	0	135269	112881	2461	0.00316228
Africa	IranianMouflon	Asia	CypriotMouflon	0.149954	0.149954	6e-06	59.9267	0	281643	208191	2462	0.00244949
Africa	Europe	Asia	CypriotMouflon	0.02239	0.02239	5e-06	10.2741	0	230968	220852	2462	0.00223607
Africa	Argali	Asia	CypriotMouflon	0.139362	0.139362	7e-06	52.1822	0	287078	216850	2462	0.00264575
Africa	Vignei	Asia	CypriotMouflon	0.140908	0.140908	7e-06	54.2032	0	275795	207671	2462	0.00264575
Africa	MiddleEast	Asia	CypriotMouflon	-0.02621	-0.02621	6e-06	-10.6701	0	219949	231789	2462	0.00244949
Africa	Anatolia	Asia	CypriotMouflon	0.018885	0.018885	4e-06	9.70356	0	236416	227652	2462	0.002
Africa	Balkan_N	Asia	CypriotMouflon	0.106861	0.106861	7e-06	41.7424	0	220098	177600	2462	0.00264575
Africa	WestAnatolia_N	Asia	CypriotMouflon	0.106495	0.106495	1.2e-05	31.3324	0	32470.3	26220	2461	0.0034641
Africa	LakesDistrict_N	Asia	CypriotMouflon	0.106676	0.106676	1.5e-05	27.3229	0	19808.9	15990	2462	0.00387298
Africa	CentralAnatolia_EN	Asia	CypriotMouflon	0.100463	0.100463	9e-06	33.6985	0	136813	111833	2462	0.003
Africa	CentralAnatolia_LN	Asia	CypriotMouflon	0.104932	0.104932	3.2e-05	18.5336	0	8114.83	6573.55	2458	0.00565685
Africa	Iran_N	Asia	CypriotMouflon	0.003324	0.003324	1.7e-05	0.803515	0.421677	16607.5	16497.5	2461	0.00412311
Africa	Anatolia_EP	Asia	CypriotMouflon	0.154341	0.154341	1.9e-05	35.559	0	17995	13182.9	2459	0.0043589
Africa	Kalmykia_BA	Asia	CypriotMouflon	-0.041768	-0.041768	4e-05	-6.63288	0	4937.05	5367.45	2458	0.00632456
Africa	France_N	Asia	CypriotMouflon	0.10068	0.10068	7e-06	38.0871	0	224625	183532	2462	0.00264575
Africa	Iberia_N	Asia	CypriotMouflon	0.091406	0.091406	1e-05	28.5925	0	192827	160528	2462	0.00316228
Africa	Scandinavia_N	Asia	CypriotMouflon	0.016498	0.016498	1e-05	5.17638	0	128660	124484	2462	0.00316228
Africa	AnatolianMouflon	Asia	CypriotMouflon	0.170504	0.170504	9e-06	58.1897	0	285964	202653	2462	0.003
Africa	Kyrgyzstan_N	Asia	CypriotMouflon	0.012565	0.012565	2.8e-05	2.36081	0.018235	8629.09	8414.92	2461	0.0052915
Africa	Kyrgyzstan_BA	Asia	CypriotMouflon	-0.0124	-0.0124	4.5e-05	-1.85741	0.063252	4905.98	5029.17	2458	0.0067082
Africa	EuropeanMouflon	Asia	CypriotMouflon	0.094995	0.094995	1e-05	30.3582	0	249096	205876	2462	0.00316228
Africa	IranianMouflon	Asia	AnatolianMouflon	0.207894	0.207894	5e-06	92.3779	0	317475	208192	2462	0.00223607
Africa	Europe	Asia	AnatolianMouflon	0.022002	0.022002	4e-06	10.8861	0	241201	230816	2462	0.002
Africa	Argali	Asia	AnatolianMouflon	0.200206	0.200206	6e-06	83.0556	0	325540	216934	2462	0.00244949
Africa	Vignei	Asia	AnatolianMouflon	0.202238	0.202238	6e-06	84.266	0	311923	206981	2462	0.00244949
Africa	MiddleEast	Asia	AnatolianMouflon	-0.027851	-0.027851	5e-06	-12.8723	0	227794	240846	2462	0.00223607
Africa	Anatolia	Asia	AnatolianMouflon	-0.00333	-0.00333	3e-06	-1.89659	0.057882	236820	238402	2462	0.00173205
Africa	Balkan_N	Asia	AnatolianMouflon	0.105591	0.105591	5e-06	46.5384	0	223871	181109	2462	0.00223607
Africa	WestAnatolia_N	Asia	AnatolianMouflon	0.108381	0.108381	1e-05	33.9734	0	32823.7	26404.5	2461	0.00316228
Africa	LakesDistrict_N	Asia	AnatolianMouflon	0.113532	0.113532	1.3e-05	31.2898	0	20052.7	15963.7	2462	0.00360555
Africa	CentralAnatolia_EN	Asia	AnatolianMouflon	0.101476	0.101476	7e-06	37.7631	0	138736	113173	2462	0.00264575
Africa	CentralAnatolia_LN	Asia	AnatolianMouflon	0.098531	0.098531	2.8e-05	18.5087	0	8078.59	6629.39	2458	0.0052915
Africa	Iran_N	Asia	AnatolianMouflon	-0.003424	-0.003424	1.6e-05	-0.867773	0.385519	16629.6	16743.8	2460	0.004
Africa	Anatolia_EP	Asia	AnatolianMouflon	0.190824	0.190824	1.7e-05	46.18	0	18965.1	12887	2459	0.00412311
Africa	Kalmykia_BA	Asia	AnatolianMouflon	-0.031549	-0.031549	3.5e-05	-5.31106	0	5001.57	5327.44	2458	0.00591608
Africa	France_N	Asia	AnatolianMouflon	0.096932	0.096932	6e-06	39.9966	0	228304	187955	2462	0.00244949
Africa	Iberia_N	Asia	AnatolianMouflon	0.088822	0.088822	9e-06	30.1295	0	195174	163331	2462	0.003
Africa	Scandinavia_N	Asia	AnatolianMouflon	0.012268	0.012268	8e-06	4.23129	2.3e-05	129566	126425	2462	0.00282843
Africa	CypriotMouflon	Asia	AnatolianMouflon	0.170822	0.170822	9e-06	57.9801	0	285964	202520	2462	0.003
Africa	Kyrgyzstan_N	Asia	AnatolianMouflon	0.003597	0.003597	2.5e-05	0.713963	0.47525	8576.91	8515.42	2461	0.005
Africa	Kyrgyzstan_BA	Asia	AnatolianMouflon	-0.031973	-0.031973	3.8e-05	-5.21443	0	4792.71	5109.31	2458	0.00616441
Africa	EuropeanMouflon	Asia	AnatolianMouflon	0.097224	0.097224	9e-06	33.1786	0	260662	214468	2462	0.003
Africa	IranianMouflon	Asia	Kyrgyzstan_N	0.045474	0.045474	1.6e-05	11.2119	0	8651.31	7898.72	2460	0.004
Africa	Europe	Asia	Kyrgyzstan_N	0.013104	0.013104	1.1e-05	3.86688	0.00011	7996.76	7789.88	2460	0.00331662
Africa	Argali	Asia	Kyrgyzstan_N	0.039039	0.039039	2.5e-05	7.85689	0	8903.81	8234.75	2460	0.005
Africa	Vignei	Asia	Kyrgyzstan_N	0.050308	0.050308	1.9e-05	11.5484	0	8747.94	7909.91	2460	0.0043589
Africa	MiddleEast	Asia	Kyrgyzstan_N	-0.014296	-0.014296	1.5e-05	-3.67408	0.000239	7837.49	8064.83	2460	0.00387298
Africa	Anatolia	Asia	Kyrgyzstan_N	-0.001708	-0.001708	1e-05	-0.544104	0.58637	7924.28	7951.4	2460	0.00316228
Africa	Balkan_N	Asia	Kyrgyzstan_N	0.106066	0.106066	2.2e-05	22.7738	0	8598.17	6949.14	2460	0.00469042
Africa	WestAnatolia_N	Asia	Kyrgyzstan_N	0.129238	0.129238	0.00011	12.3066	0	1617.42	1247.2	2414	0.0104881
Africa	LakesDistrict_N	Asia	Kyrgyzstan_N	0.16463	0.16463	0.000153	13.3051	0	1121.24	804.248	2282	0.0123693
Africa	CentralAnatolia_EN	Asia	Kyrgyzstan_N	0.105745	0.105745	3.5e-05	17.9848	0	6083.41	4919.87	2460	0.00591608
Africa	CentralAnatolia_LN	Asia	Kyrgyzstan_N	0.144515	0.144515	0.000285	8.55296	0	471.31	352.288	1740	0.0168819
Africa	Iran_N	Asia	Kyrgyzstan_N	0.162701	0.162701	0.000162	12.7858	0	986.89	710.692	2239	0.0127279
Africa	Anatolia_EP	Asia	Kyrgyzstan_N	0.140605	0.140605	0.000171	10.7465	0	905.163	681.999	2255	0.0130767
Africa	Kalmykia_BA	Asia	Kyrgyzstan_N	0.154143	0.154143	0.000392	7.78985	0	349.539	256.173	1481	0.019799
Africa	France_N	Asia	Kyrgyzstan_N	0.102031	0.102031	2.1e-05	22.2799	0	8708.95	7096.33	2461	0.00458258
Africa	Iberia_N	Asia	Kyrgyzstan_N	0.094973	0.094973	2.8e-05	17.8989	0	8085.81	6683.16	2460	0.0052915
Africa	Scandinavia_N	Asia	Kyrgyzstan_N	0.089998	0.089998	3.8e-05	14.5318	0	6051.5	5052.18	2459	0.00616441
Africa	CypriotMouflon	Asia	Kyrgyzstan_N	0.060187	0.060187	2.7e-05	11.6397	0	8629.09	7649.34	2460	0.00519615
Africa	AnatolianMouflon	Asia	Kyrgyzstan_N	0.053435	0.053435	2.4e-05	10.8691	0	8576.91	7706.8	2460	0.00489898
Africa	Kyrgyzstan_BA	Asia	Kyrgyzstan_N	0.163158	0.163158	0.000323	9.07191	0	440.002	316.562	1550	0.0179722
Africa	EuropeanMouflon	Asia	Kyrgyzstan_N	0.054968	0.054968	2.2e-05	11.8184	0	8408.62	7532.38	2460	0.00469042
Africa	IranianMouflon	Asia	Kyrgyzstan_BA	0.011144	0.011144	2.6e-05	2.17512	0.029621	4808.28	4702.3	2460	0.00509902
Africa	Europe	Asia	Kyrgyzstan_BA	0.017745	0.017745	1.9e-05	4.09703	4.2e-05	4670.39	4507.53	2459	0.0043589
Africa	Argali	Asia	Kyrgyzstan_BA	0.01081	0.01081	3.8e-05	1.7568	0.078953	4976.42	4869.98	2459	0.00616441
Africa	Vignei	Asia	Kyrgyzstan_BA	0.017205	0.017205	3e-05	3.13694	0.001707	4853.49	4689.31	2460	0.00547723
Africa	MiddleEast	Asia	Kyrgyzstan_BA	-0.011041	-0.011041	2.4e-05	-2.23416	0.025473	4573.65	4675.77	2459	0.00489898
Africa	Anatolia	Asia	Kyrgyzstan_BA	0.002756	0.002756	1.6e-05	0.692845	0.488407	4632.48	4607.02	2459	0.004
Africa	Balkan_N	Asia	Kyrgyzstan_BA	0.096457	0.096457	3.5e-05	16.2748	0	4950.79	4079.74	2459	0.00591608
Africa	WestAnatolia_N	Asia	Kyrgyzstan_BA	0.141196	0.141196	0.000168	10.9065	0	989.252	744.459	2244	0.0129615
Africa	LakesDistrict_N	Asia	Kyrgyzstan_BA	0.119953	0.119953	0.000213	8.22408	0	662.79	520.814	1988	0.0145945
Africa	CentralAnatolia_EN	Asia	Kyrgyzstan_BA	0.069815	0.069815	5.6e-05	9.30279	0	3431.41	2983.55	2458	0.00748331
Africa	CentralAnatolia_LN	Asia	Kyrgyzstan_BA	0.203144	0.203144	0.000411	10.0178	0	307.59	203.72	1305	0.0202731
Africa	Iran_N	Asia	Kyrgyzstan_BA	0.106936	0.106936	0.000253	6.72701	0	556.464	448.949	1887	0.015906
Africa	Anatolia_EP	Asia	Kyrgyzstan_BA	0.166576	0.166576	0.00027	10.1363	0	563.751	402.754	1858	0.0164317
Africa	Kalmykia_BA	Asia	Kyrgyzstan_BA	0.228687	0.228687	0.00052	10.0324	0	232.95	146.236	1033	0.0228035
Africa	France_N	Asia	Kyrgyzstan_BA	0.097618	0.097618	3.2e-05	17.2722	0	5029.18	4134.63	2459	0.00565685
Africa	Iberia_N	Asia	Kyrgyzstan_BA	0.085021	0.085021	4.5e-05	12.617	0	4615.48	3892.15	2458	0.0067082
Africa	Scandinavia_N	Asia	Kyrgyzstan_BA	0.096154	0.096154	6e-05	12.3987	0	3482.73	2871.72	2455	0.00774597
Africa	CypriotMouflon	Asia	Kyrgyzstan_BA	0.042008	0.042008	4.4e-05	6.3501	0	4905.98	4510.41	2459	0.00663325
Africa	AnatolianMouflon	Asia	Kyrgyzstan_BA	0.021425	0.021425	3.9e-05	3.4286	0.000607	4792.71	4591.66	2459	0.006245
Africa	Kyrgyzstan_N	Asia	Kyrgyzstan_BA	0.172545	0.172545	0.000317	9.68717	0	440.002	310.505	1547	0.0178045
Africa	EuropeanMouflon	Asia	Kyrgyzstan_BA	0.028974	0.028974	3.2e-05	5.0961	0	4744.34	4477.16	2458	0.00565685
Africa	IranianMouflon	Asia	EuropeanMouflon	0.061406	0.061406	6e-06	25.3995	0	262464	232095	2462	0.00244949
Africa	Europe	Asia	EuropeanMouflon	0.046183	0.046183	5e-06	20.0921	0	248774	226810	2462	0.00223607
Africa	Argali	Asia	EuropeanMouflon	0.065901	0.065901	6e-06	26.4361	0	271349	237796	2462	0.00244949
Africa	Vignei	Asia	EuropeanMouflon	0.066372	0.066372	6e-06	26.5062	0	261426	228883	2462	0.00244949
Africa	MiddleEast	Asia	EuropeanMouflon	-0.062321	-0.062321	6e-06	-25.5013	0	217179	246048	2462	0.00244949
Africa	Anatolia	Asia	EuropeanMouflon	-0.043582	-0.043582	4e-06	-21.6741	0	222802	243107	2462	0.002
Africa	Balkan_N	Asia	EuropeanMouflon	0.137345	0.137345	7e-06	53.763	0	233152	176841	2462	0.00264575
Africa	WestAnatolia_N	Asia	EuropeanMouflon	0.117758	0.117758	1.1e-05	35.5656	0	33376.5	26343.9	2461	0.00331662
Africa	LakesDistrict_N	Asia	EuropeanMouflon	0.107711	0.107711	1.3e-05	29.5062	0	20114.1	16202.4	2462	0.00360555
Africa	CentralAnatolia_EN	Asia	EuropeanMouflon	0.081917	0.081917	9e-06	27.7063	0	135627	115089	2462	0.003
Africa	CentralAnatolia_LN	Asia	EuropeanMouflon	0.099563	0.099563	2.8e-05	18.8076	0	8215.48	6727.7	2458	0.0052915
Africa	Iran_N	Asia	EuropeanMouflon	-0.020067	-0.020067	1.6e-05	-5.02284	1e-06	16347.5	17017	2460	0.004
Africa	Anatolia_EP	Asia	EuropeanMouflon	0.081202	0.081202	1.7e-05	19.6443	0	16625.5	14128.2	2459	0.00412311
Africa	Kalmykia_BA	Asia	EuropeanMouflon	-0.058476	-0.058476	3.3e-05	-10.2274	0	4901.99	5510.89	2459	0.00574456
Africa	France_N	Asia	EuropeanMouflon	0.188371	0.188371	8e-06	67.4195	0	255553	174537	2462	0.00282843
Africa	Iberia_N	Asia	EuropeanMouflon	0.236662	0.236662	1.3e-05	65.4453	0	234023	144452	2462	0.00360555
Africa	Scandinavia_N	Asia	EuropeanMouflon	0.044856	0.044856	1.1e-05	13.3518	0	135269	123655	2462	0.00331662
Africa	CypriotMouflon	Asia	EuropeanMouflon	0.068454	0.068454	1e-05	21.7002	0	249096	217178	2462	0.00316228
Africa	AnatolianMouflon	Asia	EuropeanMouflon	0.07069	0.07069	8e-06	24.3732	0	260662	226243	2462	0.00282843
Africa	Kyrgyzstan_N	Asia	EuropeanMouflon	-0.019581	-0.019581	2.3e-05	-4.05826	4.9e-05	8408.62	8744.5	2461	0.00479583
Africa	Kyrgyzstan_BA	Asia	EuropeanMouflon	-0.050597	-0.050597	3.4e-05	-8.64046	0	4744.34	5250.02	2459	0.00583095
Africa	Asia	IranianMouflon	Europe	0.00263	0.00263	2e-06	1.71703	0.085974	235994	234756	2462	0.00141421
Africa	Argali	IranianMouflon	Europe	-0.321227	-0.321227	4e-06	-163.467	0	201780	392764	2462	0.002
Africa	Vignei	IranianMouflon	Europe	-0.328504	-0.328504	4e-06	-160.538	0	190710	377305	2462	0.002
Africa	MiddleEast	IranianMouflon	Europe	-0.002583	-0.002583	3e-06	-1.47517	0.140167	232719	233924	2462	0.00173205
Africa	Anatolia	IranianMouflon	Europe	0.004449	0.004449	2e-06	3.22842	0.001245	238243	236133	2462	0.00141421
Africa	Balkan_N	IranianMouflon	Europe	-0.035894	-0.035894	4e-06	-18.2438	0	197523	212231	2462	0.002
Africa	WestAnatolia_N	IranianMouflon	Europe	-0.046488	-0.046488	7e-06	-17.4585	0	28427.9	31199.9	2461	0.00264575
Africa	LakesDistrict_N	IranianMouflon	Europe	-0.061538	-0.061538	9e-06	-20.8439	0	17039.4	19274.1	2462	0.003
Africa	CentralAnatolia_EN	IranianMouflon	Europe	-0.066474	-0.066474	5e-06	-29.6753	0	117915	134708	2462	0.00223607
Africa	CentralAnatolia_LN	IranianMouflon	Europe	-0.043058	-0.043058	2e-05	-9.73953	0	7093.54	7731.9	2458	0.00447214
Africa	Iran_N	IranianMouflon	Europe	-0.022046	-0.022046	1e-05	-6.83104	0	16140.9	16868.7	2461	0.00316228
Africa	Anatolia_EP	IranianMouflon	Europe	-0.145423	-0.145423	1.1e-05	-44.0647	0	13566	18183.1	2459	0.00331662
Africa	Kalmykia_BA	IranianMouflon	Europe	0.016002	0.016002	2.6e-05	3.15497	0.001605	5207.11	5043.08	2459	0.00509902
Africa	France_N	IranianMouflon	Europe	-0.011676	-0.011676	4e-06	-5.82038	0	208710	213641	2462	0.002
Africa	Iberia_N	IranianMouflon	Europe	-0.003428	-0.003428	6e-06	-1.42408	0.154422	181472	182720	2462	0.00244949
Africa	Scandinavia_N	IranianMouflon	Europe	0.042291	0.042291	6e-06	17.8578	0	134276	123380	2462	0.00244949
Africa	CypriotMouflon	IranianMouflon	Europe	-0.127388	-0.127388	6e-06	-52.0089	0	212715	274821	2462	0.00244949
Africa	AnatolianMouflon	IranianMouflon	Europe	-0.187109	-0.187109	5e-06	-83.2326	0	212476	310291	2462	0.00223607
Africa	Kyrgyzstan_N	IranianMouflon	Europe	-0.032599	-0.032599	1.7e-05	-7.99324	0	8250.08	8806.09	2460	0.00412311
Africa	Kyrgyzstan_BA	IranianMouflon	Europe	0.007149	0.007149	2.6e-05	1.40094	0.161234	4966.78	4896.27	2460	0.00509902
Africa	EuropeanMouflon	IranianMouflon	Europe	-0.014881	-0.014881	5e-06	-6.41557	0	239455	246690	2462	0.00223607
Africa	Asia	IranianMouflon	Argali	0.00105	0.00105	2e-06	0.840314	0.400732	199834	199414	2462	0.00141421
Africa	Europe	IranianMouflon	Argali	-0.004633	-0.004633	2e-06	-3.62273	0.000292	201780	203658	2462	0.00141421
Africa	Vignei	IranianMouflon	Argali	0.085398	0.085398	3e-06	48.7975	0	294390	248065	2462	0.00173205
Africa	MiddleEast	IranianMouflon	Argali	-0.000919	-0.000919	2e-06	-0.626735	0.530833	198223	198588	2462	0.00141421
Africa	Anatolia	IranianMouflon	Argali	-0.011297	-0.011297	1e-06	-9.77529	0	198219	202749	2462	0.001
Africa	Balkan_N	IranianMouflon	Argali	0.003153	0.003153	2e-06	2.17563	0.029583	176388	175279	2462	0.00141421
Africa	WestAnatolia_N	IranianMouflon	Argali	-0.006799	-0.006799	8e-06	-2.34221	0.01917	25397.3	25745	2461	0.00282843
Africa	LakesDistrict_N	IranianMouflon	Argali	-0.008782	-0.008782	1.3e-05	-2.4655	0.013682	15563.4	15839.1	2461	0.00360555
Africa	CentralAnatolia_EN	IranianMouflon	Argali	-0.003413	-0.003413	3e-06	-1.89877	0.057594	108569	109313	2462	0.00173205
Africa	CentralAnatolia_LN	IranianMouflon	Argali	-0.012356	-0.012356	3.1e-05	-2.22095	0.026354	6308.06	6465.9	2457	0.00556776
Africa	Iran_N	IranianMouflon	Argali	-0.007048	-0.007048	1.5e-05	-1.8391	0.0659	14034.1	14233.4	2460	0.00387298
Africa	Anatolia_EP	IranianMouflon	Argali	0.001331	0.001331	1.6e-05	0.328464	0.742561	14086.4	14049	2459	0.004
Africa	Kalmykia_BA	IranianMouflon	Argali	-0.010236	-0.010236	4.1e-05	-1.59152	0.111493	4337.61	4427.33	2459	0.00640312
Africa	France_N	IranianMouflon	Argali	0.002697	0.002697	2e-06	1.83192	0.066963	180820	179848	2462	0.00141421
Africa	Iberia_N	IranianMouflon	Argali	-0.001522	-0.001522	4e-06	-0.806439	0.41999	154700	155171	2462	0.002
Africa	Scandinavia_N	IranianMouflon	Argali	-0.014002	-0.014002	4e-06	-7.04884	0	107007	110046	2462	0.002
Africa	CypriotMouflon	IranianMouflon	Argali	-0.003482	-0.003482	4e-06	-1.79006	0.073445	212911	214399	2462	0.002
Africa	AnatolianMouflon	IranianMouflon	Argali	0.003421	0.003421	4e-06	1.82716	0.067675	233700	232107	2462	0.002
Africa	Kyrgyzstan_N	IranianMouflon	Argali	-0.007979	-0.007979	2.7e-05	-1.52863	0.126355	7290.64	7407.92	2460	0.00519615
Africa	Kyrgyzstan_BA	IranianMouflon	Argali	-0.001065	-0.001065	4.3e-05	-0.162763	0.870705	4237.78	4246.82	2457	0.00655744
Africa	EuropeanMouflon	IranianMouflon	Argali	0.009051	0.009051	3e-06	5.16489	0	209455	205697	2462	0.00173205
Africa	Asia	IranianMouflon	Vignei	-0.002418	-0.002418	1e-06	-2.22726	0.02593	188094	189006	2462	0.001
Africa	Europe	IranianMouflon	Vignei	-0.004273	-0.004273	1e-06	-3.53378	0.00041	190710	192347	2462	0.001
Africa	Argali	IranianMouflon	Vignei	0.076238	0.076238	3e-06	43.6248	0	294390	252682	2462	0.00173205
Africa	MiddleEast	IranianMouflon	Vignei	-0.00453	-0.00453	2e-06	-3.46112	0.000538	186645	188344	2462	0.00141421
Africa	Anatolia	IranianMouflon	Vignei	-0.016645	-0.016645	1e-06	-15.489	0	186224	192528	2462	0.001
Africa	Balkan_N	IranianMouflon	Vignei	0.003202	0.003202	2e-06	2.37016	0.017781	166488	165425	2462	0.00141421
Africa	WestAnatolia_N	IranianMouflon	Vignei	0.00456	0.00456	6e-06	1.83323	0.066769	24388.9	24167.4	2461	0.00244949
Africa	LakesDistrict_N	IranianMouflon	Vignei	-0.002965	-0.002965	9e-06	-0.982654	0.325778	14742.7	14830.4	2461	0.003
Africa	CentralAnatolia_EN	IranianMouflon	Vignei	0.001479	0.001479	3e-06	0.896318	0.370083	103448	103142	2462	0.00173205
Africa	CentralAnatolia_LN	IranianMouflon	Vignei	-0.002903	-0.002903	2.2e-05	-0.619692	0.535461	6049.31	6084.54	2458	0.00469042
Africa	Iran_N	IranianMouflon	Vignei	0.006354	0.006354	1e-05	2.03524	0.041826	13499.6	13329.1	2460	0.00316228
Africa	Anatolia_EP	IranianMouflon	Vignei	0.004929	0.004929	1.2e-05	1.4276	0.153406	13438.5	13306.6	2459	0.0034641
Africa	Kalmykia_BA	IranianMouflon	Vignei	-0.00108	-0.00108	3e-05	-0.197526	0.843416	4150.55	4159.52	2460	0.00547723
Africa	France_N	IranianMouflon	Vignei	0.003191	0.003191	2e-06	2.25353	0.024226	170797	169710	2462	0.00141421
Africa	Iberia_N	IranianMouflon	Vignei	0.00173	0.00173	3e-06	0.999128	0.317733	146848	146340	2462	0.00173205
Africa	Scandinavia_N	IranianMouflon	Vignei	0.000477	0.000477	3e-06	0.264296	0.791552	103007	102909	2462	0.00173205
Africa	CypriotMouflon	IranianMouflon	Vignei	-0.011772	-0.011772	3e-06	-6.79368	0	198987	203728	2462	0.00173205
Africa	AnatolianMouflon	IranianMouflon	Vignei	-0.008237	-0.008237	3e-06	-4.82137	1e-06	217758	221375	2462	0.00173205
Africa	Kyrgyzstan_N	IranianMouflon	Vignei	0.004336	0.004336	1.8e-05	1.00841	0.313256	6955.5	6895.43	2460	0.00424264
Africa	Kyrgyzstan_BA	IranianMouflon	Vignei	0.000724	0.000724	2.9e-05	0.135152	0.892491	3991.21	3985.43	2457	0.00538516
Africa	EuropeanMouflon	IranianMouflon	Vignei	0.003038	0.003038	3e-06	1.83453	0.066575	196235	195046	2462	0.00173205
Africa	Asia	IranianMouflon	MiddleEast	0.032468	0.032468	3e-06	18.2693	0	245127	229710	2462	0.00173205
Africa	Europe	IranianMouflon	MiddleEast	-0.024505	-0.024505	3e-06	-13.2797	0	232719	244411	2462	0.00173205
Africa	Argali	IranianMouflon	MiddleEast	-0.334453	-0.334453	5e-06	-154.141	0	198223	397447	2462	0.00223607
Africa	Vignei	IranianMouflon	MiddleEast	-0.3449	-0.3449	5e-06	-159.927	0	186645	383177	2462	0.00223607
Africa	Anatolia	IranianMouflon	MiddleEast	0.038516	0.038516	3e-06	22.9338	0	250501	231920	2462	0.00173205
Africa	Balkan_N	IranianMouflon	MiddleEast	-0.096149	-0.096149	5e-06	-44.9244	0	184613	223890	2462	0.00223607
Africa	WestAnatolia_N	IranianMouflon	MiddleEast	-0.09673	-0.09673	9e-06	-32.9161	0	26997.7	32780	2461	0.003
Africa	LakesDistrict_N	IranianMouflon	MiddleEast	-0.104626	-0.104626	1e-05	-32.4259	0	16334.8	20152.3	2462	0.00316228
Africa	CentralAnatolia_EN	IranianMouflon	MiddleEast	-0.099726	-0.099726	6e-06	-41.4431	0	114282	139600	2462	0.00244949
Africa	CentralAnatolia_LN	IranianMouflon	MiddleEast	-0.082618	-0.082618	2.2e-05	-17.5088	0	6842.29	8074.71	2458	0.00469042
Africa	Iran_N	IranianMouflon	MiddleEast	-0.01442	-0.01442	1.3e-05	-4.06914	4.7e-05	16534.9	17018.8	2461	0.00360555
Africa	Anatolia_EP	IranianMouflon	MiddleEast	-0.172726	-0.172726	1.3e-05	-47.2629	0	13249.3	18781.9	2459	0.00360555
Africa	Kalmykia_BA	IranianMouflon	MiddleEast	0.023759	0.023759	2.9e-05	4.38689	1.1e-05	5316.36	5069.6	2459	0.00538516
Africa	France_N	IranianMouflon	MiddleEast	-0.084639	-0.084639	5e-06	-38.4348	0	192037	227551	2462	0.00223607
Africa	Iberia_N	IranianMouflon	MiddleEast	-0.081407	-0.081407	7e-06	-31.2976	0	166144	195591	2462	0.00264575
Africa	Scandinavia_N	IranianMouflon	MiddleEast	-0.022146	-0.022146	7e-06	-8.27168	0	125884	131586	2462	0.00264575
Africa	CypriotMouflon	IranianMouflon	MiddleEast	-0.14285	-0.14285	7e-06	-53.2989	0	211127	281499	2462	0.00264575
Africa	AnatolianMouflon	IranianMouflon	MiddleEast	-0.202792	-0.202792	6e-06	-83.5326	0	209450	316008	2462	0.00244949
Africa	Kyrgyzstan_N	IranianMouflon	MiddleEast	-0.025241	-0.025241	2e-05	-5.59456	0	8444.74	8882.08	2461	0.00447214
Africa	Kyrgyzstan_BA	IranianMouflon	MiddleEast	0.008603	0.008603	3.1e-05	1.5496	0.121239	5049.11	4962.98	2460	0.00556776
Africa	EuropeanMouflon	IranianMouflon	MiddleEast	-0.091059	-0.091059	7e-06	-35.4847	0	218412	262173	2462	0.00264575
Africa	Asia	IranianMouflon	Anatolia	0.027615	0.027615	2e-06	18.6236	0	243753	230652	2462	0.00141421
Africa	Europe	IranianMouflon	Anatolia	-0.006198	-0.006198	2e-06	-4.03679	5.4e-05	238243	241214	2462	0.00141421
Africa	Argali	IranianMouflon	Anatolia	-0.332843	-0.332843	4e-06	-169.874	0	198219	396001	2462	0.002
Africa	Vignei	IranianMouflon	Anatolia	-0.344091	-0.344091	4e-06	-174.897	0	186224	381611	2462	0.002
Africa	MiddleEast	IranianMouflon	Anatolia	0.049227	0.049227	3e-06	28.7046	0	250501	226995	2462	0.00173205
Africa	Balkan_N	IranianMouflon	Anatolia	-0.075223	-0.075223	4e-06	-39.9482	0	189630	220480	2462	0.002
Africa	WestAnatolia_N	IranianMouflon	Anatolia	-0.07773	-0.07773	6e-06	-30.6718	0	27526.2	32166.1	2462	0.00244949
Africa	LakesDistrict_N	IranianMouflon	Anatolia	-0.090338	-0.090338	8e-06	-31.2911	0	16577.7	19870.4	2462	0.00282843
Africa	CentralAnatolia_EN	IranianMouflon	Anatolia	-0.088949	-0.088949	5e-06	-41.8619	0	115512	138068	2462	0.00223607
Africa	CentralAnatolia_LN	IranianMouflon	Anatolia	-0.067228	-0.067228	1.8e-05	-16.0344	0	6948.47	7950.07	2458	0.00424264
Africa	Iran_N	IranianMouflon	Anatolia	-0.010606	-0.010606	1e-05	-3.36208	0.000774	16508.5	16862.4	2461	0.00316228
Africa	Anatolia_EP	IranianMouflon	Anatolia	-0.161295	-0.161295	1e-05	-50.1946	0	13397.8	18551	2459	0.00316228
Africa	Kalmykia_BA	IranianMouflon	Anatolia	0.027812	0.027812	2.3e-05	5.81575	0	5322.57	5034.51	2459	0.00479583
Africa	France_N	IranianMouflon	Anatolia	-0.061467	-0.061467	4e-06	-31.7786	0	197887	223807	2462	0.002
Africa	Iberia_N	IranianMouflon	Anatolia	-0.062866	-0.062866	5e-06	-27.9692	0	169647	192409	2462	0.00223607
Africa	Scandinavia_N	IranianMouflon	Anatolia	-0.003426	-0.003426	5e-06	-1.54973	0.121206	128265	129147	2462	0.00223607
Africa	CypriotMouflon	IranianMouflon	Anatolia	-0.104842	-0.104842	5e-06	-44.9101	0	224562	277164	2462	0.00223607
Africa	AnatolianMouflon	IranianMouflon	Anatolia	-0.184814	-0.184814	5e-06	-86.1384	0	215470	313169	2462	0.00223607
Africa	Kyrgyzstan_N	IranianMouflon	Anatolia	-0.018034	-0.018034	1.6e-05	-4.54	6e-06	8465.82	8776.77	2461	0.004
Africa	Kyrgyzstan_BA	IranianMouflon	Anatolia	0.016063	0.016063	2.3e-05	3.34936	0.00081	5061.44	4901.41	2460	0.00479583
Africa	EuropeanMouflon	IranianMouflon	Anatolia	-0.077679	-0.077679	5e-06	-34.476	0	221604	258931	2462	0.00223607
Africa	Asia	IranianMouflon	Balkan_N	-0.017405	-0.017405	2e-06	-11.213	0	183801	190312	2462	0.00141421
Africa	Europe	IranianMouflon	Balkan_N	0.02856	0.02856	3e-06	17.1644	0	197523	186554	2462	0.00173205
Africa	Argali	IranianMouflon	Balkan_N	-0.277774	-0.277774	4e-06	-140.249	0	176388	312068	2462	0.002
Africa	Vignei	IranianMouflon	Balkan_N	-0.283804	-0.283804	4e-06	-141.168	0	166488	298434	2462	0.002
Africa	MiddleEast	IranianMouflon	Balkan_N	-0.011369	-0.011369	3e-06	-6.72373	0	184613	188859	2462	0.00173205
Africa	Anatolia	IranianMouflon	Balkan_N	0.003417	0.003417	2e-06	2.44765	0.014379	189630	188339	2462	0.00141421
Africa	WestAnatolia_N	IranianMouflon	Balkan_N	0.087501	0.087501	1e-05	27.6719	0	31070.8	26070.8	2461	0.00316228
Africa	LakesDistrict_N	IranianMouflon	Balkan_N	0.076496	0.076496	1.4e-05	20.7749	0	18622.6	15975.9	2462	0.00374166
Africa	CentralAnatolia_EN	IranianMouflon	Balkan_N	0.037928	0.037928	7e-06	14.7206	0	122976	113988	2462	0.00264575
Africa	CentralAnatolia_LN	IranianMouflon	Balkan_N	0.079728	0.079728	2.7e-05	15.3991	0	7648.15	6518.66	2457	0.00519615
Africa	Iran_N	IranianMouflon	Balkan_N	0.033192	0.033192	1.5e-05	8.67837	0	15973.2	14946.9	2460	0.00387298
Africa	Anatolia_EP	IranianMouflon	Balkan_N	-0.044789	-0.044789	1.6e-05	-11.0495	0	14353.4	15699.4	2460	0.004
Africa	Kalmykia_BA	IranianMouflon	Balkan_N	0.037785	0.037785	3.4e-05	6.51341	0	4944.25	4584.22	2459	0.00583095
Africa	France_N	IranianMouflon	Balkan_N	0.127237	0.127237	5e-06	58.1296	0	220680	170861	2462	0.00223607
Africa	Iberia_N	IranianMouflon	Balkan_N	0.10187	0.10187	7e-06	38.1822	0	186778	152242	2462	0.00264575
Africa	Scandinavia_N	IranianMouflon	Balkan_N	0.082368	0.082368	7e-06	30.6811	0	129535	109820	2462	0.00264575
Africa	CypriotMouflon	IranianMouflon	Balkan_N	-0.063171	-0.063171	6e-06	-25.0524	0	190920	216667	2462	0.00244949
Africa	AnatolianMouflon	IranianMouflon	Balkan_N	-0.129914	-0.129914	5e-06	-56.1059	0	185573	240989	2462	0.00223607
Africa	Kyrgyzstan_N	IranianMouflon	Balkan_N	0.039119	0.039119	2.4e-05	7.96245	0	8294.63	7670.1	2461	0.00489898
Africa	Kyrgyzstan_BA	IranianMouflon	Balkan_N	0.063306	0.063306	3.8e-05	10.2762	0	4893.23	4310.57	2459	0.00616441
Africa	EuropeanMouflon	IranianMouflon	Balkan_N	0.057784	0.057784	5e-06	24.6789	0	211723	188591	2462	0.00223607
Africa	Asia	IranianMouflon	WestAnatolia_N	-0.013932	-0.013932	5e-06	-6.37494	0	26879.5	27639.1	2461	0.00223607
Africa	Europe	IranianMouflon	WestAnatolia_N	0.019701	0.019701	5e-06	8.9019	0	28427.9	27329.4	2462	0.00223607
Africa	Argali	IranianMouflon	WestAnatolia_N	-0.291464	-0.291464	9e-06	-98.4463	0	25397.3	46292.2	2462	0.003
Africa	Vignei	IranianMouflon	WestAnatolia_N	-0.288145	-0.288145	8e-06	-104.025	0	24388.9	44133.2	2462	0.00282843
Africa	MiddleEast	IranianMouflon	WestAnatolia_N	-0.009764	-0.009764	6e-06	-3.91643	9e-05	26997.7	27530.2	2462	0.00244949
Africa	Anatolia	IranianMouflon	WestAnatolia_N	0.001964	0.001964	4e-06	0.970427	0.331834	27526.2	27418.3	2461	0.002
Africa	Balkan_N	IranianMouflon	WestAnatolia_N	0.088987	0.088987	9e-06	29.5191	0	31070.8	25992.9	2462	0.003
Africa	LakesDistrict_N	IranianMouflon	WestAnatolia_N	0.116589	0.116589	6.8e-05	14.1385	0	3586.32	2837.39	2458	0.00824621
Africa	CentralAnatolia_EN	IranianMouflon	WestAnatolia_N	0.062928	0.062928	1.5e-05	16.2803	0	21470.3	18928.1	2462	0.00387298
Africa	CentralAnatolia_LN	IranianMouflon	WestAnatolia_N	0.123792	0.123792	0.000134	10.6784	0	1498.2	1168.13	2387	0.0115758
Africa	Iran_N	IranianMouflon	WestAnatolia_N	0.073702	0.073702	7.1e-05	8.75573	0	3025.12	2609.81	2456	0.00842615
Africa	Anatolia_EP	IranianMouflon	WestAnatolia_N	-0.028271	-0.028271	8e-05	-3.16657	0.001542	2667.46	2822.67	2454	0.00894427
Africa	Kalmykia_BA	IranianMouflon	WestAnatolia_N	0.092247	0.092247	0.000186	6.75742	0	958.922	796.948	2250	0.0136382
Africa	France_N	IranianMouflon	WestAnatolia_N	0.093359	0.093359	9e-06	31.5745	0	31279.8	25938	2462	0.003
Africa	Iberia_N	IranianMouflon	WestAnatolia_N	0.087491	0.087491	1.3e-05	24.1345	0	28886.7	24238.7	2462	0.00360555
Africa	Scandinavia_N	IranianMouflon	WestAnatolia_N	0.092065	0.092065	1.6e-05	22.8905	0	21318.4	17724	2460	0.004
Africa	CypriotMouflon	IranianMouflon	WestAnatolia_N	-0.061822	-0.061822	1.2e-05	-17.7495	0	28073.8	31773.7	2462	0.0034641
Africa	AnatolianMouflon	IranianMouflon	WestAnatolia_N	-0.127409	-0.127409	1e-05	-39.713	0	27133.1	35056.7	2461	0.00316228
Africa	Kyrgyzstan_N	IranianMouflon	WestAnatolia_N	0.066928	0.066928	0.000131	5.85561	0	1524.59	1333.31	2398	0.0114455
Africa	Kyrgyzstan_BA	IranianMouflon	WestAnatolia_N	0.100326	0.100326	0.000193	7.21773	0	929.47	759.976	2172	0.0138924
Africa	EuropeanMouflon	IranianMouflon	WestAnatolia_N	0.039576	0.039576	1e-05	12.6031	0	30153.9	27858.1	2462	0.00316228
Africa	Asia	IranianMouflon	LakesDistrict_N	-0.009485	-0.009485	7e-06	-3.70961	0.000208	16277.6	16589.3	2462	0.00264575
Africa	Europe	IranianMouflon	LakesDistrict_N	0.014668	0.014668	7e-06	5.54232	0	17039.4	16546.8	2462	0.00264575
Africa	Argali	IranianMouflon	LakesDistrict_N	-0.282913	-0.282913	1.2e-05	-80.5785	0	15563.4	27843.8	2462	0.0034641
Africa	Vignei	IranianMouflon	LakesDistrict_N	-0.287105	-0.287105	1e-05	-90.4717	0	14742.7	26617.4	2462	0.00316228
Africa	MiddleEast	IranianMouflon	LakesDistrict_N	-0.004297	-0.004297	9e-06	-1.47054	0.141416	16334.8	16475.7	2462	0.003
Africa	Anatolia	IranianMouflon	LakesDistrict_N	0.003413	0.003413	5e-06	1.46284	0.143512	16577.7	16465	2462	0.00223607
Africa	Balkan_N	IranianMouflon	LakesDistrict_N	0.086103	0.086103	1.2e-05	24.5602	0	18622.6	15669.9	2462	0.0034641
Africa	WestAnatolia_N	IranianMouflon	LakesDistrict_N	0.116841	0.116841	6.7e-05	14.2668	0	3586.32	2835.94	2457	0.00818535
Africa	CentralAnatolia_EN	IranianMouflon	LakesDistrict_N	0.060966	0.060966	2.2e-05	12.9995	0	12918	11433.4	2462	0.00469042
Africa	CentralAnatolia_LN	IranianMouflon	LakesDistrict_N	0.134363	0.134363	0.000196	9.60356	0	927.07	707.451	2208	0.014
Africa	Iran_N	IranianMouflon	LakesDistrict_N	0.073302	0.073302	0.000109	7.0119	0	1834.41	1583.84	2428	0.0104403
Africa	Anatolia_EP	IranianMouflon	LakesDistrict_N	-0.00362	-0.00362	0.000119	-0.332325	0.739644	1665.17	1677.27	2422	0.0109087
Africa	Kalmykia_BA	IranianMouflon	LakesDistrict_N	0.071353	0.071353	0.000261	4.4184	1e-05	571.243	495.152	1963	0.0161555
Africa	France_N	IranianMouflon	LakesDistrict_N	0.08256	0.08256	1.2e-05	23.5852	0	18607.2	15769.1	2462	0.0034641
Africa	Iberia_N	IranianMouflon	LakesDistrict_N	0.08572	0.08572	1.8e-05	20.3568	0	17514.7	14749.1	2462	0.00424264
Africa	Scandinavia_N	IranianMouflon	LakesDistrict_N	0.095	0.095	2.3e-05	19.7848	0	12910.2	10670	2461	0.00479583
Africa	CypriotMouflon	IranianMouflon	LakesDistrict_N	-0.055879	-0.055879	1.5e-05	-14.2246	0	17040.8	19057.9	2462	0.00387298
Africa	AnatolianMouflon	IranianMouflon	LakesDistrict_N	-0.121322	-0.121322	1.4e-05	-32.2284	0	16486.5	21039.2	2462	0.00374166
Africa	Kyrgyzstan_N	IranianMouflon	LakesDistrict_N	0.107589	0.107589	0.000178	8.07297	0	1037.07	835.593	2205	0.0133417
Africa	Kyrgyzstan_BA	IranianMouflon	LakesDistrict_N	0.094508	0.094508	0.000252	5.95703	0	625.445	517.434	1896	0.0158745
Africa	EuropeanMouflon	IranianMouflon	LakesDistrict_N	0.031066	0.031066	1.4e-05	8.45089	0	17992	16907.8	2462	0.00374166
Africa	Asia	IranianMouflon	CentralAnatolia_EN	-0.002714	-0.002714	3e-06	-1.53215	0.125484	114480	115103	2462	0.00173205
Africa	Europe	IranianMouflon	CentralAnatolia_EN	0.009656	0.009656	3e-06	5.24217	0	117915	115660	2462	0.00173205
Africa	Argali	IranianMouflon	CentralAnatolia_EN	-0.279665	-0.279665	5e-06	-125.32	0	108569	192872	2462	0.00223607
Africa	Vignei	IranianMouflon	CentralAnatolia_EN	-0.280924	-0.280924	5e-06	-124.191	0	103448	184277	2462	0.00223607
Africa	MiddleEast	IranianMouflon	CentralAnatolia_EN	-0.001237	-0.001237	4e-06	-0.633084	0.526679	114282	114565	2462	0.002
Africa	Anatolia	IranianMouflon	CentralAnatolia_EN	0.002754	0.002754	3e-06	1.71063	0.087149	115512	114877	2462	0.00173205
Africa	Balkan_N	IranianMouflon	CentralAnatolia_EN	0.049826	0.049826	6e-06	19.7356	0	122976	111303	2462	0.00244949
Africa	WestAnatolia_N	IranianMouflon	CentralAnatolia_EN	0.074565	0.074565	1.5e-05	19.0892	0	21470.3	18490.6	2461	0.00387298
Africa	LakesDistrict_N	IranianMouflon	CentralAnatolia_EN	0.06169	0.06169	2.2e-05	13.2055	0	12918	11416.8	2461	0.00469042
Africa	CentralAnatolia_LN	IranianMouflon	CentralAnatolia_EN	0.077992	0.077992	4.7e-05	11.4325	0	5395.96	4615.17	2457	0.00685565
Africa	Iran_N	IranianMouflon	CentralAnatolia_EN	0.054624	0.054624	2.4e-05	11.2474	0	11395.3	10214.9	2460	0.00489898
Africa	Anatolia_EP	IranianMouflon	CentralAnatolia_EN	-0.035254	-0.035254	2.5e-05	-7.00481	0	10477.4	11243.1	2459	0.005
Africa	Kalmykia_BA	IranianMouflon	CentralAnatolia_EN	0.046596	0.046596	6.2e-05	5.92613	0	3456.63	3148.84	2455	0.00787401
Africa	France_N	IranianMouflon	CentralAnatolia_EN	0.053743	0.053743	6e-06	21.2393	0	124417	111726	2462	0.00244949
Africa	Iberia_N	IranianMouflon	CentralAnatolia_EN	0.064593	0.064593	1e-05	20.5685	0	119167	104706	2462	0.00316228
Africa	Scandinavia_N	IranianMouflon	CentralAnatolia_EN	0.069253	0.069253	1e-05	21.9238	0	85846.2	74726.1	2462	0.00316228
Africa	CypriotMouflon	IranianMouflon	CentralAnatolia_EN	-0.056874	-0.056874	8e-06	-19.6322	0	118604	132909	2462	0.00282843
Africa	AnatolianMouflon	IranianMouflon	CentralAnatolia_EN	-0.124143	-0.124143	7e-06	-47.0749	0	114861	147421	2462	0.00264575
Africa	Kyrgyzstan_N	IranianMouflon	CentralAnatolia_EN	0.050955	0.050955	3.8e-05	8.24671	0	5816.34	5252.34	2460	0.00616441
Africa	Kyrgyzstan_BA	IranianMouflon	CentralAnatolia_EN	0.052372	0.052372	6.2e-05	6.66113	0	3384.76	3047.87	2455	0.00787401
Africa	EuropeanMouflon	IranianMouflon	CentralAnatolia_EN	0.012988	0.012988	7e-06	4.87831	1e-06	122590	119446	2462	0.00264575
Africa	Asia	IranianMouflon	CentralAnatolia_LN	-0.007355	-0.007355	1.5e-05	-1.91187	0.055893	6817.62	6918.66	2459	0.00387298
Africa	Europe	IranianMouflon	CentralAnatolia_LN	0.013133	0.013133	1.5e-05	3.34006	0.000838	7093.54	6909.64	2458	0.00387298
Africa	Argali	IranianMouflon	CentralAnatolia_LN	-0.301395	-0.301395	2.5e-05	-59.9252	0	6308.06	11751	2458	0.005
Africa	Vignei	IranianMouflon	CentralAnatolia_LN	-0.302411	-0.302411	2.1e-05	-66.7306	0	6049.31	11294.2	2458	0.00458258
Africa	MiddleEast	IranianMouflon	CentralAnatolia_LN	-0.003062	-0.003062	1.9e-05	-0.705383	0.480572	6842.29	6884.32	2458	0.0043589
Africa	Anatolia	IranianMouflon	CentralAnatolia_LN	0.008284	0.008284	1.2e-05	2.37197	0.017693	6948.47	6834.3	2458	0.0034641
Africa	Balkan_N	IranianMouflon	CentralAnatolia_LN	0.073872	0.073872	2.6e-05	14.5561	0	7648.15	6595.92	2458	0.00509902
Africa	WestAnatolia_N	IranianMouflon	CentralAnatolia_LN	0.127413	0.127413	0.000135	10.9508	0	1498.2	1159.57	2387	0.011619
Africa	LakesDistrict_N	IranianMouflon	CentralAnatolia_LN	0.123163	0.123163	0.000194	8.84708	0	927.07	723.75	2226	0.0139284
Africa	CentralAnatolia_EN	IranianMouflon	CentralAnatolia_LN	0.07017	0.07017	4.5e-05	10.4828	0	5395.96	4688.34	2457	0.0067082
Africa	Iran_N	IranianMouflon	CentralAnatolia_LN	0.090444	0.090444	0.000208	6.27814	0	818.999	683.139	2188	0.0144222
Africa	Anatolia_EP	IranianMouflon	CentralAnatolia_LN	0.032918	0.032918	0.000227	2.18362	0.02899	732.976	686.257	2123	0.0150665
Africa	Kalmykia_BA	IranianMouflon	CentralAnatolia_LN	0.098412	0.098412	0.000505	4.38044	1.2e-05	274.468	225.286	1284	0.0224722
Africa	France_N	IranianMouflon	CentralAnatolia_LN	0.084171	0.084171	2.5e-05	16.7892	0	7761.35	6556.22	2458	0.005
Africa	Iberia_N	IranianMouflon	CentralAnatolia_LN	0.081165	0.081165	3.7e-05	13.4106	0	7312.87	6214.89	2458	0.00608276
Africa	Scandinavia_N	IranianMouflon	CentralAnatolia_LN	0.105736	0.105736	4.6e-05	15.6309	0	5521.54	4465.55	2457	0.00678233
Africa	CypriotMouflon	IranianMouflon	CentralAnatolia_LN	-0.055797	-0.055797	3.5e-05	-9.42021	0	7088.21	7925.95	2458	0.00591608
Africa	AnatolianMouflon	IranianMouflon	CentralAnatolia_LN	-0.134634	-0.134634	3.1e-05	-24.2387	0	6811.78	8931.34	2458	0.00556776
Africa	Kyrgyzstan_N	IranianMouflon	CentralAnatolia_LN	0.093193	0.093193	0.000339	5.05979	0	435.524	361.268	1626	0.018412
Africa	Kyrgyzstan_BA	IranianMouflon	CentralAnatolia_LN	0.167566	0.167566	0.000511	7.40974	0	277.091	197.556	1170	0.0226053
Africa	EuropeanMouflon	IranianMouflon	CentralAnatolia_LN	0.025691	0.025691	3e-05	4.67755	3e-06	7468.97	7094.82	2459	0.00547723
Africa	Asia	IranianMouflon	Iran_N	0.045485	0.045485	8e-06	16.4695	0	16916.5	15444.5	2461	0.00282843
Africa	Europe	IranianMouflon	Iran_N	-0.003923	-0.003923	8e-06	-1.3814	0.167155	16140.9	16268.1	2461	0.00282843
Africa	Argali	IranianMouflon	Iran_N	-0.319864	-0.319864	1.3e-05	-87.5267	0	14034.1	27234.5	2460	0.00360555
Africa	Vignei	IranianMouflon	Iran_N	-0.317848	-0.317848	1.1e-05	-95.5487	0	13499.6	26079.9	2461	0.00331662
Africa	MiddleEast	IranianMouflon	Iran_N	0.030085	0.030085	1e-05	9.6952	0	16534.9	15569.1	2461	0.00316228
Africa	Anatolia	IranianMouflon	Iran_N	0.024411	0.024411	6e-06	9.73366	0	16508.5	15721.7	2462	0.00244949
Africa	Balkan_N	IranianMouflon	Iran_N	-0.014854	-0.014854	1.4e-05	-3.90616	9.4e-05	15973.2	16454.9	2460	0.00374166
Africa	WestAnatolia_N	IranianMouflon	Iran_N	0.023914	0.023914	7.5e-05	2.76669	0.005663	3025.12	2883.81	2455	0.00866025
Africa	LakesDistrict_N	IranianMouflon	Iran_N	0.024325	0.024325	0.000112	2.29744	0.021593	1834.41	1747.28	2428	0.010583
Africa	CentralAnatolia_EN	IranianMouflon	Iran_N	-0.006702	-0.006702	2.5e-05	-1.34843	0.177521	11395.3	11549.1	2460	0.005
Africa	CentralAnatolia_LN	IranianMouflon	Iran_N	0.043038	0.043038	0.000208	2.98521	0.002834	818.999	751.411	2191	0.0144222
Africa	Anatolia_EP	IranianMouflon	Iran_N	-0.043024	-0.043024	0.000127	-3.81184	0.000138	1552	1691.55	2423	0.0112694
Africa	Kalmykia_BA	IranianMouflon	Iran_N	0.168073	0.168073	0.000267	10.2802	0	618.618	440.593	1914	0.0163401
Africa	France_N	IranianMouflon	Iran_N	-0.004692	-0.004692	1.5e-05	-1.2123	0.225399	16243.7	16396.9	2461	0.00387298
Africa	Iberia_N	IranianMouflon	Iran_N	0.006747	0.006747	2e-05	1.50154	0.133215	15476.6	15269.2	2461	0.00447214
Africa	Scandinavia_N	IranianMouflon	Iran_N	0.074139	0.074139	2.6e-05	14.6245	0	12277	10582.2	2460	0.00509902
Africa	CypriotMouflon	IranianMouflon	Iran_N	-0.10461	-0.10461	1.9e-05	-23.8728	0	15481.6	19099.1	2461	0.0043589
Africa	AnatolianMouflon	IranianMouflon	Iran_N	-0.176567	-0.176567	1.6e-05	-43.7771	0	14785.4	21126.3	2460	0.004
Africa	Kyrgyzstan_N	IranianMouflon	Iran_N	0.158161	0.158161	0.000191	11.4312	0	986.388	716.981	2170	0.0138203
Africa	Kyrgyzstan_BA	IranianMouflon	Iran_N	0.137129	0.137129	0.000294	8.00052	0	554.689	420.906	1796	0.0171464
Africa	EuropeanMouflon	IranianMouflon	Iran_N	-0.045572	-0.045572	1.6e-05	-11.2913	0	15889.9	17407.3	2461	0.004
Africa	Asia	IranianMouflon	Anatolia_EP	-0.005922	-0.005922	8e-06	-2.07363	0.038114	13203.5	13360.8	2460	0.00282843
Africa	Europe	IranianMouflon	Anatolia_EP	0.005573	0.005573	8e-06	1.93308	0.053227	13566	13415.7	2460	0.00282843
Africa	Argali	IranianMouflon	Anatolia_EP	-0.213873	-0.213873	1.6e-05	-53.9333	0	14086.4	21751.1	2459	0.004
Africa	Vignei	IranianMouflon	Anatolia_EP	-0.210987	-0.210987	1.3e-05	-59.1969	0	13438.5	20625.5	2459	0.00360555
Africa	MiddleEast	IranianMouflon	Anatolia_EP	-0.003019	-0.003019	1e-05	-0.933482	0.350571	13249.3	13329.5	2460	0.00316228
Africa	Anatolia	IranianMouflon	Anatolia_EP	0.005076	0.005076	7e-06	1.93714	0.052728	13397.8	13262.5	2460	0.00264575
Africa	Balkan_N	IranianMouflon	Anatolia_EP	0.050529	0.050529	1.4e-05	13.5221	0	14353.4	12972.6	2460	0.00374166
Africa	WestAnatolia_N	IranianMouflon	Anatolia_EP	0.064328	0.064328	7.9e-05	7.23422	0	2667.46	2345.02	2454	0.00888819
Africa	LakesDistrict_N	IranianMouflon	Anatolia_EP	0.068672	0.068672	0.000118	6.31837	0	1665.17	1451.17	2409	0.0108628
Africa	CentralAnatolia_EN	IranianMouflon	Anatolia_EP	0.052205	0.052205	2.4e-05	10.7651	0	10477.4	9437.73	2459	0.00489898
Africa	CentralAnatolia_LN	IranianMouflon	Anatolia_EP	0.103722	0.103722	0.000232	6.81653	0	732.976	595.213	2090	0.0152315
Africa	Iran_N	IranianMouflon	Anatolia_EP	0.08587	0.08587	0.000127	7.62325	0	1552	1306.53	2408	0.0112694
Africa	Kalmykia_BA	IranianMouflon	Anatolia_EP	0.070524	0.070524	0.000307	4.02589	5.7e-05	471.824	409.658	1841	0.0175214
Africa	France_N	IranianMouflon	Anatolia_EP	0.054492	0.054492	1.4e-05	14.5691	0	14467.9	12972.6	2459	0.00374166
Africa	Iberia_N	IranianMouflon	Anatolia_EP	0.054266	0.054266	2e-05	12.0488	0	13856	12429.6	2459	0.00447214
Africa	Scandinavia_N	IranianMouflon	Anatolia_EP	0.079017	0.079017	2.6e-05	15.3925	0	10398	8875.05	2459	0.00509902
Africa	CypriotMouflon	IranianMouflon	Anatolia_EP	0.005134	0.005134	2e-05	1.14111	0.253825	14792.3	14641.2	2460	0.00447214
Africa	AnatolianMouflon	IranianMouflon	Anatolia_EP	-0.029326	-0.029326	1.7e-05	-7.0435	0	15001.7	15908.2	2460	0.00412311
Africa	Kyrgyzstan_N	IranianMouflon	Anatolia_EP	0.098655	0.098655	0.000212	6.78105	0	811.991	666.163	2146	0.0145602
Africa	Kyrgyzstan_BA	IranianMouflon	Anatolia_EP	0.141992	0.141992	0.000327	7.85796	0	505.419	379.734	1717	0.0180831
Africa	EuropeanMouflon	IranianMouflon	Anatolia_EP	0.011301	0.011301	1.5e-05	2.89221	0.003825	14143.9	13827.8	2459	0.00387298
Africa	Asia	IranianMouflon	Kalmykia_BA	0.050241	0.050241	2e-05	11.3355	0	5428.64	4909.25	2459	0.00447214
Africa	Europe	IranianMouflon	Kalmykia_BA	0.003137	0.003137	1.9e-05	0.711006	0.47708	5207.11	5174.54	2460	0.0043589
Africa	Argali	IranianMouflon	Kalmykia_BA	-0.345482	-0.345482	3.1e-05	-61.9098	0	4337.61	8916.77	2460	0.00556776
Africa	Vignei	IranianMouflon	Kalmykia_BA	-0.345458	-0.345458	2.4e-05	-70.3082	0	4150.55	8531.74	2459	0.00489898
Africa	MiddleEast	IranianMouflon	Kalmykia_BA	0.036085	0.036085	2.5e-05	7.24014	0	5316.36	4946.04	2457	0.005
Africa	Anatolia	IranianMouflon	Kalmykia_BA	0.030475	0.030475	1.6e-05	7.51878	0	5322.57	5007.75	2458	0.004
Africa	Balkan_N	IranianMouflon	Kalmykia_BA	-0.039739	-0.039739	3.3e-05	-6.8836	0	4944.25	5353.48	2459	0.00574456
Africa	WestAnatolia_N	IranianMouflon	Kalmykia_BA	0.0108	0.0108	0.000183	0.797531	0.425143	958.922	938.431	2267	0.0135277
Africa	LakesDistrict_N	IranianMouflon	Kalmykia_BA	-0.013171	-0.013171	0.000267	-0.80648	0.419966	571.243	586.491	1974	0.0163401
Africa	CentralAnatolia_EN	IranianMouflon	Kalmykia_BA	-0.035789	-0.035789	5.9e-05	-4.6407	3e-06	3456.63	3713.24	2456	0.00768115
Africa	CentralAnatolia_LN	IranianMouflon	Kalmykia_BA	0.04361	0.04361	0.000508	1.93453	0.053048	274.468	251.529	1289	0.0225389
Africa	Iran_N	IranianMouflon	Kalmykia_BA	0.096342	0.096342	0.000276	5.80359	0	618.618	509.895	1931	0.0166132
Africa	Anatolia_EP	IranianMouflon	Kalmykia_BA	-0.06665	-0.06665	0.000301	-3.8439	0.000121	471.824	539.209	1895	0.0173494
Africa	France_N	IranianMouflon	Kalmykia_BA	-0.023206	-0.023206	3.3e-05	-4.06435	4.8e-05	5071.05	5312	2459	0.00574456
Africa	Iberia_N	IranianMouflon	Kalmykia_BA	-0.023227	-0.023227	4.7e-05	-3.38383	0.000715	4757.99	4984.27	2458	0.00685565
Africa	Scandinavia_N	IranianMouflon	Kalmykia_BA	0.090785	0.090785	5.9e-05	11.7719	0	4022.8	3353.17	2457	0.00768115
Africa	CypriotMouflon	IranianMouflon	Kalmykia_BA	-0.145088	-0.145088	4.2e-05	-22.3717	0	4710.05	6308.74	2458	0.00648074
Africa	AnatolianMouflon	IranianMouflon	Kalmykia_BA	-0.196517	-0.196517	3.7e-05	-32.3168	0	4620.35	6880.46	2459	0.00608276
Africa	Kyrgyzstan_N	IranianMouflon	Kalmykia_BA	0.135041	0.135041	0.000452	6.3512	0	341.625	260.336	1372	0.0212603
Africa	Kyrgyzstan_BA	IranianMouflon	Kalmykia_BA	0.225893	0.225893	0.000614	9.119	0	227.616	143.731	956	0.024779
Africa	EuropeanMouflon	IranianMouflon	Kalmykia_BA	-0.074316	-0.074316	3.5e-05	-12.4971	0	4895.49	5681.54	2459	0.00591608
Africa	Asia	IranianMouflon	France_N	-0.025361	-0.025361	3e-06	-15.324	0	191074	201018	2462	0.00173205
Africa	Europe	IranianMouflon	France_N	0.032928	0.032928	3e-06	18.8838	0	208710	195403	2462	0.00173205
Africa	Argali	IranianMouflon	France_N	-0.291745	-0.291745	4e-06	-142.554	0	180820	329788	2462	0.002
Africa	Vignei	IranianMouflon	France_N	-0.297938	-0.297938	4e-06	-141.681	0	170797	315761	2462	0.002
Africa	MiddleEast	IranianMouflon	France_N	-0.019104	-0.019104	3e-06	-10.3785	0	192037	199518	2462	0.00173205
Africa	Anatolia	IranianMouflon	France_N	-0.002393	-0.002393	2e-06	-1.58158	0.113746	197887	198837	2462	0.00141421
Africa	Balkan_N	IranianMouflon	France_N	0.105375	0.105375	5e-06	45.4827	0	220680	178605	2462	0.00223607
Africa	WestAnatolia_N	IranianMouflon	France_N	0.071012	0.071012	1e-05	22.2525	0	31279.8	27131.9	2461	0.00316228
Africa	LakesDistrict_N	IranianMouflon	France_N	0.050836	0.050836	1.3e-05	13.9947	0	18607.2	16806.9	2462	0.00360555
Africa	CentralAnatolia_EN	IranianMouflon	France_N	0.020433	0.020433	7e-06	7.65259	0	124417	119434	2462	0.00264575
Africa	CentralAnatolia_LN	IranianMouflon	France_N	0.065182	0.065182	2.7e-05	12.4377	0	7761.35	6811.46	2458	0.00519615
Africa	Iran_N	IranianMouflon	France_N	0.020993	0.020993	1.6e-05	5.30598	0	16243.7	15575.8	2460	0.004
Africa	Anatolia_EP	IranianMouflon	France_N	-0.062306	-0.062306	1.6e-05	-15.3866	0	14467.9	16390.6	2459	0.004
Africa	Kalmykia_BA	IranianMouflon	France_N	0.031598	0.031598	3.6e-05	5.29971	0	5071.05	4760.39	2458	0.006
Africa	Iberia_N	IranianMouflon	France_N	0.1531	0.1531	8e-06	53.5788	0	205506	150935	2462	0.00282843
Africa	Scandinavia_N	IranianMouflon	France_N	0.08507	0.08507	8e-06	29.9338	0	134315	113254	2462	0.00282843
Africa	CypriotMouflon	IranianMouflon	France_N	-0.077232	-0.077232	7e-06	-29.1804	0	196652	229570	2462	0.00264575
Africa	AnatolianMouflon	IranianMouflon	France_N	-0.145067	-0.145067	6e-06	-60.9959	0	190752	255486	2462	0.00244949
Africa	Kyrgyzstan_N	IranianMouflon	France_N	0.027334	0.027334	2.4e-05	5.63625	0	8428	7979.51	2461	0.00489898
Africa	Kyrgyzstan_BA	IranianMouflon	France_N	0.052951	0.052951	3.6e-05	8.83127	0	5018.8	4514.03	2459	0.006
Africa	EuropeanMouflon	IranianMouflon	France_N	0.102177	0.102177	7e-06	38.6052	0	234458	190987	2462	0.00264575
Africa	Asia	IranianMouflon	Iberia_N	-0.028821	-0.028821	4e-06	-13.7409	0	165566	175393	2462	0.002
Africa	Europe	IranianMouflon	Iberia_N	0.033396	0.033396	5e-06	15.2973	0	181472	169742	2462	0.00223607
Africa	Argali	IranianMouflon	Iberia_N	-0.305133	-0.305133	6e-06	-125.582	0	154700	290564	2462	0.00244949
Africa	Vignei	IranianMouflon	Iberia_N	-0.309367	-0.309367	6e-06	-125.858	0	146848	278408	2462	0.00244949
Africa	MiddleEast	IranianMouflon	Iberia_N	-0.023431	-0.023431	6e-06	-9.98481	0	166144	174116	2462	0.00244949
Africa	Anatolia	IranianMouflon	Iberia_N	-0.011228	-0.011228	4e-06	-5.95308	0	169647	173500	2462	0.002
Africa	Balkan_N	IranianMouflon	Iberia_N	0.070735	0.070735	8e-06	24.8498	0	186778	162100	2462	0.00282843
Africa	WestAnatolia_N	IranianMouflon	Iberia_N	0.054072	0.054072	1.5e-05	14.0382	0	28886.7	25923.1	2461	0.00387298
Africa	LakesDistrict_N	IranianMouflon	Iberia_N	0.041182	0.041182	1.9e-05	9.51126	0	17514.7	16129.2	2462	0.0043589
Africa	CentralAnatolia_EN	IranianMouflon	Iberia_N	0.021789	0.021789	1.1e-05	6.67706	0	119167	114085	2462	0.00331662
Africa	CentralAnatolia_LN	IranianMouflon	Iberia_N	0.054548	0.054548	3.9e-05	8.7864	0	7312.87	6556.34	2458	0.006245
Africa	Iran_N	IranianMouflon	Iberia_N	0.021872	0.021872	2.1e-05	4.78296	2e-06	15476.6	14814.1	2460	0.00458258
Africa	Anatolia_EP	IranianMouflon	Iberia_N	-0.063978	-0.063978	2.3e-05	-13.4355	0	13856	15750.1	2459	0.00479583
Africa	Kalmykia_BA	IranianMouflon	Iberia_N	0.027012	0.027012	4.7e-05	3.94102	8.1e-05	4757.99	4507.71	2458	0.00685565
Africa	France_N	IranianMouflon	Iberia_N	0.143664	0.143664	8e-06	49.682	0	205506	153876	2462	0.00282843
Africa	Scandinavia_N	IranianMouflon	Iberia_N	0.087147	0.087147	1.2e-05	25.2873	0	126418	106151	2462	0.0034641
Africa	CypriotMouflon	IranianMouflon	Iberia_N	-0.091184	-0.091184	1.1e-05	-27.9728	0	169077	203005	2462	0.00331662
Africa	AnatolianMouflon	IranianMouflon	Iberia_N	-0.158284	-0.158284	9e-06	-53.1213	0	163202	224582	2462	0.003
Africa	Kyrgyzstan_N	IranianMouflon	Iberia_N	0.021765	0.021765	3.1e-05	3.89723	9.7e-05	7861.46	7526.54	2461	0.00556776
Africa	Kyrgyzstan_BA	IranianMouflon	Iberia_N	0.040593	0.040593	4.8e-05	5.84631	0	4580.34	4222.99	2458	0.0069282
Africa	EuropeanMouflon	IranianMouflon	Iberia_N	0.147341	0.147341	1.3e-05	40.7251	0	215695	160296	2462	0.00360555
Africa	Asia	IranianMouflon	Scandinavia_N	0.014912	0.014912	5e-06	6.65201	0	127757	124003	2462	0.00223607
Africa	Europe	IranianMouflon	Scandinavia_N	0.045408	0.045408	5e-06	19.7507	0	134276	122611	2462	0.00223607
Africa	Argali	IranianMouflon	Scandinavia_N	-0.346737	-0.346737	6e-06	-141.13	0	107007	220601	2462	0.00244949
Africa	Vignei	IranianMouflon	Scandinavia_N	-0.342804	-0.342804	6e-06	-138.628	0	103007	210467	2462	0.00244949
Africa	MiddleEast	IranianMouflon	Scandinavia_N	0.005163	0.005163	6e-06	2.05541	0.039839	125884	124591	2462	0.00244949
Africa	Anatolia	IranianMouflon	Scandinavia_N	0.017098	0.017098	4e-06	8.59907	0	128265	123953	2462	0.002
Africa	Balkan_N	IranianMouflon	Scandinavia_N	0.016212	0.016212	9e-06	5.3816	0	129535	125402	2462	0.003
Africa	WestAnatolia_N	IranianMouflon	Scandinavia_N	0.02177	0.02177	1.8e-05	5.10707	0	21318.4	20410	2460	0.00424264
Africa	LakesDistrict_N	IranianMouflon	Scandinavia_N	0.0143	0.0143	2.4e-05	2.89611	0.003778	12910.2	12546.1	2461	0.00489898
Africa	CentralAnatolia_EN	IranianMouflon	Scandinavia_N	-0.011405	-0.011405	1.2e-05	-3.28018	0.001037	85846.2	87826.9	2462	0.0034641
Africa	CentralAnatolia_LN	IranianMouflon	Scandinavia_N	0.045828	0.045828	4.8e-05	6.59743	0	5521.54	5037.63	2457	0.0069282
Africa	Iran_N	IranianMouflon	Scandinavia_N	0.05237	0.05237	2.7e-05	10.051	0	12277	11055.1	2460	0.00519615
Africa	Anatolia_EP	IranianMouflon	Scandinavia_N	-0.079348	-0.079348	2.7e-05	-15.1563	0	10398	12190.3	2459	0.00519615
Africa	Kalmykia_BA	IranianMouflon	Scandinavia_N	0.099809	0.099809	5.9e-05	12.9981	0	4022.8	3292.66	2457	0.00768115
Africa	France_N	IranianMouflon	Scandinavia_N	0.040157	0.040157	1e-05	12.8109	0	134315	123944	2462	0.00316228
Africa	Iberia_N	IranianMouflon	Scandinavia_N	0.050227	0.050227	1.3e-05	13.7636	0	126418	114326	2462	0.00360555
Africa	CypriotMouflon	IranianMouflon	Scandinavia_N	-0.124375	-0.124375	1.1e-05	-37.9695	0	118920	152703	2462	0.00331662
Africa	AnatolianMouflon	IranianMouflon	Scandinavia_N	-0.19266	-0.19266	9e-06	-64.6329	0	114514	169168	2462	0.003
Africa	Kyrgyzstan_N	IranianMouflon	Scandinavia_N	0.051183	0.051183	4.1e-05	8.0266	0	6194.8	5591.54	2460	0.00640312
Africa	Kyrgyzstan_BA	IranianMouflon	Scandinavia_N	0.08976	0.08976	6.7e-05	10.9575	0	3648.11	3047.14	2457	0.00818535
Africa	EuropeanMouflon	IranianMouflon	Scandinavia_N	-0.00996	-0.00996	1e-05	-3.0815	0.00206	130355	132978	2462	0.00316228
Africa	Asia	IranianMouflon	CypriotMouflon	-0.002369	-0.002369	4e-06	-1.1838	0.236493	207206	208191	2462	0.002
Africa	Europe	IranianMouflon	CypriotMouflon	0.005783	0.005783	4e-06	2.87249	0.004072	212715	210269	2462	0.002
Africa	Argali	IranianMouflon	CypriotMouflon	-0.218198	-0.218198	6e-06	-89.214	0	212911	331757	2462	0.00244949
Africa	Vignei	IranianMouflon	CypriotMouflon	-0.228309	-0.228309	5e-06	-99.0104	0	198987	316730	2462	0.00223607
Africa	MiddleEast	IranianMouflon	CypriotMouflon	0.009374	0.009374	5e-06	4.3339	1.5e-05	211127	207206	2462	0.00223607
Africa	Anatolia	IranianMouflon	CypriotMouflon	0.040999	0.040999	3e-06	23.341	0	224562	206874	2462	0.00173205
Africa	Balkan_N	IranianMouflon	CypriotMouflon	0.008874	0.008874	6e-06	3.78089	0.000156	190920	187561	2462	0.00244949
Africa	WestAnatolia_N	IranianMouflon	CypriotMouflon	0.010616	0.010616	1.1e-05	3.13394	0.001725	28073.8	27484	2461	0.00331662
Africa	LakesDistrict_N	IranianMouflon	CypriotMouflon	0.001413	0.001413	1.6e-05	0.356553	0.721427	17040.8	16992.7	2461	0.004
Africa	CentralAnatolia_EN	IranianMouflon	CypriotMouflon	0.00413	0.00413	8e-06	1.47065	0.141387	118604	117629	2462	0.00282843
Africa	CentralAnatolia_LN	IranianMouflon	CypriotMouflon	0.021942	0.021942	3.5e-05	3.70525	0.000211	7088.21	6783.82	2458	0.00591608
Africa	Iran_N	IranianMouflon	CypriotMouflon	0.010288	0.010288	1.8e-05	2.40601	0.016128	15481.6	15166.3	2461	0.00424264
Africa	Anatolia_EP	IranianMouflon	CypriotMouflon	-0.021667	-0.021667	2.1e-05	-4.77051	2e-06	14792.3	15447.5	2459	0.00458258
Africa	Kalmykia_BA	IranianMouflon	CypriotMouflon	-0.0009	-0.0009	4.5e-05	-0.134093	0.893329	4710.05	4718.54	2457	0.0067082
Africa	France_N	IranianMouflon	CypriotMouflon	0.014685	0.014685	6e-06	6.12113	0	196652	190960	2462	0.00244949
Africa	Iberia_N	IranianMouflon	CypriotMouflon	0.00908	0.00908	9e-06	3.03251	0.002425	169077	166035	2462	0.003
Africa	Scandinavia_N	IranianMouflon	CypriotMouflon	0.009541	0.009541	8e-06	3.29009	0.001002	118920	116672	2462	0.00282843
Africa	AnatolianMouflon	IranianMouflon	CypriotMouflon	-0.045348	-0.045348	8e-06	-16.2916	0	230703	252620	2462	0.00282843
Africa	Kyrgyzstan_N	IranianMouflon	CypriotMouflon	0.010513	0.010513	3.1e-05	1.90005	0.057427	8034.05	7866.89	2461	0.00556776
Africa	Kyrgyzstan_BA	IranianMouflon	CypriotMouflon	0.02526	0.02526	4.6e-05	3.74287	0.000182	4683.23	4452.46	2458	0.00678233
Africa	EuropeanMouflon	IranianMouflon	CypriotMouflon	0.003632	0.003632	8e-06	1.27953	0.200712	217327	215754	2462	0.00282843
Africa	Asia	IranianMouflon	AnatolianMouflon	-0.002466	-0.002466	2e-06	-1.56407	0.117801	207167	208192	2462	0.00141421
Africa	Europe	IranianMouflon	AnatolianMouflon	0.005162	0.005162	3e-06	3.11349	0.001849	212476	210294	2462	0.00173205
Africa	Argali	IranianMouflon	AnatolianMouflon	-0.156862	-0.156862	5e-06	-72.6223	0	233700	320658	2462	0.00223607
Africa	Vignei	IranianMouflon	AnatolianMouflon	-0.167805	-0.167805	4e-06	-81.3097	0	217758	305576	2462	0.002
Africa	MiddleEast	IranianMouflon	AnatolianMouflon	0.00787	0.00787	3e-06	4.40486	1.1e-05	209450	206179	2462	0.00173205
Africa	Anatolia	IranianMouflon	AnatolianMouflon	0.017078	0.017078	2e-06	11.9442	0	215470	208234	2462	0.00141421
Africa	Balkan_N	IranianMouflon	AnatolianMouflon	0.00834	0.00834	3e-06	4.54222	6e-06	185573	182503	2462	0.00173205
Africa	WestAnatolia_N	IranianMouflon	AnatolianMouflon	0.013234	0.013234	9e-06	4.43679	9e-06	27133.1	26424.4	2461	0.003
Africa	LakesDistrict_N	IranianMouflon	AnatolianMouflon	0.009045	0.009045	1.3e-05	2.47183	0.013442	16486.5	16190.9	2462	0.00360555
Africa	CentralAnatolia_EN	IranianMouflon	AnatolianMouflon	0.005973	0.005973	5e-06	2.68832	0.007181	114861	113497	2462	0.00223607
Africa	CentralAnatolia_LN	IranianMouflon	AnatolianMouflon	0.015833	0.015833	3e-05	2.87042	0.004099	6811.78	6599.44	2458	0.00547723
Africa	Iran_N	IranianMouflon	AnatolianMouflon	0.003521	0.003521	1.6e-05	0.885053	0.376128	14785.4	14681.7	2460	0.004
Africa	Anatolia_EP	IranianMouflon	AnatolianMouflon	0.019293	0.019293	1.7e-05	4.69108	3e-06	15001.7	14433.9	2459	0.00412311
Africa	Kalmykia_BA	IranianMouflon	AnatolianMouflon	0.0108	0.0108	4e-05	1.70999	0.087268	4620.35	4521.62	2457	0.00632456
Africa	France_N	IranianMouflon	AnatolianMouflon	0.011649	0.011649	4e-06	6.12633	0	190752	186359	2462	0.002
Africa	Iberia_N	IranianMouflon	AnatolianMouflon	0.006965	0.006965	6e-06	2.89119	0.003838	163202	160945	2462	0.00244949
Africa	Scandinavia_N	IranianMouflon	AnatolianMouflon	0.005535	0.005535	6e-06	2.26091	0.023765	114514	113253	2462	0.00244949
Africa	CypriotMouflon	IranianMouflon	AnatolianMouflon	0.020812	0.020812	6e-06	8.50643	0	230703	221296	2462	0.00244949
Africa	Kyrgyzstan_N	IranianMouflon	AnatolianMouflon	0.001434	0.001434	2.5e-05	0.283959	0.776442	7635.47	7613.61	2461	0.005
Africa	Kyrgyzstan_BA	IranianMouflon	AnatolianMouflon	0.00504	0.00504	4.2e-05	0.776567	0.437414	4430.17	4385.74	2459	0.00648074
Africa	EuropeanMouflon	IranianMouflon	AnatolianMouflon	0.007552	0.007552	5e-06	3.26889	0.00108	217626	214364	2462	0.00223607
Africa	Asia	IranianMouflon	Kyrgyzstan_N	0.043296	0.043296	1.3e-05	12.0678	0	8613.63	7898.72	2460	0.00360555
Africa	Europe	IranianMouflon	Kyrgyzstan_N	-0.004621	-0.004621	1.3e-05	-1.2671	0.205118	8250.08	8326.68	2460	0.00360555
Africa	Argali	IranianMouflon	Kyrgyzstan_N	-0.309469	-0.309469	2.2e-05	-65.4691	0	7290.64	13825.4	2460	0.00469042
Africa	Vignei	IranianMouflon	Kyrgyzstan_N	-0.314179	-0.314179	1.8e-05	-74.9233	0	6955.5	13328.2	2460	0.00424264
Africa	MiddleEast	IranianMouflon	Kyrgyzstan_N	0.027645	0.027645	1.7e-05	6.71853	0	8444.74	7990.4	2460	0.00412311
Africa	Anatolia	IranianMouflon	Kyrgyzstan_N	0.027546	0.027546	1.1e-05	8.40963	0	8465.82	8011.93	2460	0.00331662
Africa	Balkan_N	IranianMouflon	Kyrgyzstan_N	0.004115	0.004115	2.4e-05	0.83466	0.403909	8294.63	8226.65	2460	0.00489898
Africa	WestAnatolia_N	IranianMouflon	Kyrgyzstan_N	0.025174	0.025174	0.000125	2.25568	0.024091	1524.59	1449.71	2394	0.0111803
Africa	LakesDistrict_N	IranianMouflon	Kyrgyzstan_N	0.051814	0.051814	0.000184	3.81666	0.000135	1037.07	934.898	2221	0.0135647
Africa	CentralAnatolia_EN	IranianMouflon	Kyrgyzstan_N	-0.000956	-0.000956	4.1e-05	-0.148922	0.881615	5816.34	5827.47	2460	0.00640312
Africa	CentralAnatolia_LN	IranianMouflon	Kyrgyzstan_N	0.048374	0.048374	0.000352	2.57897	0.00991	435.524	395.332	1627	0.0187617
Africa	Iran_N	IranianMouflon	Kyrgyzstan_N	0.166816	0.166816	0.000183	12.3439	0	986.388	704.347	2162	0.0135277
Africa	Anatolia_EP	IranianMouflon	Kyrgyzstan_N	-0.025733	-0.025733	0.000211	-1.7717	0.076445	811.991	854.884	2173	0.0145258
Africa	Kalmykia_BA	IranianMouflon	Kyrgyzstan_N	0.21024	0.21024	0.000439	10.0373	0	341.625	222.933	1352	0.0209523
Africa	France_N	IranianMouflon	Kyrgyzstan_N	0.008894	0.008894	2.3e-05	1.8657	0.062083	8428	8279.4	2460	0.00479583
Africa	Iberia_N	IranianMouflon	Kyrgyzstan_N	0.009523	0.009523	3.2e-05	1.69455	0.09016	7861.46	7713.14	2460	0.00565685
Africa	Scandinavia_N	IranianMouflon	Kyrgyzstan_N	0.080446	0.080446	4e-05	12.6625	0	6194.8	5272.32	2459	0.00632456
Africa	CypriotMouflon	IranianMouflon	Kyrgyzstan_N	-0.093865	-0.093865	3e-05	-17.1282	0	8034.05	9698.52	2460	0.00547723
Africa	AnatolianMouflon	IranianMouflon	Kyrgyzstan_N	-0.16698	-0.16698	2.5e-05	-33.3717	0	7635.47	10696.6	2460	0.005
Africa	Kyrgyzstan_BA	IranianMouflon	Kyrgyzstan_N	0.173338	0.173338	0.000375	8.94972	0	426.243	300.305	1446	0.0193649
Africa	EuropeanMouflon	IranianMouflon	Kyrgyzstan_N	-0.044151	-0.044151	2.4e-05	-8.95607	0	8116.75	8866.58	2460	0.00489898
Africa	Asia	IranianMouflon	Kyrgyzstan_BA	0.047745	0.047745	2.1e-05	10.4737	0	5173.83	4702.3	2458	0.00458258
Africa	Europe	IranianMouflon	Kyrgyzstan_BA	0.004586	0.004586	2e-05	1.01867	0.308361	4966.78	4921.44	2458	0.00447214
Africa	Argali	IranianMouflon	Kyrgyzstan_BA	-0.322741	-0.322741	3.5e-05	-54.6713	0	4237.78	8276.72	2458	0.00591608
Africa	Vignei	IranianMouflon	Kyrgyzstan_BA	-0.33203	-0.33203	2.7e-05	-63.9776	0	3991.21	7959.06	2459	0.00519615
Africa	MiddleEast	IranianMouflon	Kyrgyzstan_BA	0.02975	0.02975	2.8e-05	5.6666	0	5049.11	4757.37	2458	0.0052915
Africa	Anatolia	IranianMouflon	Kyrgyzstan_BA	0.028956	0.028956	1.8e-05	6.88303	0	5061.44	4776.57	2458	0.00424264
Africa	Balkan_N	IranianMouflon	Kyrgyzstan_BA	-0.007522	-0.007522	3.8e-05	-1.21487	0.224416	4893.23	4967.4	2457	0.00616441
Africa	WestAnatolia_N	IranianMouflon	Kyrgyzstan_BA	0.024536	0.024536	0.000192	1.76869	0.076946	929.47	884.952	2184	0.0138564
Africa	LakesDistrict_N	IranianMouflon	Kyrgyzstan_BA	0.014272	0.014272	0.000245	0.912096	0.361718	625.445	607.844	1936	0.0156525
Africa	CentralAnatolia_EN	IranianMouflon	Kyrgyzstan_BA	-0.026632	-0.026632	6.4e-05	-3.34035	0.000837	3384.76	3569.98	2455	0.008
Africa	CentralAnatolia_LN	IranianMouflon	Kyrgyzstan_BA	0.100796	0.100796	0.000512	4.45479	8e-06	277.091	226.347	1216	0.0226274
Africa	Iran_N	IranianMouflon	Kyrgyzstan_BA	0.106507	0.106507	0.000293	6.22723	0	554.689	447.906	1783	0.0171172
Africa	Anatolia_EP	IranianMouflon	Kyrgyzstan_BA	0.003323	0.003323	0.000312	0.188195	0.850724	505.419	502.07	1758	0.0176635
Africa	Kalmykia_BA	IranianMouflon	Kyrgyzstan_BA	0.217554	0.217554	0.000639	8.60857	0	227.616	146.275	961	0.0252784
Africa	France_N	IranianMouflon	Kyrgyzstan_BA	0.005524	0.005524	3.5e-05	0.935337	0.349615	5018.8	4963.66	2457	0.00591608
Africa	Iberia_N	IranianMouflon	Kyrgyzstan_BA	-0.004853	-0.004853	4.9e-05	-0.693188	0.488191	4580.34	4625.01	2457	0.007
Africa	Scandinavia_N	IranianMouflon	Kyrgyzstan_BA	0.078042	0.078042	6.4e-05	9.73061	0	3648.11	3119.92	2456	0.008
Africa	CypriotMouflon	IranianMouflon	Kyrgyzstan_BA	-0.11219	-0.11219	4.6e-05	-16.485	0	4683.23	5866.84	2458	0.00678233
Africa	AnatolianMouflon	IranianMouflon	Kyrgyzstan_BA	-0.186639	-0.186639	4e-05	-29.6294	0	4430.17	6463.33	2457	0.00632456
Africa	Kyrgyzstan_N	IranianMouflon	Kyrgyzstan_BA	0.147053	0.147053	0.000382	7.52614	0	426.243	316.954	1455	0.0195448
Africa	EuropeanMouflon	IranianMouflon	Kyrgyzstan_BA	-0.059254	-0.059254	3.6e-05	-9.86007	0	4751.02	5349.52	2457	0.006
Africa	Asia	IranianMouflon	EuropeanMouflon	-0.028942	-0.028942	4e-06	-14.0807	0	219038	232095	2462	0.002
Africa	Europe	IranianMouflon	EuropeanMouflon	0.029624	0.029624	4e-06	14.3483	0	239455	225676	2462	0.002
Africa	Argali	IranianMouflon	EuropeanMouflon	-0.28032	-0.28032	6e-06	-118.297	0	209455	372623	2462	0.00244949
Africa	Vignei	IranianMouflon	EuropeanMouflon	-0.291583	-0.291583	5e-06	-124.597	0	196235	357775	2462	0.00223607
Africa	MiddleEast	IranianMouflon	EuropeanMouflon	-0.027017	-0.027017	5e-06	-12.0205	0	218412	230541	2462	0.00223607
Africa	Anatolia	IranianMouflon	EuropeanMouflon	-0.023715	-0.023715	3e-06	-13.333	0	221604	232370	2462	0.00173205
Africa	Balkan_N	IranianMouflon	EuropeanMouflon	0.04024	0.04024	6e-06	16.3589	0	211723	195342	2462	0.00244949
Africa	WestAnatolia_N	IranianMouflon	EuropeanMouflon	0.022297	0.022297	1.1e-05	6.68775	0	30153.9	28838.6	2461	0.00331662
Africa	LakesDistrict_N	IranianMouflon	EuropeanMouflon	0.003175	0.003175	1.4e-05	0.847381	0.396783	17992	17878.1	2462	0.00374166
Africa	CentralAnatolia_EN	IranianMouflon	EuropeanMouflon	-0.014893	-0.014893	8e-06	-5.34719	0	122590	126296	2462	0.00282843
Africa	CentralAnatolia_LN	IranianMouflon	EuropeanMouflon	0.016768	0.016768	3.1e-05	3.03547	0.002402	7468.97	7222.63	2458	0.00556776
Africa	Iran_N	IranianMouflon	EuropeanMouflon	-0.014223	-0.014223	1.6e-05	-3.51074	0.000447	15889.9	16348.4	2460	0.004
Africa	Anatolia_EP	IranianMouflon	EuropeanMouflon	-0.096587	-0.096587	1.7e-05	-23.2593	0	14143.9	17168.3	2459	0.00412311
Africa	Kalmykia_BA	IranianMouflon	EuropeanMouflon	-0.018351	-0.018351	3.6e-05	-3.05764	0.002231	4895.49	5078.52	2459	0.006
Africa	France_N	IranianMouflon	EuropeanMouflon	0.105311	0.105311	7e-06	39.5431	0	234458	189781	2462	0.00264575
Africa	Iberia_N	IranianMouflon	EuropeanMouflon	0.161128	0.161128	1.3e-05	45.1355	0	215695	155832	2462	0.00360555
Africa	Scandinavia_N	IranianMouflon	EuropeanMouflon	0.038497	0.038497	9e-06	12.6368	0	130355	120691	2462	0.003
Africa	CypriotMouflon	IranianMouflon	EuropeanMouflon	-0.087611	-0.087611	9e-06	-28.5461	0	217327	259064	2462	0.003
Africa	AnatolianMouflon	IranianMouflon	EuropeanMouflon	-0.146462	-0.146462	8e-06	-52.7905	0	217626	292313	2462	0.00282843
Africa	Kyrgyzstan_N	IranianMouflon	EuropeanMouflon	-0.022794	-0.022794	2.5e-05	-4.59966	4e-06	8116.75	8495.41	2461	0.005
Africa	Kyrgyzstan_BA	IranianMouflon	EuropeanMouflon	-0.015369	-0.015369	3.6e-05	-2.54716	0.01086	4751.02	4899.34	2458	0.006
Africa	Asia	Europe	Argali	-0.001652	-0.001652	3e-06	-1.02129	0.307116	240630	241427	2462	0.00173205
Africa	IranianMouflon	Europe	Argali	0.317066	0.317066	4e-06	161.053	0	392764	203658	2462	0.002
Africa	Vignei	Europe	Argali	0.37609	0.37609	5e-06	173.673	0	422104	191379	2462	0.00223607
Africa	MiddleEast	Europe	Argali	0.001123	0.001123	4e-06	0.589468	0.555548	239304	238767	2462	0.002
Africa	Anatolia	Europe	Argali	-0.01505	-0.01505	2e-06	-10.2495	0	237623	244885	2462	0.00141421
Africa	Balkan_N	Europe	Argali	0.0367	0.0367	4e-06	17.6265	0	220050	204470	2462	0.002
Africa	WestAnatolia_N	Europe	Argali	0.039139	0.039139	9e-06	12.8394	0	32120.2	29700.6	2461	0.003
Africa	LakesDistrict_N	Europe	Argali	0.051521	0.051521	1.3e-05	14.4955	0	19797.2	17857.2	2462	0.00360555
Africa	CentralAnatolia_EN	Europe	Argali	0.060923	0.060923	6e-06	25.5888	0	139027	123060	2462	0.00244949
Africa	CentralAnatolia_LN	Europe	Argali	0.030888	0.030888	3e-05	5.67302	0	7896.01	7422.84	2457	0.00547723
Africa	Iran_N	Europe	Argali	0.015497	0.015497	1.5e-05	4.05806	4.9e-05	17388.3	16857.6	2461	0.00387298
Africa	Anatolia_EP	Europe	Argali	0.140138	0.140138	1.5e-05	35.75	0	18887	14244.1	2459	0.00387298
Africa	Kalmykia_BA	Europe	Argali	-0.022974	-0.022974	3.7e-05	-3.79295	0.000149	5196.75	5441.14	2459	0.00608276
Africa	France_N	Europe	Argali	0.01297	0.01297	4e-06	6.12777	0	221441	215770	2462	0.002
Africa	Iberia_N	Europe	Argali	0.002011	0.002011	6e-06	0.790261	0.429375	188878	188120	2462	0.00244949
Africa	Scandinavia_N	Europe	Argali	-0.05236	-0.05236	6e-06	-20.7636	0	126118	140055	2462	0.00244949
Africa	CypriotMouflon	Europe	Argali	0.118971	0.118971	7e-06	46.0689	0	281284	221470	2462	0.00264575
Africa	AnatolianMouflon	Europe	Argali	0.180984	0.180984	6e-06	75.0471	0	319525	221591	2462	0.00244949
Africa	Kyrgyzstan_N	Europe	Argali	0.024464	0.024464	2.5e-05	4.91172	1e-06	9052.82	8620.46	2460	0.005
Africa	Kyrgyzstan_BA	Europe	Argali	-0.006824	-0.006824	3.9e-05	-1.09423	0.273852	5058.41	5127.92	2460	0.006245
Africa	EuropeanMouflon	Europe	Argali	0.021827	0.021827	6e-06	8.93873	0	256080	245140	2462	0.00244949
Africa	Asia	Europe	Vignei	-0.004883	-0.004883	3e-06	-3.05925	0.002219	231214	233483	2462	0.00173205
Africa	IranianMouflon	Europe	Vignei	0.324687	0.324687	4e-06	159.634	0	377305	192347	2462	0.002
Africa	Argali	Europe	Vignei	0.376731	0.376731	4e-06	179.347	0	422104	191094	2462	0.002
Africa	MiddleEast	Europe	Vignei	-0.001943	-0.001943	3e-06	-1.04743	0.294904	230033	230928	2462	0.00173205
Africa	Anatolia	Europe	Vignei	-0.019851	-0.019851	2e-06	-13.623	0	227982	237217	2462	0.00141421
Africa	Balkan_N	Europe	Vignei	0.038162	0.038162	4e-06	18.9361	0	212255	196650	2462	0.002
Africa	WestAnatolia_N	Europe	Vignei	0.050255	0.050255	7e-06	18.4633	0	31358.7	28357.6	2461	0.00264575
Africa	LakesDistrict_N	Europe	Vignei	0.058984	0.058984	1e-05	18.3619	0	19225.9	17084.2	2462	0.00316228
Africa	CentralAnatolia_EN	Europe	Vignei	0.067576	0.067576	5e-06	29.386	0	135064	117966	2462	0.00223607
Africa	CentralAnatolia_LN	Europe	Vignei	0.041139	0.041139	2.2e-05	8.73653	0	7741.18	7129.42	2458	0.00469042
Africa	Iran_N	Europe	Vignei	0.027179	0.027179	1.1e-05	8.09715	0	16987	16088	2461	0.00331662
Africa	Anatolia_EP	Europe	Vignei	0.148486	0.148486	1.3e-05	41.8576	0	18324.2	13586	2459	0.00360555
Africa	Kalmykia_BA	Europe	Vignei	-0.016636	-0.016636	2.7e-05	-3.17269	0.00151	5054.16	5225.17	2460	0.00519615
Africa	France_N	Europe	Vignei	0.013825	0.013825	4e-06	6.70245	0	213576	207751	2462	0.002
Africa	Iberia_N	Europe	Vignei	0.004763	0.004763	6e-06	1.92746	0.053923	182860	181127	2462	0.00244949
Africa	Scandinavia_N	Europe	Vignei	-0.041881	-0.041881	6e-06	-17.1878	0	123507	134305	2462	0.00244949
Africa	CypriotMouflon	Europe	Vignei	0.117003	0.117003	6e-06	46.2297	0	269068	212700	2462	0.00244949
Africa	AnatolianMouflon	Europe	Vignei	0.179185	0.179185	5e-06	76.424	0	304900	212237	2462	0.00223607
Africa	Kyrgyzstan_N	Europe	Vignei	0.035802	0.035802	2e-05	8.07274	0	8900.88	8285.57	2460	0.00447214
Africa	Kyrgyzstan_BA	Europe	Vignei	-0.006307	-0.006307	2.9e-05	-1.16881	0.242481	4886.52	4948.55	2460	0.00538516
Africa	EuropeanMouflon	Europe	Vignei	0.017479	0.017479	5e-06	7.45791	0	245440	237007	2462	0.00223607
Africa	Asia	Europe	MiddleEast	0.030983	0.030983	3e-06	16.6476	0	236869	222632	2462	0.00173205
Africa	IranianMouflon	Europe	MiddleEast	-0.021923	-0.021923	4e-06	-11.7068	0	233924	244411	2462	0.002
Africa	Argali	Europe	MiddleEast	-0.018825	-0.018825	4e-06	-9.31256	0	239304	248486	2462	0.002
Africa	Vignei	Europe	MiddleEast	-0.023457	-0.023457	4e-06	-11.7336	0	230033	241083	2462	0.002
Africa	Anatolia	Europe	MiddleEast	0.035922	0.035922	3e-06	20.3586	0	242495	225678	2462	0.00173205
Africa	Balkan_N	Europe	MiddleEast	-0.063355	-0.063355	5e-06	-29.7581	0	182734	207454	2462	0.00223607
Africa	WestAnatolia_N	Europe	MiddleEast	-0.052725	-0.052725	7e-06	-19.5286	0	27011.3	30018.2	2461	0.00264575
Africa	LakesDistrict_N	Europe	MiddleEast	-0.04554	-0.04554	9e-06	-15.175	0	16520.9	18097.4	2462	0.003
Africa	CentralAnatolia_EN	Europe	MiddleEast	-0.035662	-0.035662	6e-06	-14.7563	0	115805	124370	2462	0.00244949
Africa	CentralAnatolia_LN	Europe	MiddleEast	-0.041666	-0.041666	1.9e-05	-9.63748	0	6815.4	7408.04	2458	0.0043589
Africa	Iran_N	Europe	MiddleEast	0.007733	0.007733	1.1e-05	2.31173	0.020793	16294.8	16044.7	2461	0.00331662
Africa	Anatolia_EP	Europe	MiddleEast	-0.031161	-0.031161	1.2e-05	-9.15956	0	14291.1	15210.4	2459	0.0034641
Africa	Kalmykia_BA	Europe	MiddleEast	0.008284	0.008284	2.5e-05	1.65468	0.097989	5093.43	5009.73	2459	0.005
Africa	France_N	Europe	MiddleEast	-0.07606	-0.07606	5e-06	-34.2901	0	186620	217346	2462	0.00223607
Africa	Iberia_N	Europe	MiddleEast	-0.0811	-0.0811	7e-06	-31.2235	0	160306	188602	2462	0.00264575
Africa	Scandinavia_N	Europe	MiddleEast	-0.066156	-0.066156	8e-06	-24.0766	0	117387	134019	2462	0.00282843
Africa	CypriotMouflon	Europe	MiddleEast	-0.017857	-0.017857	6e-06	-7.17333	0	223554	231683	2462	0.00244949
Africa	AnatolianMouflon	Europe	MiddleEast	-0.019175	-0.019175	5e-06	-8.37589	0	231886	240953	2462	0.00223607
Africa	Kyrgyzstan_N	Europe	MiddleEast	0.00729	0.00729	1.6e-05	1.81541	0.06946	8325.42	8204.92	2461	0.004
Africa	Kyrgyzstan_BA	Europe	MiddleEast	0.001148	0.001148	2.5e-05	0.231375	0.817023	4830.91	4819.83	2460	0.005
Africa	EuropeanMouflon	Europe	MiddleEast	-0.07941	-0.07941	6e-06	-31.6387	0	212614	249294	2462	0.00244949
Africa	Asia	Europe	Anatolia	0.026046	0.026046	2e-06	17.9302	0	234051	222168	2462	0.00141421
Africa	IranianMouflon	Europe	Anatolia	-0.010646	-0.010646	2e-06	-7.37882	0	236133	241214	2462	0.00141421
Africa	Argali	Europe	Anatolia	-0.017418	-0.017418	2e-06	-11.1564	0	237623	246047	2462	0.00141421
Africa	Vignei	Europe	Anatolia	-0.022755	-0.022755	3e-06	-14.3541	0	227982	238599	2462	0.00173205
Africa	MiddleEast	Europe	Anatolia	0.055506	0.055506	3e-06	32.574	0	242495	216991	2462	0.00173205
Africa	Balkan_N	Europe	Anatolia	-0.041658	-0.041658	3e-06	-24.7249	0	186421	202628	2462	0.00173205
Africa	WestAnatolia_N	Europe	Anatolia	-0.033066	-0.033066	5e-06	-15.072	0	27357.7	29228.8	2462	0.00223607
Africa	LakesDistrict_N	Europe	Anatolia	-0.03068	-0.03068	6e-06	-12.5002	0	16655.8	17710.1	2462	0.00244949
Africa	CentralAnatolia_EN	Europe	Anatolia	-0.024165	-0.024165	4e-06	-12.5718	0	116167	121920	2462	0.002
Africa	CentralAnatolia_LN	Europe	Anatolia	-0.025785	-0.025785	1.3e-05	-7.26503	0	6867.14	7230.65	2458	0.00360555
Africa	Iran_N	Europe	Anatolia	0.011729	0.011729	7e-06	4.41836	1e-05	16143.3	15769	2461	0.00264575
Africa	Anatolia_EP	Europe	Anatolia	-0.018161	-0.018161	7e-06	-6.7328	0	14347.4	14878.1	2459	0.00264575
Africa	Kalmykia_BA	Europe	Anatolia	0.012791	0.012791	1.6e-05	3.23854	0.001201	5061.2	4933.36	2459	0.004
Africa	France_N	Europe	Anatolia	-0.052185	-0.052185	3e-06	-28.788	0	191136	212183	2462	0.00173205
Africa	Iberia_N	Europe	Anatolia	-0.062122	-0.062122	5e-06	-29.2418	0	162641	184187	2462	0.00223607
Africa	Scandinavia_N	Europe	Anatolia	-0.047265	-0.047265	5e-06	-21.3951	0	118806	130594	2462	0.00223607
Africa	CypriotMouflon	Europe	Anatolia	0.022244	0.022244	4e-06	11.2725	0	236309	226025	2462	0.002
Africa	AnatolianMouflon	Europe	Anatolia	0.000126	0.000126	3e-06	0.069524	0.944573	236938	236879	2462	0.00173205
Africa	Kyrgyzstan_N	Europe	Anatolia	0.014949	0.014949	1.1e-05	4.60307	4e-06	8306.31	8061.63	2461	0.00331662
Africa	Kyrgyzstan_BA	Europe	Anatolia	0.009288	0.009288	1.6e-05	2.28908	0.022075	4820.28	4731.56	2460	0.004
Africa	EuropeanMouflon	Europe	Anatolia	-0.065986	-0.065986	4e-06	-32.1364	0	214387	244679	2462	0.002
Africa	Asia	Europe	Balkan_N	-0.020728	-0.020728	3e-06	-12.6975	0	181112	188779	2462	0.00173205
Africa	IranianMouflon	Europe	Balkan_N	0.064387	0.064387	3e-06	36.0108	0	212231	186554	2462	0.00173205
Africa	Argali	Europe	Balkan_N	0.066502	0.066502	4e-06	34.1677	0	220050	192607	2462	0.002
Africa	Vignei	Europe	Balkan_N	0.067486	0.067486	3e-06	36.704	0	212255	185417	2462	0.00173205
Africa	MiddleEast	Europe	Balkan_N	-0.009729	-0.009729	4e-06	-5.17729	0	182734	186324	2462	0.002
Africa	Anatolia	Europe	Balkan_N	-0.003892	-0.003892	2e-06	-2.60792	0.00911	186421	187878	2462	0.00141421
Africa	WestAnatolia_N	Europe	Balkan_N	0.137723	0.137723	9e-06	46.4201	0	32028	24273.9	2461	0.003
Africa	LakesDistrict_N	Europe	Balkan_N	0.141176	0.141176	1.1e-05	42.4422	0	19454.4	14641	2462	0.00331662
Africa	CentralAnatolia_EN	Europe	Balkan_N	0.108731	0.108731	6e-06	44.1126	0	128249	103095	2462	0.00244949
Africa	CentralAnatolia_LN	Europe	Balkan_N	0.126584	0.126584	2.2e-05	27.178	0	7844.23	6081.47	2458	0.00469042
Africa	Iran_N	Europe	Balkan_N	0.055984	0.055984	1.3e-05	15.5597	0	16191.9	14475.1	2460	0.00360555
Africa	Anatolia_EP	Europe	Balkan_N	0.108971	0.108971	1.3e-05	29.8845	0	15842.9	12729.4	2460	0.00360555
Africa	Kalmykia_BA	Europe	Balkan_N	0.02511	0.02511	2.9e-05	4.68761	3e-06	4891.92	4652.26	2459	0.00538516
Africa	France_N	Europe	Balkan_N	0.140596	0.140596	5e-06	61.7739	0	221662	167016	2462	0.00223607
Africa	Iberia_N	Europe	Balkan_N	0.106606	0.106606	8e-06	38.4856	0	186289	150397	2462	0.00282843
Africa	Scandinavia_N	Europe	Balkan_N	0.039062	0.039062	8e-06	13.8549	0	124374	115022	2462	0.00282843
Africa	CypriotMouflon	Europe	Balkan_N	0.070167	0.070167	6e-06	28.2741	0	208013	180736	2462	0.00244949
Africa	AnatolianMouflon	Europe	Balkan_N	0.068443	0.068443	5e-06	31.9754	0	211621	184509	2462	0.00223607
Africa	Kyrgyzstan_N	Europe	Balkan_N	0.074804	0.074804	2.2e-05	16.0689	0	8446.64	7270.89	2461	0.00469042
Africa	Kyrgyzstan_BA	Europe	Balkan_N	0.059676	0.059676	3.4e-05	10.2063	0	4843.41	4297.89	2460	0.00583095
Africa	EuropeanMouflon	Europe	Balkan_N	0.074201	0.074201	6e-06	30.349	0	212699	183315	2462	0.00244949
Africa	Asia	Europe	WestAnatolia_N	-0.017892	-0.017892	5e-06	-8.16925	0	26819.8	27797	2461	0.00223607
Africa	IranianMouflon	Europe	WestAnatolia_N	0.066128	0.066128	7e-06	25.8887	0	31199.9	27329.4	2462	0.00264575
Africa	Argali	Europe	WestAnatolia_N	0.060348	0.060348	9e-06	20.2493	0	32120.2	28464.1	2462	0.003
Africa	Vignei	Europe	WestAnatolia_N	0.070183	0.070183	7e-06	26.475	0	31358.7	27245.7	2462	0.00264575
Africa	MiddleEast	Europe	WestAnatolia_N	-0.008815	-0.008815	6e-06	-3.50935	0.000449	27011.3	27491.8	2462	0.00244949
Africa	Anatolia	Europe	WestAnatolia_N	-0.006175	-0.006175	4e-06	-3.01258	0.00259	27357.7	27697.6	2461	0.002
Africa	Balkan_N	Europe	WestAnatolia_N	0.127342	0.127342	9e-06	42.6863	0	32028	24792.3	2462	0.003
Africa	LakesDistrict_N	Europe	WestAnatolia_N	0.169172	0.169172	6e-05	21.8186	0	3736.44	2655.16	2458	0.00774597
Africa	CentralAnatolia_EN	Europe	WestAnatolia_N	0.135662	0.135662	1.3e-05	37.1049	0	22725.1	17295.8	2462	0.00360555
Africa	CentralAnatolia_LN	Europe	WestAnatolia_N	0.163445	0.163445	0.000118	15.066	0	1550.84	1115.1	2422	0.0108628
Africa	Iran_N	Europe	WestAnatolia_N	0.09408	0.09408	6.4e-05	11.7801	0	3128.55	2590.5	2459	0.008
Africa	Anatolia_EP	Europe	WestAnatolia_N	0.130669	0.130669	7e-05	15.5672	0	2959.24	2275.25	2457	0.0083666
Africa	Kalmykia_BA	Europe	WestAnatolia_N	0.073191	0.073191	0.00016	5.78587	0	952.656	822.714	2325	0.0126491
Africa	France_N	Europe	WestAnatolia_N	0.105716	0.105716	9e-06	35.7699	0	31754.4	25682.4	2462	0.003
Africa	Iberia_N	Europe	WestAnatolia_N	0.092113	0.092113	1.3e-05	25.2675	0	29177.9	24256	2462	0.00360555
Africa	Scandinavia_N	Europe	WestAnatolia_N	0.051455	0.051455	1.6e-05	12.8684	0	20781.9	18747.9	2460	0.004
Africa	CypriotMouflon	Europe	WestAnatolia_N	0.073708	0.073708	1.1e-05	22.1085	0	30873.8	26634.9	2462	0.00331662
Africa	AnatolianMouflon	Europe	WestAnatolia_N	0.073755	0.073755	9e-06	24.0381	0	31256.9	26962.9	2461	0.003
Africa	Kyrgyzstan_N	Europe	WestAnatolia_N	0.093663	0.093663	0.00011	8.93309	0	1574.26	1304.62	2423	0.0104881
Africa	Kyrgyzstan_BA	Europe	WestAnatolia_N	0.111225	0.111225	0.000165	8.65152	0	958.164	766.354	2269	0.0128452
Africa	EuropeanMouflon	Europe	WestAnatolia_N	0.05635	0.05635	1e-05	17.9768	0	30622.5	27355.4	2462	0.00316228
Africa	Asia	Europe	LakesDistrict_N	-0.012224	-0.012224	7e-06	-4.73549	2e-06	16413.6	16819.8	2462	0.00264575
Africa	IranianMouflon	Europe	LakesDistrict_N	0.076138	0.076138	8e-06	26.2951	0	19274.1	16546.8	2462	0.00282843
Africa	Argali	Europe	LakesDistrict_N	0.068905	0.068905	1.2e-05	19.5564	0	19797.2	17244.8	2462	0.0034641
Africa	Vignei	Europe	LakesDistrict_N	0.073394	0.073394	1e-05	23.4961	0	19225.9	16596.7	2462	0.00316228
Africa	MiddleEast	Europe	LakesDistrict_N	-0.005112	-0.005112	8e-06	-1.75793	0.078759	16520.9	16690.6	2462	0.00282843
Africa	Anatolia	Europe	LakesDistrict_N	-0.004725	-0.004725	5e-06	-2.04261	0.041091	16655.8	16813.9	2462	0.00223607
Africa	Balkan_N	Europe	LakesDistrict_N	0.125288	0.125288	1.1e-05	37.4522	0	19454.4	15122.4	2462	0.00331662
Africa	WestAnatolia_N	Europe	LakesDistrict_N	0.161987	0.161987	6.1e-05	20.7087	0	3736.44	2694.68	2458	0.00781025
Africa	CentralAnatolia_EN	Europe	LakesDistrict_N	0.131631	0.131631	1.9e-05	30.3705	0	13773.2	10569	2462	0.0043589
Africa	CentralAnatolia_LN	Europe	LakesDistrict_N	0.201209	0.201209	0.000168	15.5153	0	1001.62	666.068	2284	0.0129615
Africa	Iran_N	Europe	LakesDistrict_N	0.093046	0.093046	9.7e-05	9.47067	0	1888.38	1566.88	2450	0.00984886
Africa	Anatolia_EP	Europe	LakesDistrict_N	0.143294	0.143294	0.000104	14.0604	0	1877.29	1406.71	2433	0.010198
Africa	Kalmykia_BA	Europe	LakesDistrict_N	0.053768	0.053768	0.000227	3.56564	0.000363	576.587	517.747	2082	0.0150665
Africa	France_N	Europe	LakesDistrict_N	0.097664	0.097664	1.1e-05	28.8351	0	19119	15716.8	2462	0.00331662
Africa	Iberia_N	Europe	LakesDistrict_N	0.091258	0.091258	1.7e-05	22.2466	0	17903.5	14909.1	2462	0.00412311
Africa	Scandinavia_N	Europe	LakesDistrict_N	0.049525	0.049525	2.2e-05	10.512	0	12678.2	11481.6	2461	0.00469042
Africa	CypriotMouflon	Europe	LakesDistrict_N	0.074609	0.074609	1.4e-05	19.6978	0	18911.1	16285.1	2462	0.00374166
Africa	AnatolianMouflon	Europe	LakesDistrict_N	0.079522	0.079522	1.3e-05	21.7485	0	19201	16372.2	2462	0.00360555
Africa	Kyrgyzstan_N	Europe	LakesDistrict_N	0.147004	0.147004	0.000152	11.9266	0	1089.13	809.954	2288	0.0123288
Africa	Kyrgyzstan_BA	Europe	LakesDistrict_N	0.091709	0.091709	0.000215	6.26122	0	631.368	525.292	2020	0.0146629
Africa	EuropeanMouflon	Europe	LakesDistrict_N	0.046817	0.046817	1.3e-05	13.1908	0	18481.8	16828.7	2462	0.00360555
Africa	Asia	Europe	CentralAnatolia_EN	-0.005834	-0.005834	3e-06	-3.14588	0.001656	115617	116974	2462	0.00173205
Africa	IranianMouflon	Europe	CentralAnatolia_EN	0.076081	0.076081	5e-06	35.8645	0	134708	115660	2462	0.00223607
Africa	Argali	Europe	CentralAnatolia_EN	0.072211	0.072211	5e-06	31.5212	0	139027	120301	2462	0.00223607
Africa	Vignei	Europe	CentralAnatolia_EN	0.076556	0.076556	5e-06	34.8901	0	135064	115855	2462	0.00223607
Africa	MiddleEast	Europe	CentralAnatolia_EN	-0.000502	-0.000502	5e-06	-0.235857	0.813543	115805	115921	2462	0.00223607
Africa	Anatolia	Europe	CentralAnatolia_EN	-0.005492	-0.005492	3e-06	-3.20978	0.001328	116167	117450	2462	0.00173205
Africa	Balkan_N	Europe	CentralAnatolia_EN	0.086747	0.086747	6e-06	34.3029	0	128249	107774	2462	0.00244949
Africa	WestAnatolia_N	Europe	CentralAnatolia_EN	0.123075	0.123075	1.4e-05	33.0785	0	22725.1	17744.3	2461	0.00374166
Africa	LakesDistrict_N	Europe	CentralAnatolia_EN	0.126607	0.126607	1.9e-05	29.1925	0	13773.2	10677.5	2462	0.0043589
Africa	CentralAnatolia_LN	Europe	CentralAnatolia_EN	0.123311	0.123311	4e-05	19.4838	0	5611.58	4379.56	2458	0.00632456
Africa	Iran_N	Europe	CentralAnatolia_EN	0.078232	0.078232	2.1e-05	17.2728	0	11875.8	10152.4	2460	0.00458258
Africa	Anatolia_EP	Europe	CentralAnatolia_EN	0.117339	0.117339	2.2e-05	25.2177	0	11769.8	9297.76	2459	0.00469042
Africa	Kalmykia_BA	Europe	CentralAnatolia_EN	0.040462	0.040462	5.2e-05	5.61656	0	3514.27	3240.94	2458	0.0072111
Africa	France_N	Europe	CentralAnatolia_EN	0.065073	0.065073	7e-06	25.0449	0	127609	112016	2462	0.00264575
Africa	Iberia_N	Europe	CentralAnatolia_EN	0.068836	0.068836	1.1e-05	21.1706	0	121692	106017	2462	0.00331662
Africa	Scandinavia_N	Europe	CentralAnatolia_EN	0.023929	0.023929	1.1e-05	7.27256	0	84320.7	80379.5	2461	0.00331662
Africa	CypriotMouflon	Europe	CentralAnatolia_EN	0.077996	0.077996	8e-06	26.888	0	132174	113048	2462	0.00282843
Africa	AnatolianMouflon	Europe	CentralAnatolia_EN	0.076604	0.076604	6e-06	30.7331	0	133997	114928	2462	0.00244949
Africa	Kyrgyzstan_N	Europe	CentralAnatolia_EN	0.084857	0.084857	3.4e-05	14.616	0	6096.05	5142.39	2460	0.00583095
Africa	Kyrgyzstan_BA	Europe	CentralAnatolia_EN	0.050603	0.050603	5.6e-05	6.77757	0	3408.63	3080.28	2458	0.00748331
Africa	EuropeanMouflon	Europe	CentralAnatolia_EN	0.028947	0.028947	8e-06	10.4065	0	126009	118919	2462	0.00282843
Africa	Asia	Europe	CentralAnatolia_LN	-0.009929	-0.009929	1.3e-05	-2.7365	0.00621	6774.17	6910.04	2459	0.00360555
Africa	IranianMouflon	Europe	CentralAnatolia_LN	0.056159	0.056159	1.8e-05	13.16	0	7731.9	6909.64	2458	0.00424264
Africa	Argali	Europe	CentralAnatolia_LN	0.045665	0.045665	2.8e-05	8.59228	0	7896.01	7206.36	2457	0.0052915
Africa	Vignei	Europe	CentralAnatolia_LN	0.053014	0.053014	2.2e-05	11.2979	0	7741.18	6961.72	2459	0.00469042
Africa	MiddleEast	Europe	CentralAnatolia_LN	-0.001347	-0.001347	1.7e-05	-0.323852	0.74605	6815.4	6833.79	2458	0.00412311
Africa	Anatolia	Europe	CentralAnatolia_LN	0.000939	0.000939	1.1e-05	0.285662	0.775137	6867.14	6854.25	2460	0.00331662
Africa	Balkan_N	Europe	CentralAnatolia_LN	0.11098	0.11098	2.2e-05	23.4848	0	7844.23	6277.05	2457	0.00469042
Africa	WestAnatolia_N	Europe	CentralAnatolia_LN	0.168015	0.168015	0.000117	15.5013	0	1550.84	1104.67	2427	0.0108167
Africa	LakesDistrict_N	Europe	CentralAnatolia_LN	0.182617	0.182617	0.000168	14.0783	0	1001.62	692.286	2295	0.0129615
Africa	CentralAnatolia_EN	Europe	CentralAnatolia_LN	0.133466	0.133466	3.8e-05	21.621	0	5611.58	4290.05	2457	0.00616441
Africa	Iran_N	Europe	CentralAnatolia_LN	0.115252	0.115252	0.000182	8.5439	0	851.592	675.583	2269	0.0134907
Africa	Anatolia_EP	Europe	CentralAnatolia_LN	0.163798	0.163798	0.000196	11.687	0	798.844	573.978	2205	0.014
Africa	Kalmykia_BA	Europe	CentralAnatolia_LN	0.069744	0.069744	0.000432	3.35733	0.000787	272.773	237.205	1417	0.0207846
Africa	France_N	Europe	CentralAnatolia_LN	0.093551	0.093551	2.2e-05	19.841	0	7817	6479.54	2458	0.00469042
Africa	Iberia_N	Europe	CentralAnatolia_LN	0.081606	0.081606	3.3e-05	14.1755	0	7311.33	6208.06	2457	0.00574456
Africa	Scandinavia_N	Europe	CentralAnatolia_LN	0.067014	0.067014	4.3e-05	10.1863	0	5377.2	4701.76	2457	0.00655744
Africa	CypriotMouflon	Europe	CentralAnatolia_LN	0.078912	0.078912	3.2e-05	13.934	0	7728.9	6598.31	2458	0.00565685
Africa	AnatolianMouflon	Europe	CentralAnatolia_LN	0.067598	0.067598	2.8e-05	12.8442	0	7735.67	6756.07	2457	0.0052915
Africa	Kyrgyzstan_N	Europe	CentralAnatolia_LN	0.123645	0.123645	0.000294	7.20557	0	457.514	356.825	1753	0.0171464
Africa	Kyrgyzstan_BA	Europe	CentralAnatolia_LN	0.166545	0.166545	0.000436	7.97333	0	289.521	206.852	1323	0.0208806
Africa	EuropeanMouflon	Europe	CentralAnatolia_LN	0.041773	0.041773	2.7e-05	7.98354	0	7535.13	6930.85	2457	0.00519615
Africa	Asia	Europe	Iran_N	0.042362	0.042362	8e-06	15.0469	0	16577	15229.6	2460	0.00282843
Africa	IranianMouflon	Europe	Iran_N	0.018125	0.018125	1.1e-05	5.58156	0	16868.7	16268.1	2460	0.00331662
Africa	Argali	Europe	Iran_N	0.015102	0.015102	1.5e-05	3.96053	7.5e-05	17388.3	16870.9	2460	0.00387298
Africa	Vignei	Europe	Iran_N	0.022796	0.022796	1.1e-05	6.75169	0	16987	16229.7	2460	0.00331662
Africa	MiddleEast	Europe	Iran_N	0.032983	0.032983	1e-05	10.4964	0	16294.8	15254.2	2460	0.00316228
Africa	Anatolia	Europe	Iran_N	0.0195	0.0195	6e-06	7.76945	0	16143.3	15525.7	2460	0.00244949
Africa	Balkan_N	Europe	Iran_N	0.023963	0.023963	1.4e-05	6.47595	0	16191.9	15434.1	2459	0.00374166
Africa	WestAnatolia_N	Europe	Iran_N	0.07653	0.07653	6.5e-05	9.5139	0	3128.55	2683.73	2458	0.00806226
Africa	LakesDistrict_N	Europe	Iran_N	0.078501	0.078501	9.9e-05	7.89016	0	1888.38	1613.48	2447	0.00994987
Africa	CentralAnatolia_EN	Europe	Iran_N	0.067555	0.067555	2.1e-05	14.6569	0	11875.8	10372.7	2459	0.00458258
Africa	CentralAnatolia_LN	Europe	Iran_N	0.09451	0.09451	0.000182	7.00337	0	851.592	704.523	2265	0.0134907
Africa	Anatolia_EP	Europe	Iran_N	0.101069	0.101069	0.000112	9.56767	0	1691.34	1380.84	2431	0.010583
Africa	Kalmykia_BA	Europe	Iran_N	0.137137	0.137137	0.000238	8.88415	0	608.449	461.693	2053	0.0154272
Africa	France_N	Europe	Iran_N	0.00578	0.00578	1.4e-05	1.53016	0.125976	16125.7	15940.3	2460	0.00374166
Africa	Iberia_N	Europe	Iran_N	0.011064	0.011064	1.9e-05	2.51893	0.011771	15342.9	15007.1	2459	0.0043589
Africa	Scandinavia_N	Europe	Iran_N	0.032827	0.032827	2.5e-05	6.59347	0	11764.9	11017	2459	0.005
Africa	CypriotMouflon	Europe	Iran_N	0.025787	0.025787	1.8e-05	6.10147	0	16715.6	15875.2	2461	0.00424264
Africa	AnatolianMouflon	Europe	Iran_N	0.016788	0.016788	1.5e-05	4.37327	1.2e-05	16728.4	16176	2459	0.00387298
Africa	Kyrgyzstan_N	Europe	Iran_N	0.178926	0.178926	0.000166	13.9038	0	1001.8	697.715	2261	0.0128841
Africa	Kyrgyzstan_BA	Europe	Iran_N	0.147319	0.147319	0.00026	9.12874	0	564.862	419.802	1901	0.0161245
Africa	EuropeanMouflon	Europe	Iran_N	-0.030886	-0.030886	1.5e-05	-8.069	0	15776.6	16782.3	2459	0.00387298
Africa	Asia	Europe	Anatolia_EP	-0.006978	-0.006978	8e-06	-2.45978	0.013902	14202.9	14402.5	2460	0.00282843
Africa	IranianMouflon	Europe	Anatolia_EP	0.150874	0.150874	1.1e-05	46.0033	0	18183.1	13415.7	2460	0.00331662
Africa	Argali	Europe	Anatolia_EP	0.148359	0.148359	1.6e-05	37.5972	0	18887	14006.9	2459	0.004
Africa	Vignei	Europe	Anatolia_EP	0.155987	0.155987	1.2e-05	44.7382	0	18324.2	13378.9	2459	0.0034641
Africa	MiddleEast	Europe	Anatolia_EP	-0.000643	-0.000643	1.1e-05	-0.195946	0.844652	14291.1	14309.5	2460	0.00331662
Africa	Anatolia	Europe	Anatolia_EP	-0.001098	-0.001098	7e-06	-0.427322	0.669145	14347.4	14378.9	2460	0.00264575
Africa	Balkan_N	Europe	Anatolia_EP	0.082693	0.082693	1.3e-05	22.6137	0	15842.9	13422.8	2460	0.00360555
Africa	WestAnatolia_N	Europe	Anatolia_EP	0.097308	0.097308	7e-05	11.6301	0	2959.24	2434.4	2456	0.0083666
Africa	LakesDistrict_N	Europe	Anatolia_EP	0.128213	0.128213	9.9e-05	12.9176	0	1877.29	1450.61	2432	0.00994987
Africa	CentralAnatolia_EN	Europe	Anatolia_EP	0.115458	0.115458	2.1e-05	25.0757	0	11769.8	9333.3	2459	0.00458258
Africa	CentralAnatolia_LN	Europe	Anatolia_EP	0.15195	0.15195	0.000199	10.7724	0	798.844	588.098	2191	0.0141067
Africa	Iran_N	Europe	Anatolia_EP	0.103065	0.103065	0.000112	9.7436	0	1691.34	1375.28	2431	0.010583
Africa	Kalmykia_BA	Europe	Anatolia_EP	0.061256	0.061256	0.00026	3.80028	0.000145	493.655	436.667	1992	0.0161245
Africa	France_N	Europe	Anatolia_EP	0.060897	0.060897	1.3e-05	16.6098	0	15686.9	13886	2460	0.00360555
Africa	Iberia_N	Europe	Anatolia_EP	0.059752	0.059752	1.9e-05	13.5639	0	15000.5	13309	2459	0.0043589
Africa	Scandinavia_N	Europe	Anatolia_EP	0.031853	0.031853	2.5e-05	6.42252	0	10777.6	10112.2	2458	0.005
Africa	CypriotMouflon	Europe	Anatolia_EP	0.132898	0.132898	1.9e-05	30.7238	0	17343.2	13274.2	2460	0.0043589
Africa	AnatolianMouflon	Europe	Anatolia_EP	0.164875	0.164875	1.6e-05	41.1034	0	18327.5	13139.4	2460	0.004
Africa	Kyrgyzstan_N	Europe	Anatolia_EP	0.125141	0.125141	0.000174	9.47512	0	889.891	691.939	2272	0.0131909
Africa	Kyrgyzstan_BA	Europe	Anatolia_EP	0.135052	0.135052	0.000282	8.04148	0	538.641	410.462	1863	0.0167929
Africa	EuropeanMouflon	Europe	Anatolia_EP	0.026475	0.026475	1.6e-05	6.64029	0	15457.2	14659.9	2459	0.004
Africa	Asia	Europe	Kalmykia_BA	0.051365	0.051365	1.8e-05	12.11	0	5183.05	4676.61	2459	0.00424264
Africa	IranianMouflon	Europe	Kalmykia_BA	-0.012866	-0.012866	2.4e-05	-2.60272	0.009249	5043.08	5174.54	2460	0.00489898
Africa	Argali	Europe	Kalmykia_BA	-0.014406	-0.014406	3.6e-05	-2.41199	0.015866	5196.75	5348.66	2459	0.006
Africa	Vignei	Europe	Kalmykia_BA	-0.014069	-0.014069	2.7e-05	-2.69421	0.007055	5054.16	5198.4	2459	0.00519615
Africa	MiddleEast	Europe	Kalmykia_BA	0.042182	0.042182	2.3e-05	8.88153	0	5093.43	4681.11	2459	0.00479583
Africa	Anatolia	Europe	Kalmykia_BA	0.028078	0.028078	1.5e-05	7.1783	0	5061.2	4784.74	2459	0.00387298
Africa	Balkan_N	Europe	Kalmykia_BA	0.001916	0.001916	3e-05	0.348335	0.727588	4891.92	4873.21	2459	0.00547723
Africa	WestAnatolia_N	Europe	Kalmykia_BA	0.060545	0.060545	0.000162	4.7603	2e-06	952.656	843.884	2329	0.0127279
Africa	LakesDistrict_N	Europe	Kalmykia_BA	0.045085	0.045085	0.000234	2.9477	0.003201	576.587	526.839	2090	0.0152971
Africa	CentralAnatolia_EN	Europe	Kalmykia_BA	0.036918	0.036918	5.3e-05	5.07915	0	3514.27	3264.04	2457	0.00728011
Africa	CentralAnatolia_LN	Europe	Kalmykia_BA	0.07313	0.07313	0.000437	3.49938	0.000466	272.773	235.596	1400	0.0209045
Africa	Iran_N	Europe	Kalmykia_BA	0.126129	0.126129	0.000239	8.15639	0	608.449	472.154	2039	0.0154596
Africa	Anatolia_EP	Europe	Kalmykia_BA	0.046829	0.046829	0.00026	2.90447	0.003679	493.655	449.488	2002	0.0161245
Africa	France_N	Europe	Kalmykia_BA	-0.006388	-0.006388	3e-05	-1.16414	0.244367	4914.21	4977.39	2458	0.00547723
Africa	Iberia_N	Europe	Kalmykia_BA	-0.014048	-0.014048	4.2e-05	-2.15765	0.030955	4574.86	4705.23	2459	0.00648074
Africa	Scandinavia_N	Europe	Kalmykia_BA	0.056655	0.056655	5.3e-05	7.7794	0	3779.8	3374.47	2459	0.00728011
Africa	CypriotMouflon	Europe	Kalmykia_BA	-0.010494	-0.010494	3.9e-05	-1.67874	0.093202	4953.3	5058.36	2459	0.006245
Africa	AnatolianMouflon	Europe	Kalmykia_BA	-0.005654	-0.005654	3.5e-05	-0.958586	0.337767	5039.68	5096.99	2459	0.00591608
Africa	Kyrgyzstan_N	Europe	Kalmykia_BA	0.170671	0.170671	0.000389	8.6528	0	337.49	239.086	1497	0.0197231
Africa	Kyrgyzstan_BA	Europe	Kalmykia_BA	0.243785	0.243785	0.000519	10.7016	0	230.001	139.839	1051	0.0227816
Africa	EuropeanMouflon	Europe	Kalmykia_BA	-0.058311	-0.058311	3.1e-05	-10.4066	0	4711.38	5294.85	2459	0.00556776
Africa	Asia	Europe	France_N	-0.029279	-0.029279	3e-06	-17.2594	0	185027	196189	2462	0.00173205
Africa	IranianMouflon	Europe	France_N	0.044587	0.044587	3e-06	24.4199	0	213641	195403	2462	0.00173205
Africa	Argali	Europe	France_N	0.047301	0.047301	4e-06	24.1602	0	221441	201439	2462	0.002
Africa	Vignei	Europe	France_N	0.047925	0.047925	4e-06	25.2071	0	213576	194041	2462	0.002
Africa	MiddleEast	Europe	France_N	-0.018314	-0.018314	4e-06	-9.54705	0	186620	193583	2462	0.002
Africa	Anatolia	Europe	France_N	-0.010302	-0.010302	2e-06	-6.58283	0	191136	195115	2462	0.00141421
Africa	Balkan_N	Europe	France_N	0.146004	0.146004	5e-06	63.9369	0	221662	165182	2462	0.00223607
Africa	WestAnatolia_N	Europe	France_N	0.122284	0.122284	9e-06	41.0108	0	31754.4	24834.5	2461	0.003
Africa	LakesDistrict_N	Europe	France_N	0.117644	0.117644	1.1e-05	35.4954	0	19119	15094	2462	0.00331662
Africa	CentralAnatolia_EN	Europe	France_N	0.092012	0.092012	6e-06	36.4465	0	127609	106104	2462	0.00244949
Africa	CentralAnatolia_LN	Europe	France_N	0.113491	0.113491	2.2e-05	24.2502	0	7817	6223.52	2458	0.00469042
Africa	Iran_N	Europe	France_N	0.045225	0.045225	1.3e-05	12.4438	0	16125.7	14730.2	2460	0.00360555
Africa	Anatolia_EP	Europe	France_N	0.092119	0.092119	1.3e-05	25.5765	0	15686.9	13040.5	2459	0.00360555
Africa	Kalmykia_BA	Europe	France_N	0.017399	0.017399	2.9e-05	3.25702	0.001126	4914.21	4746.13	2459	0.00538516
Africa	Iberia_N	Europe	France_N	0.16081	0.16081	8e-06	55.1583	0	202117	146118	2462	0.00282843
Africa	Scandinavia_N	Europe	France_N	0.04309	0.04309	9e-06	14.664	0	126912	116426	2462	0.003
Africa	CypriotMouflon	Europe	France_N	0.055408	0.055408	6e-06	22.4063	0	210261	188184	2462	0.00244949
Africa	AnatolianMouflon	Europe	France_N	0.051503	0.051503	5e-06	23.731	0	213642	192714	2462	0.00223607
Africa	Kyrgyzstan_N	Europe	France_N	0.06375	0.06375	2e-05	14.1053	0	8464.23	7449.72	2461	0.00447214
Africa	Kyrgyzstan_BA	Europe	France_N	0.048831	0.048831	3e-05	8.89142	0	4869.74	4416.3	2460	0.00547723
Africa	EuropeanMouflon	Europe	France_N	0.120546	0.120546	7e-06	45.2945	0	231869	181981	2462	0.00264575
Africa	Asia	Europe	Iberia_N	-0.033065	-0.033065	5e-06	-15.5006	0	159135	170019	2462	0.00223607
Africa	IranianMouflon	Europe	Iberia_N	0.03682	0.03682	5e-06	16.1339	0	182720	169742	2462	0.00223607
Africa	Argali	Europe	Iberia_N	0.036041	0.036041	6e-06	14.6112	0	188878	175737	2462	0.00244949
Africa	Vignei	Europe	Iberia_N	0.038005	0.038005	6e-06	16.0566	0	182860	169470	2462	0.00244949
Africa	MiddleEast	Europe	Iberia_N	-0.023343	-0.023343	6e-06	-9.57391	0	160306	167968	2462	0.00244949
Africa	Anatolia	Europe	Iberia_N	-0.019547	-0.019547	4e-06	-10.0544	0	162641	169126	2462	0.002
Africa	Balkan_N	Europe	Iberia_N	0.110652	0.110652	8e-06	38.9398	0	186289	149170	2462	0.00282843
Africa	WestAnatolia_N	Europe	Iberia_N	0.105358	0.105358	1.3e-05	28.7138	0	29177.9	23615.7	2461	0.00360555
Africa	LakesDistrict_N	Europe	Iberia_N	0.108534	0.108534	1.7e-05	26.5199	0	17903.5	14397.7	2462	0.00412311
Africa	CentralAnatolia_EN	Europe	Iberia_N	0.094779	0.094779	1e-05	29.5454	0	121692	100621	2462	0.00316228
Africa	CentralAnatolia_LN	Europe	Iberia_N	0.10514	0.10514	3.4e-05	18.1275	0	7311.33	5920.18	2458	0.00583095
Africa	Iran_N	Europe	Iberia_N	0.047645	0.047645	1.8e-05	11.1687	0	15342.9	13947.4	2461	0.00424264
Africa	Anatolia_EP	Europe	Iberia_N	0.089971	0.089971	1.9e-05	20.5762	0	15000.5	12524.1	2459	0.0043589
Africa	Kalmykia_BA	Europe	Iberia_N	0.013353	0.013353	4.1e-05	2.07465	0.038019	4574.86	4454.29	2459	0.00640312
Africa	France_N	Europe	Iberia_N	0.159671	0.159671	9e-06	54.3349	0	202117	146460	2462	0.003
Africa	Scandinavia_N	Europe	Iberia_N	0.045385	0.045385	1.3e-05	12.6368	0	118949	108621	2462	0.00360555
Africa	CypriotMouflon	Europe	Iberia_N	0.042211	0.042211	1e-05	13.2471	0	179720	165162	2462	0.00316228
Africa	AnatolianMouflon	Europe	Iberia_N	0.038966	0.038966	8e-06	13.7783	0	181735	168103	2462	0.00282843
Africa	Kyrgyzstan_N	Europe	Iberia_N	0.056685	0.056685	2.8e-05	10.7818	0	7864.23	7020.49	2461	0.0052915
Africa	Kyrgyzstan_BA	Europe	Iberia_N	0.034847	0.034847	4.3e-05	5.33438	0	4446.82	4147.35	2459	0.00655744
Africa	EuropeanMouflon	Europe	Iberia_N	0.167275	0.167275	1.3e-05	46.6285	0	212522	151612	2462	0.00360555
Africa	Asia	Europe	Scandinavia_N	0.012638	0.012638	5e-06	5.70198	0	118711	115747	2462	0.00223607
Africa	IranianMouflon	Europe	Scandinavia_N	0.003123	0.003123	5e-06	1.4071	0.159398	123380	122611	2462	0.00223607
Africa	Argali	Europe	Scandinavia_N	-0.007156	-0.007156	6e-06	-2.94403	0.00324	126118	127936	2462	0.00244949
Africa	Vignei	Europe	Scandinavia_N	0.002754	0.002754	5e-06	1.20343	0.22881	123507	122829	2462	0.00223607
Africa	MiddleEast	Europe	Scandinavia_N	0.006724	0.006724	6e-06	2.70264	0.006879	117387	115819	2462	0.00244949
Africa	Anatolia	Europe	Scandinavia_N	0.009581	0.009581	4e-06	4.78346	2e-06	118806	116551	2462	0.002
Africa	Balkan_N	Europe	Scandinavia_N	0.055479	0.055479	8e-06	19.5553	0	124374	111299	2462	0.00282843
Africa	WestAnatolia_N	Europe	Scandinavia_N	0.074275	0.074275	1.6e-05	18.6866	0	20781.9	17908.2	2460	0.004
Africa	LakesDistrict_N	Europe	Scandinavia_N	0.081687	0.081687	2.2e-05	17.5574	0	12678.2	10763.3	2461	0.00469042
Africa	CentralAnatolia_EN	Europe	Scandinavia_N	0.062027	0.062027	1.1e-05	18.795	0	84320.7	74471.2	2461	0.00331662
Africa	CentralAnatolia_LN	Europe	Scandinavia_N	0.096961	0.096961	4.3e-05	14.7227	0	5377.2	4426.61	2458	0.00655744
Africa	Iran_N	Europe	Scandinavia_N	0.081183	0.081183	2.3e-05	16.8524	0	11764.9	9998.07	2460	0.00479583
Africa	Anatolia_EP	Europe	Scandinavia_N	0.073457	0.073457	2.4e-05	15.1469	0	10777.6	9302.56	2458	0.00489898
Africa	Kalmykia_BA	Europe	Scandinavia_N	0.091593	0.091593	5.1e-05	12.8183	0	3779.8	3145.49	2459	0.00714143
Africa	France_N	Europe	Scandinavia_N	0.054116	0.054116	9e-06	18.0393	0	126912	113881	2462	0.003
Africa	Iberia_N	Europe	Scandinavia_N	0.057775	0.057775	1.3e-05	16.0807	0	118949	105955	2462	0.00360555
Africa	CypriotMouflon	Europe	Scandinavia_N	0.009604	0.009604	9e-06	3.16459	0.001553	121812	119494	2462	0.003
Africa	AnatolianMouflon	Europe	Scandinavia_N	0.00361	0.00361	7e-06	1.33695	0.181237	122728	121846	2462	0.00264575
Africa	Kyrgyzstan_N	Europe	Scandinavia_N	0.090408	0.090408	3.5e-05	15.1823	0	5992.08	4998.45	2460	0.00591608
Africa	Kyrgyzstan_BA	Europe	Scandinavia_N	0.086671	0.086671	5.7e-05	11.4446	0	3410.3	2866.3	2458	0.00754983
Africa	EuropeanMouflon	Europe	Scandinavia_N	0.006422	0.006422	1e-05	2.04513	0.040842	123261	121688	2462	0.00316228
Africa	Asia	Europe	CypriotMouflon	-0.005274	-0.005274	4e-06	-2.49761	0.012503	218535	220852	2462	0.002
Africa	IranianMouflon	Europe	CypriotMouflon	0.133073	0.133073	6e-06	55.0012	0	274821	210269	2462	0.00244949
Africa	Argali	Europe	CypriotMouflon	0.12723	0.12723	7e-06	48.6685	0	281284	217787	2462	0.00264575
Africa	Vignei	Europe	CypriotMouflon	0.124597	0.124597	6e-06	49.0076	0	269068	209446	2462	0.00244949
Africa	MiddleEast	Europe	CypriotMouflon	0.011886	0.011886	6e-06	5.0125	1e-06	223554	218302	2462	0.00244949
Africa	Anatolia	Europe	CypriotMouflon	0.034826	0.034826	3e-06	18.6671	0	236309	220403	2462	0.00173205
Africa	Balkan_N	Europe	CypriotMouflon	0.044607	0.044607	7e-06	17.1455	0	208013	190248	2462	0.00264575
Africa	WestAnatolia_N	Europe	CypriotMouflon	0.057381	0.057381	1.1e-05	16.9498	0	30873.8	27522.9	2461	0.00331662
Africa	LakesDistrict_N	Europe	CypriotMouflon	0.063987	0.063987	1.6e-05	16.2373	0	18911.1	16636.5	2462	0.004
Africa	CentralAnatolia_EN	Europe	CypriotMouflon	0.071459	0.071459	9e-06	23.8164	0	132174	114544	2462	0.003
Africa	CentralAnatolia_LN	Europe	CypriotMouflon	0.06517	0.06517	3.2e-05	11.4729	0	7728.9	6783.14	2458	0.00565685
Africa	Iran_N	Europe	CypriotMouflon	0.032391	0.032391	1.7e-05	7.84878	0	16715.6	15666.7	2461	0.00412311
Africa	Anatolia_EP	Europe	CypriotMouflon	0.127271	0.127271	1.9e-05	29.3556	0	17343.2	13427	2459	0.0043589
Africa	Kalmykia_BA	Europe	CypriotMouflon	-0.016493	-0.016493	3.8e-05	-2.6652	0.007694	4953.3	5119.44	2459	0.00616441
Africa	France_N	Europe	CypriotMouflon	0.025126	0.025126	7e-06	9.25777	0	210261	199954	2462	0.00264575
Africa	Iberia_N	Europe	CypriotMouflon	0.012252	0.012252	1e-05	3.81495	0.000136	179720	175369	2462	0.00316228
Africa	Scandinavia_N	Europe	CypriotMouflon	-0.033624	-0.033624	1e-05	-10.5609	0	121812	130288	2462	0.00316228
Africa	AnatolianMouflon	Europe	CypriotMouflon	0.147378	0.147378	9e-06	50.4073	0	278276	206788	2462	0.003
Africa	Kyrgyzstan_N	Europe	CypriotMouflon	0.04352	0.04352	2.8e-05	8.24519	0	8735.33	8006.71	2461	0.0052915
Africa	Kyrgyzstan_BA	Europe	CypriotMouflon	0.017094	0.017094	4.3e-05	2.61486	0.008926	4928.24	4762.59	2460	0.00655744
Africa	EuropeanMouflon	Europe	CypriotMouflon	0.018278	0.018278	1e-05	5.86457	0	233073	224706	2462	0.00316228
Africa	Asia	Europe	AnatolianMouflon	-0.004774	-0.004774	4e-06	-2.53754	0.011163	228623	230816	2462	0.002
Africa	IranianMouflon	Europe	AnatolianMouflon	0.192086	0.192086	5e-06	87.7248	0	310291	210294	2462	0.00223607
Africa	Argali	Europe	AnatolianMouflon	0.189282	0.189282	6e-06	80.4923	0	319525	217816	2462	0.00244949
Africa	Vignei	Europe	AnatolianMouflon	0.187282	0.187282	5e-06	80.9848	0	304900	208710	2462	0.00223607
Africa	MiddleEast	Europe	AnatolianMouflon	0.010043	0.010043	5e-06	4.70162	3e-06	231886	227274	2462	0.00223607
Africa	Anatolia	Europe	AnatolianMouflon	0.011495	0.011495	3e-06	6.75809	0	236938	231553	2462	0.00173205
Africa	Balkan_N	Europe	AnatolianMouflon	0.04354	0.04354	5e-06	19.3096	0	211621	193962	2462	0.00223607
Africa	WestAnatolia_N	Europe	AnatolianMouflon	0.059314	0.059314	1e-05	19.0697	0	31256.9	27756.5	2461	0.00316228
Africa	LakesDistrict_N	Europe	AnatolianMouflon	0.070424	0.070424	1.3e-05	19.6044	0	19201	16674.5	2462	0.00360555
Africa	CentralAnatolia_EN	Europe	AnatolianMouflon	0.072652	0.072652	7e-06	28.133	0	133997	115845	2462	0.00264575
Africa	CentralAnatolia_LN	Europe	AnatolianMouflon	0.058416	0.058416	2.7e-05	11.1786	0	7735.67	6881.78	2458	0.00519615
Africa	Iran_N	Europe	AnatolianMouflon	0.025452	0.025452	1.5e-05	6.50977	0	16728.4	15898	2461	0.00387298
Africa	Anatolia_EP	Europe	AnatolianMouflon	0.164652	0.164652	1.7e-05	40.4312	0	18327.5	13145.5	2459	0.00412311
Africa	Kalmykia_BA	Europe	AnatolianMouflon	-0.006407	-0.006407	3.6e-05	-1.0633	0.287647	5039.68	5104.67	2459	0.006
Africa	France_N	Europe	AnatolianMouflon	0.021978	0.021978	5e-06	9.45382	0	213642	204453	2462	0.00223607
Africa	Iberia_N	Europe	AnatolianMouflon	0.009978	0.009978	8e-06	3.49864	0.000468	181735	178144	2462	0.00282843
Africa	Scandinavia_N	Europe	AnatolianMouflon	-0.037632	-0.037632	8e-06	-13.449	0	122728	132327	2462	0.00282843
Africa	CypriotMouflon	Europe	AnatolianMouflon	0.147213	0.147213	8e-06	51.3781	0	278276	206858	2462	0.00282843
Africa	Kyrgyzstan_N	Europe	AnatolianMouflon	0.034105	0.034105	2.4e-05	6.89167	0	8685.79	8112.88	2461	0.00489898
Africa	Kyrgyzstan_BA	Europe	AnatolianMouflon	-0.002288	-0.002288	3.7e-05	-0.377261	0.705979	4825.82	4847.96	2460	0.00608276
Africa	EuropeanMouflon	Europe	AnatolianMouflon	0.021701	0.021701	8e-06	7.74548	0	243882	233521	2462	0.00282843
Africa	Asia	Europe	Kyrgyzstan_N	0.044781	0.044781	1.2e-05	12.9023	0	8520.27	7789.88	2460	0.0034641
Africa	IranianMouflon	Europe	Kyrgyzstan_N	0.027982	0.027982	1.7e-05	6.84077	0	8806.09	8326.68	2460	0.00412311
Africa	Argali	Europe	Kyrgyzstan_N	0.026897	0.026897	2.4e-05	5.44785	0	9052.82	8578.59	2460	0.00489898
Africa	Vignei	Europe	Kyrgyzstan_N	0.035143	0.035143	2e-05	7.91649	0	8900.88	8296.51	2460	0.00447214
Africa	MiddleEast	Europe	Kyrgyzstan_N	0.029479	0.029479	1.6e-05	7.47308	0	8325.42	7848.63	2460	0.004
Africa	Anatolia	Europe	Kyrgyzstan_N	0.019647	0.019647	1e-05	6.25777	0	8306.31	7986.21	2460	0.00316228
Africa	Balkan_N	Europe	Kyrgyzstan_N	0.043149	0.043149	2.2e-05	9.12228	0	8446.64	7747.86	2460	0.00469042
Africa	WestAnatolia_N	Europe	Kyrgyzstan_N	0.071901	0.071901	0.000111	6.83305	0	1574.26	1363.06	2424	0.0105357
Africa	LakesDistrict_N	Europe	Kyrgyzstan_N	0.108007	0.108007	0.000158	8.59194	0	1089.13	876.794	2287	0.0125698
Africa	CentralAnatolia_EN	Europe	Kyrgyzstan_N	0.075333	0.075333	3.5e-05	12.7973	0	6096.05	5241.93	2460	0.00591608
Africa	CentralAnatolia_LN	Europe	Kyrgyzstan_N	0.095079	0.095079	0.000301	5.48184	0	457.514	378.068	1752	0.0173494
Africa	Iran_N	Europe	Kyrgyzstan_N	0.192784	0.192784	0.000159	15.2874	0	1001.8	677.97	2257	0.0126095
Africa	Anatolia_EP	Europe	Kyrgyzstan_N	0.110499	0.110499	0.000179	8.24847	0	889.891	712.796	2257	0.0133791
Africa	Kalmykia_BA	Europe	Kyrgyzstan_N	0.166291	0.166291	0.000388	8.44531	0	337.49	241.251	1495	0.0196977
Africa	France_N	Europe	Kyrgyzstan_N	0.026237	0.026237	2.1e-05	5.68929	0	8464.23	8031.44	2460	0.00458258
Africa	Iberia_N	Europe	Kyrgyzstan_N	0.022823	0.022823	2.9e-05	4.23145	2.3e-05	7864.23	7513.26	2460	0.00538516
Africa	Scandinavia_N	Europe	Kyrgyzstan_N	0.045342	0.045342	3.7e-05	7.47656	0	5992.08	5472.26	2459	0.00608276
Africa	CypriotMouflon	Europe	Kyrgyzstan_N	0.038331	0.038331	2.6e-05	7.4514	0	8735.33	8090.39	2460	0.00509902
Africa	AnatolianMouflon	Europe	Kyrgyzstan_N	0.028583	0.028583	2.4e-05	5.84188	0	8685.79	8203.05	2460	0.00489898
Africa	Kyrgyzstan_BA	Europe	Kyrgyzstan_N	0.169289	0.169289	0.00033	9.3134	0	429.505	305.138	1570	0.0181659
Africa	EuropeanMouflon	Europe	Kyrgyzstan_N	-0.025135	-0.025135	2.2e-05	-5.38053	0	8152.32	8572.7	2460	0.00469042
Africa	Asia	Europe	Kyrgyzstan_BA	0.047927	0.047927	1.9e-05	10.9205	0	4961.35	4507.53	2460	0.0043589
Africa	IranianMouflon	Europe	Kyrgyzstan_BA	-0.002563	-0.002563	2.7e-05	-0.492582	0.622308	4896.27	4921.44	2460	0.00519615
Africa	Argali	Europe	Kyrgyzstan_BA	0.000539	0.000539	4e-05	0.085742	0.931671	5058.41	5052.95	2460	0.00632456
Africa	Vignei	Europe	Kyrgyzstan_BA	-0.001827	-0.001827	3e-05	-0.331913	0.739955	4886.52	4904.4	2460	0.00547723
Africa	MiddleEast	Europe	Kyrgyzstan_BA	0.029926	0.029926	2.5e-05	6.00969	0	4830.91	4550.17	2460	0.005
Africa	Anatolia	Europe	Kyrgyzstan_BA	0.021356	0.021356	1.6e-05	5.29688	0	4820.28	4618.7	2460	0.004
Africa	Balkan_N	Europe	Kyrgyzstan_BA	0.028837	0.028837	3.5e-05	4.87151	1e-06	4843.41	4571.91	2460	0.00591608
Africa	WestAnatolia_N	Europe	Kyrgyzstan_BA	0.080161	0.080161	0.00017	6.14514	0	958.164	815.95	2278	0.0130384
Africa	LakesDistrict_N	Europe	Kyrgyzstan_BA	0.061359	0.061359	0.000213	4.20583	2.6e-05	631.368	558.367	2032	0.0145945
Africa	CentralAnatolia_EN	Europe	Kyrgyzstan_BA	0.036512	0.036512	5.6e-05	4.86745	1e-06	3408.63	3168.49	2459	0.00748331
Africa	CentralAnatolia_LN	Europe	Kyrgyzstan_BA	0.14121	0.14121	0.000443	6.71194	0	289.521	217.872	1324	0.0210476
Africa	Iran_N	Europe	Kyrgyzstan_BA	0.133069	0.133069	0.000261	8.23315	0	564.862	432.186	1878	0.0161555
Africa	Anatolia_EP	Europe	Kyrgyzstan_BA	0.119153	0.119153	0.000281	7.10306	0	538.641	423.946	1860	0.0167631
Africa	Kalmykia_BA	Europe	Kyrgyzstan_BA	0.232082	0.232082	0.000547	9.9201	0	230.001	143.352	1036	0.023388
Africa	France_N	Europe	Kyrgyzstan_BA	0.0157	0.0157	3.4e-05	2.71235	0.006681	4869.74	4719.19	2460	0.00583095
Africa	Iberia_N	Europe	Kyrgyzstan_BA	0.004152	0.004152	4.4e-05	0.628873	0.529432	4446.82	4410.05	2459	0.00663325
Africa	Scandinavia_N	Europe	Kyrgyzstan_BA	0.036987	0.036987	6.1e-05	4.75297	2e-06	3410.3	3167.02	2458	0.00781025
Africa	CypriotMouflon	Europe	Kyrgyzstan_BA	0.017021	0.017021	4.5e-05	2.55063	0.010753	4928.24	4763.28	2460	0.0067082
Africa	AnatolianMouflon	Europe	Kyrgyzstan_BA	-0.008358	-0.008358	4e-05	-1.32246	0.186016	4825.82	4907.17	2460	0.00632456
Africa	Kyrgyzstan_N	Europe	Kyrgyzstan_BA	0.171204	0.171204	0.000326	9.4875	0	429.505	303.937	1568	0.0180555
Africa	EuropeanMouflon	Europe	Kyrgyzstan_BA	-0.056483	-0.056483	3.3e-05	-9.78309	0	4563.3	5109.65	2460	0.00574456
Africa	Asia	Europe	EuropeanMouflon	-0.032692	-0.032692	4e-06	-15.9426	0	212450	226810	2462	0.002
Africa	IranianMouflon	Europe	EuropeanMouflon	0.044485	0.044485	5e-06	20.1655	0	246690	225676	2462	0.00223607
Africa	Argali	Europe	EuropeanMouflon	0.054615	0.054615	6e-06	23.0781	0	256080	229557	2462	0.00244949
Africa	Vignei	Europe	EuropeanMouflon	0.050742	0.050742	5e-06	22.1877	0	245440	221735	2462	0.00223607
Africa	MiddleEast	Europe	EuropeanMouflon	-0.02561	-0.02561	5e-06	-11.2124	0	212614	223791	2462	0.00223607
Africa	Anatolia	Europe	EuropeanMouflon	-0.030542	-0.030542	3e-06	-16.7581	0	214387	227895	2462	0.00173205
Africa	Balkan_N	Europe	EuropeanMouflon	0.07884	0.07884	6e-06	31.9143	0	212699	181612	2462	0.00244949
Africa	WestAnatolia_N	Europe	EuropeanMouflon	0.071628	0.071628	1e-05	22.9619	0	30622.5	26528.9	2461	0.00316228
Africa	LakesDistrict_N	Europe	EuropeanMouflon	0.068072	0.068072	1.2e-05	19.5915	0	18481.8	16126	2462	0.0034641
Africa	CentralAnatolia_EN	Europe	EuropeanMouflon	0.054831	0.054831	8e-06	20.0186	0	126009	112909	2462	0.00282843
Africa	CentralAnatolia_LN	Europe	EuropeanMouflon	0.062703	0.062703	2.7e-05	12.068	0	7535.13	6645.93	2458	0.00519615
Africa	Iran_N	Europe	EuropeanMouflon	0.008561	0.008561	1.4e-05	2.24896	0.024515	15776.6	15508.8	2461	0.00374166
Africa	Anatolia_EP	Europe	EuropeanMouflon	0.054511	0.054511	1.5e-05	13.8571	0	15457.2	13859.1	2459	0.00387298
Africa	Kalmykia_BA	Europe	EuropeanMouflon	-0.035727	-0.035727	3.2e-05	-6.35926	0	4711.38	5060.5	2459	0.00565685
Africa	France_N	Europe	EuropeanMouflon	0.119872	0.119872	7e-06	44.8303	0	231869	182230	2462	0.00264575
Africa	Iberia_N	Europe	EuropeanMouflon	0.168256	0.168256	1.3e-05	46.8841	0	212522	151306	2462	0.00360555
Africa	Scandinavia_N	Europe	EuropeanMouflon	-0.004885	-0.004885	1e-05	-1.5706	0.116276	123261	124471	2462	0.00316228
Africa	CypriotMouflon	Europe	EuropeanMouflon	0.044332	0.044332	9e-06	14.7358	0	233073	213285	2462	0.003
Africa	AnatolianMouflon	Europe	EuropeanMouflon	0.047635	0.047635	7e-06	17.8421	0	243882	221704	2462	0.00264575
Africa	Kyrgyzstan_N	Europe	EuropeanMouflon	0.011326	0.011326	2.1e-05	2.47541	0.013308	8152.32	7969.72	2461	0.00458258
Africa	Kyrgyzstan_BA	Europe	EuropeanMouflon	-0.023603	-0.023603	3.1e-05	-4.25691	2.1e-05	4563.3	4783.92	2460	0.00556776
Africa	Asia	Argali	Vignei	-0.003458	-0.003458	2e-06	-2.61533	0.008914	187830	189134	2462	0.00141421
Africa	IranianMouflon	Argali	Vignei	-0.00922	-0.00922	3e-06	-5.45369	0	248065	252682	2462	0.00173205
Africa	Europe	Argali	Vignei	0.000746	0.000746	2e-06	0.491985	0.62273	191379	191094	2462	0.00141421
Africa	MiddleEast	Argali	Vignei	-0.003677	-0.003677	2e-06	-2.37901	0.017359	186826	188204	2462	0.00141421
Africa	Anatolia	Argali	Vignei	-0.0046	-0.0046	2e-06	-3.64936	0.000263	187194	188924	2462	0.00141421
Africa	Balkan_N	Argali	Vignei	-8e-05	-8e-05	3e-06	-0.048813	0.961068	167801	167828	2462	0.00173205
Africa	WestAnatolia_N	Argali	Vignei	0.011802	0.011802	1e-05	3.74499	0.00018	24798.7	24220.2	2461	0.00316228
Africa	LakesDistrict_N	Argali	Vignei	0.006314	0.006314	1.5e-05	1.61912	0.105421	15129.6	14939.7	2460	0.00387298
Africa	CentralAnatolia_EN	Argali	Vignei	0.004914	0.004914	4e-06	2.39003	0.016847	104873	103847	2462	0.002
Africa	CentralAnatolia_LN	Argali	Vignei	0.010587	0.010587	3.4e-05	1.80882	0.070479	6182.41	6052.87	2457	0.00583095
Africa	Iran_N	Argali	Vignei	0.013216	0.013216	1.7e-05	3.18356	0.001455	13762.6	13403.6	2459	0.00412311
Africa	Anatolia_EP	Argali	Vignei	0.003487	0.003487	1.9e-05	0.793163	0.427683	13548.4	13454.2	2459	0.0043589
Africa	Kalmykia_BA	Argali	Vignei	0.009347	0.009347	4.7e-05	1.36441	0.172437	4257.08	4178.24	2457	0.00685565
Africa	France_N	Argali	Vignei	0.0003	0.0003	3e-06	0.177407	0.859188	172097	171994	2462	0.00173205
Africa	Iberia_N	Argali	Vignei	0.003268	0.003268	4e-06	1.59481	0.110754	148726	147757	2462	0.002
Africa	Scandinavia_N	Argali	Vignei	0.014813	0.014813	5e-06	6.72908	0	105477	102398	2460	0.00223607
Africa	CypriotMouflon	Argali	Vignei	-0.007486	-0.007486	4e-06	-3.63652	0.000276	199908	202924	2462	0.002
Africa	AnatolianMouflon	Argali	Vignei	-0.011666	-0.011666	5e-06	-5.36337	0	217563	222699	2462	0.00223607
Africa	Kyrgyzstan_N	Argali	Vignei	0.011863	0.011863	3.1e-05	2.14304	0.03211	7119.48	6952.54	2459	0.00556776
Africa	Kyrgyzstan_BA	Argali	Vignei	0.001531	0.001531	4.9e-05	0.21899	0.826658	4052.09	4039.7	2456	0.007
Africa	EuropeanMouflon	Argali	Vignei	-0.006512	-0.006512	4e-06	-3.19513	0.001398	196026	198596	2462	0.002
Africa	Asia	Argali	MiddleEast	0.030273	0.030273	4e-06	16.088	0	250005	235313	2462	0.002
Africa	IranianMouflon	Argali	MiddleEast	-0.333637	-0.333637	4e-06	-158.221	0	198588	397447	2462	0.002
Africa	Europe	Argali	MiddleEast	-0.019948	-0.019948	4e-06	-10.5125	0	238767	248486	2462	0.002
Africa	Vignei	Argali	MiddleEast	-0.391777	-0.391777	5e-06	-179.589	0	186826	427507	2462	0.00223607
Africa	Anatolia	Argali	MiddleEast	0.044621	0.044621	3e-06	25.846	0	255578	233744	2462	0.00173205
Africa	Balkan_N	Argali	MiddleEast	-0.094935	-0.094935	5e-06	-42.1356	0	191190	231299	2462	0.00223607
Africa	WestAnatolia_N	Argali	MiddleEast	-0.087564	-0.087564	1.1e-05	-26.586	0	28192.9	33604.1	2461	0.00331662
Africa	LakesDistrict_N	Argali	MiddleEast	-0.092559	-0.092559	1.4e-05	-24.5309	0	17109.6	20599.9	2462	0.00374166
Africa	CentralAnatolia_EN	Argali	MiddleEast	-0.093182	-0.093182	6e-06	-36.8657	0	119059	143528	2462	0.00244949
Africa	CentralAnatolia_LN	Argali	MiddleEast	-0.069582	-0.069582	3.2e-05	-12.3549	0	7142.39	8210.68	2458	0.00565685
Africa	Iran_N	Argali	MiddleEast	-0.008266	-0.008266	1.7e-05	-2.03377	0.041974	17160.3	17446.3	2461	0.00412311
Africa	Anatolia_EP	Argali	MiddleEast	-0.166374	-0.166374	1.8e-05	-39.54	0	13917.2	19472.4	2459	0.00424264
Africa	Kalmykia_BA	Argali	MiddleEast	0.030621	0.030621	4.2e-05	4.74845	2e-06	5540.41	5211.18	2459	0.00648074
Africa	France_N	Argali	MiddleEast	-0.083434	-0.083434	5e-06	-36.7754	0	198717	234895	2462	0.00223607
Africa	Iberia_N	Argali	MiddleEast	-0.077135	-0.077135	7e-06	-28.2035	0	172556	201401	2462	0.00264575
Africa	Scandinavia_N	Argali	MiddleEast	-0.009915	-0.009915	8e-06	-3.50861	0.00045	131469	134102	2462	0.00282843
Africa	CypriotMouflon	Argali	MiddleEast	-0.136179	-0.136179	8e-06	-48.2661	0	218913	287935	2462	0.00282843
Africa	AnatolianMouflon	Argali	MiddleEast	-0.197869	-0.197869	6e-06	-78.8061	0	217696	325097	2462	0.00244949
Africa	Kyrgyzstan_N	Argali	MiddleEast	-0.017724	-0.017724	2.7e-05	-3.38594	0.000709	8790.78	9108.02	2461	0.00519615
Africa	Kyrgyzstan_BA	Argali	MiddleEast	0.008168	0.008168	4.1e-05	1.26882	0.204505	5188.57	5104.5	2460	0.00640312
Africa	EuropeanMouflon	Argali	MiddleEast	-0.095024	-0.095024	7e-06	-35.4412	0	224196	271278	2462	0.00264575
Africa	Asia	Argali	Anatolia	0.025389	0.025389	2e-06	16.3295	0	249239	236896	2462	0.00141421
Africa	IranianMouflon	Argali	Anatolia	-0.32276	-0.32276	4e-06	-166.129	0	202749	396001	2462	0.002
Africa	Europe	Argali	Anatolia	-0.002369	-0.002369	3e-06	-1.47019	0.14151	244885	246047	2462	0.00173205
Africa	Vignei	Argali	Anatolia	-0.38991	-0.38991	4e-06	-189.656	0	187194	426467	2462	0.002
Africa	MiddleEast	Argali	Anatolia	0.04603	0.04603	3e-06	25.4606	0	255578	233085	2462	0.00173205
Africa	Balkan_N	Argali	Anatolia	-0.074797	-0.074797	4e-06	-37.5665	0	196403	228159	2462	0.002
Africa	WestAnatolia_N	Argali	Anatolia	-0.069045	-0.069045	9e-06	-23.2597	0	28784.4	33054	2462	0.003
Africa	LakesDistrict_N	Argali	Anatolia	-0.079191	-0.079191	1.2e-05	-22.6348	0	17363.1	20349.6	2462	0.0034641
Africa	CentralAnatolia_EN	Argali	Anatolia	-0.08266	-0.08266	5e-06	-36.8033	0	120433	142137	2462	0.00223607
Africa	CentralAnatolia_LN	Argali	Anatolia	-0.054228	-0.054228	2.7e-05	-10.4734	0	7258.7	8091.08	2458	0.00519615
Africa	Iran_N	Argali	Anatolia	-0.004604	-0.004604	1.4e-05	-1.24231	0.214122	17175.4	17334.3	2461	0.00374166
Africa	Anatolia_EP	Argali	Anatolia	-0.155475	-0.155475	1.5e-05	-40.6518	0	14078.4	19262	2459	0.00387298
Africa	Kalmykia_BA	Argali	Anatolia	0.034253	0.034253	3.5e-05	5.81163	0	5548.29	5180.79	2459	0.00591608
Africa	France_N	Argali	Anatolia	-0.061101	-0.061101	4e-06	-30.4854	0	204725	231371	2462	0.002
Africa	Iberia_N	Argali	Anatolia	-0.059305	-0.059305	6e-06	-25.0043	0	176151	198362	2462	0.00244949
Africa	Scandinavia_N	Argali	Anatolia	0.008191	0.008191	6e-06	3.38657	0.000708	133868	131692	2462	0.00244949
Africa	CypriotMouflon	Argali	Anatolia	-0.101457	-0.101457	6e-06	-40.3215	0	232272	284725	2462	0.00244949
Africa	AnatolianMouflon	Argali	Anatolia	-0.180682	-0.180682	5e-06	-78.6394	0	224363	323319	2462	0.00223607
Africa	Kyrgyzstan_N	Argali	Anatolia	-0.010518	-0.010518	2.3e-05	-2.19308	0.028302	8856.51	9044.8	2461	0.00479583
Africa	Kyrgyzstan_BA	Argali	Anatolia	0.014029	0.014029	3.6e-05	2.34067	0.019249	5209.41	5065.27	2460	0.006
Africa	EuropeanMouflon	Argali	Anatolia	-0.081722	-0.081722	6e-06	-34.632	0	227917	268484	2462	0.00244949
Africa	Asia	Argali	Balkan_N	-0.018064	-0.018064	3e-06	-10.8386	0	190354	197358	2462	0.00173205
Africa	IranianMouflon	Argali	Balkan_N	-0.280681	-0.280681	4e-06	-142.45	0	175279	312068	2462	0.002
Africa	Europe	Argali	Balkan_N	0.029875	0.029875	3e-06	16.447	0	204470	192607	2462	0.00173205
Africa	Vignei	Argali	Balkan_N	-0.335978	-0.335978	5e-06	-157.326	0	167801	337608	2462	0.00223607
Africa	MiddleEast	Argali	Balkan_N	-0.012135	-0.012135	4e-06	-6.43465	0	191190	195887	2462	0.002
Africa	Anatolia	Argali	Balkan_N	0.006248	0.006248	2e-06	4.21479	2.5e-05	196403	193964	2462	0.00141421
Africa	WestAnatolia_N	Argali	Balkan_N	0.090366	0.090366	1.2e-05	26.3027	0	32261.9	26914.4	2460	0.0034641
Africa	LakesDistrict_N	Argali	Balkan_N	0.08189	0.08189	1.7e-05	19.6869	0	19452.4	16507.6	2461	0.00412311
Africa	CentralAnatolia_EN	Argali	Balkan_N	0.039227	0.039227	7e-06	14.563	0	127862	118209	2462	0.00264575
Africa	CentralAnatolia_LN	Argali	Balkan_N	0.088871	0.088871	3.6e-05	14.7922	0	8007.86	6700.69	2457	0.006
Africa	Iran_N	Argali	Balkan_N	0.037914	0.037914	1.9e-05	8.67542	0	16681.7	15463	2460	0.0043589
Africa	Anatolia_EP	Argali	Balkan_N	-0.044196	-0.044196	2.1e-05	-9.54713	0	14981.1	16366.6	2460	0.00458258
Africa	Kalmykia_BA	Argali	Balkan_N	0.046158	0.046158	4.7e-05	6.70655	0	5221.84	4761.05	2459	0.00685565
Africa	France_N	Argali	Balkan_N	0.120607	0.120607	5e-06	52.6311	0	226635	177851	2462	0.00223607
Africa	Iberia_N	Argali	Balkan_N	0.099015	0.099015	8e-06	35.71	0	193154	158349	2462	0.00282843
Africa	Scandinavia_N	Argali	Balkan_N	0.090873	0.090873	8e-06	31.9189	0	135232	112702	2462	0.00282843
Africa	CypriotMouflon	Argali	Balkan_N	-0.061804	-0.061804	7e-06	-22.8752	0	198898	225104	2462	0.00264575
Africa	AnatolianMouflon	Argali	Balkan_N	-0.127993	-0.127993	6e-06	-51.1012	0	194074	251047	2462	0.00244949
Africa	Kyrgyzstan_N	Argali	Balkan_N	0.046281	0.046281	3.2e-05	8.17816	0	8700.76	7931.02	2460	0.00565685
Africa	Kyrgyzstan_BA	Argali	Balkan_N	0.061516	0.061516	5.1e-05	8.61537	0	5078.95	4490.29	2459	0.00714143
Africa	EuropeanMouflon	Argali	Balkan_N	0.0509	0.0509	6e-06	20.1978	0	218026	196906	2462	0.00244949
Africa	Asia	Argali	WestAnatolia_N	-0.014872	-0.014872	6e-06	-6.11505	0	28120	28969	2460	0.00244949
Africa	IranianMouflon	Argali	WestAnatolia_N	-0.285231	-0.285231	8e-06	-102.177	0	25745	46292.2	2462	0.00282843
Africa	Europe	Argali	WestAnatolia_N	0.02126	0.02126	6e-06	8.42861	0	29700.6	28464.1	2462	0.00244949
Africa	Vignei	Argali	WestAnatolia_N	-0.339392	-0.339392	9e-06	-113.51	0	24798.7	50279.7	2462	0.003
Africa	MiddleEast	Argali	WestAnatolia_N	-0.011726	-0.011726	8e-06	-4.22601	2.4e-05	28192.9	28861.9	2461	0.00282843
Africa	Anatolia	Argali	WestAnatolia_N	0.004126	0.004126	5e-06	1.84408	0.065172	28784.4	28547.8	2460	0.00223607
Africa	Balkan_N	Argali	WestAnatolia_N	0.084987	0.084987	1.1e-05	25.9618	0	32261.9	27207.7	2461	0.00331662
Africa	LakesDistrict_N	Argali	WestAnatolia_N	0.108686	0.108686	8.4e-05	11.8451	0	3742.63	3008.84	2451	0.00916515
Africa	CentralAnatolia_EN	Argali	WestAnatolia_N	0.063401	0.063401	1.8e-05	15.088	0	22370.5	19703	2461	0.00424264
Africa	CentralAnatolia_LN	Argali	WestAnatolia_N	0.131877	0.131877	0.00017	10.1038	0	1594.78	1223.16	2264	0.0130384
Africa	Iran_N	Argali	WestAnatolia_N	0.081267	0.081267	9.4e-05	8.36618	0	3207.29	2725.18	2446	0.00969536
Africa	Anatolia_EP	Argali	WestAnatolia_N	-0.020422	-0.020422	0.0001	-2.04305	0.041047	2820.45	2938.05	2439	0.01
Africa	Kalmykia_BA	Argali	WestAnatolia_N	0.098729	0.098729	0.00024	6.37001	0	1026.24	841.813	2062	0.0154919
Africa	France_N	Argali	WestAnatolia_N	0.090508	0.090508	1e-05	28.2861	0	32570.6	27164.1	2462	0.00316228
Africa	Iberia_N	Argali	WestAnatolia_N	0.084938	0.084938	1.6e-05	21.5186	0	30022.6	25321.8	2461	0.004
Africa	Scandinavia_N	Argali	WestAnatolia_N	0.100626	0.100626	1.9e-05	23.1442	0	22452	18346.6	2460	0.0043589
Africa	CypriotMouflon	Argali	WestAnatolia_N	-0.064289	-0.064289	1.5e-05	-16.6729	0	29335.3	33366.3	2462	0.00387298
Africa	AnatolianMouflon	Argali	WestAnatolia_N	-0.124282	-0.124282	1.3e-05	-34.5488	0	28636.9	36765.2	2460	0.00360555
Africa	Kyrgyzstan_N	Argali	WestAnatolia_N	0.058796	0.058796	0.000164	4.59427	4e-06	1627.74	1446.95	2284	0.0128062
Africa	Kyrgyzstan_BA	Argali	WestAnatolia_N	0.103806	0.103806	0.000243	6.66157	0	993.704	806.8	1964	0.0155885
Africa	EuropeanMouflon	Argali	WestAnatolia_N	0.036275	0.036275	1.2e-05	10.3227	0	31399.9	29201.6	2461	0.0034641
Africa	Asia	Argali	LakesDistrict_N	-0.009456	-0.009456	8e-06	-3.2815	0.001033	17069.2	17395.1	2461	0.00282843
Africa	IranianMouflon	Argali	LakesDistrict_N	-0.274813	-0.274813	1e-05	-86.5363	0	15839.1	27843.8	2461	0.00316228
Africa	Europe	Argali	LakesDistrict_N	0.017446	0.017446	9e-06	5.81479	0	17857.2	17244.8	2461	0.003
Africa	Vignei	Argali	LakesDistrict_N	-0.336323	-0.336323	1.2e-05	-98.7234	0	15129.6	30463.6	2462	0.0034641
Africa	MiddleEast	Argali	LakesDistrict_N	-0.005931	-0.005931	1.1e-05	-1.81822	0.069031	17109.6	17313.7	2461	0.00331662
Africa	Anatolia	Argali	LakesDistrict_N	0.005298	0.005298	7e-06	2.00207	0.045278	17363.1	17180.1	2461	0.00264575
Africa	Balkan_N	Argali	LakesDistrict_N	0.08405	0.08405	1.5e-05	21.8012	0	19452.4	16436	2461	0.00387298
Africa	WestAnatolia_N	Argali	LakesDistrict_N	0.116804	0.116804	8.3e-05	12.8526	0	3742.63	2959.76	2445	0.00911043
Africa	CentralAnatolia_EN	Argali	LakesDistrict_N	0.06481	0.06481	2.7e-05	12.5539	0	13523.2	11877	2461	0.00519615
Africa	CentralAnatolia_LN	Argali	LakesDistrict_N	0.144421	0.144421	0.000248	9.16298	0	998.714	746.648	1945	0.015748
Africa	Iran_N	Argali	LakesDistrict_N	0.075862	0.075862	0.000142	6.35758	0	1930.04	1657.86	2374	0.0119164
Africa	Anatolia_EP	Argali	LakesDistrict_N	0.010177	0.010177	0.000149	0.833582	0.404517	1784.99	1749.03	2354	0.0122066
Africa	Kalmykia_BA	Argali	LakesDistrict_N	0.091906	0.091906	0.000333	5.03404	0	620.478	516.027	1697	0.0182483
Africa	France_N	Argali	LakesDistrict_N	0.083444	0.083444	1.4e-05	21.9252	0	19508.4	16503.4	2461	0.00374166
Africa	Iberia_N	Argali	LakesDistrict_N	0.084636	0.084636	2.1e-05	18.4605	0	18290.5	15436	2461	0.00458258
Africa	Scandinavia_N	Argali	LakesDistrict_N	0.105418	0.105418	2.7e-05	20.2844	0	13583.6	10992.8	2460	0.00519615
Africa	CypriotMouflon	Argali	LakesDistrict_N	-0.055694	-0.055694	1.9e-05	-12.7244	0	17943.2	20059.7	2461	0.0043589
Africa	AnatolianMouflon	Argali	LakesDistrict_N	-0.118098	-0.118098	1.7e-05	-28.4579	0	17455.1	22130	2461	0.00412311
Africa	Kyrgyzstan_N	Argali	LakesDistrict_N	0.125129	0.125129	0.000215	8.54361	0	1121.7	872.204	1985	0.0146629
Africa	Kyrgyzstan_BA	Argali	LakesDistrict_N	0.112399	0.112399	0.000306	6.42725	0	684.696	546.33	1631	0.0174929
Africa	EuropeanMouflon	Argali	LakesDistrict_N	0.027848	0.027848	1.7e-05	6.76687	0	18816.4	17796.8	2461	0.00412311
Africa	Asia	Argali	CentralAnatolia_EN	-0.004159	-0.004159	4e-06	-2.20293	0.0276	119308	120305	2462	0.002
Africa	IranianMouflon	Argali	CentralAnatolia_EN	-0.276517	-0.276517	5e-06	-127.196	0	109313	192872	2462	0.00223607
Africa	Europe	Argali	CentralAnatolia_EN	0.011338	0.011338	4e-06	5.66724	0	123060	120301	2462	0.002
Africa	Vignei	Argali	CentralAnatolia_EN	-0.333184	-0.333184	6e-06	-139.492	0	104873	209675	2462	0.00244949
Africa	MiddleEast	Argali	CentralAnatolia_EN	-0.002773	-0.002773	4e-06	-1.30895	0.190552	119059	119721	2461	0.002
Africa	Anatolia	Argali	CentralAnatolia_EN	0.004329	0.004329	3e-06	2.51063	0.012052	120433	119395	2461	0.00173205
Africa	Balkan_N	Argali	CentralAnatolia_EN	0.047375	0.047375	7e-06	18.1029	0	127862	116295	2461	0.00264575
Africa	WestAnatolia_N	Argali	CentralAnatolia_EN	0.0751	0.0751	1.8e-05	17.4784	0	22370.5	19245.2	2460	0.00424264
Africa	LakesDistrict_N	Argali	CentralAnatolia_EN	0.064967	0.064967	2.6e-05	12.6746	0	13523.2	11873.3	2460	0.00509902
Africa	CentralAnatolia_LN	Argali	CentralAnatolia_EN	0.087113	0.087113	5.6e-05	11.5986	0	5692.2	4779.94	2457	0.00748331
Africa	Iran_N	Argali	CentralAnatolia_EN	0.055023	0.055023	3e-05	10.1171	0	11897.4	10656.4	2460	0.00547723
Africa	Anatolia_EP	Argali	CentralAnatolia_EN	-0.036614	-0.036614	3.2e-05	-6.4913	0	11005.9	11842.4	2458	0.00565685
Africa	Kalmykia_BA	Argali	CentralAnatolia_EN	0.056145	0.056145	7.6e-05	6.43433	0	3680.1	3288.83	2457	0.0087178
Africa	France_N	Argali	CentralAnatolia_EN	0.052648	0.052648	7e-06	20.1509	0	129548	116589	2462	0.00264575
Africa	Iberia_N	Argali	CentralAnatolia_EN	0.063462	0.063462	1e-05	19.9702	0	123924	109134	2461	0.00316228
Africa	Scandinavia_N	Argali	CentralAnatolia_EN	0.079283	0.079283	1.1e-05	23.8954	0	90126.6	76885.4	2461	0.00331662
Africa	CypriotMouflon	Argali	CentralAnatolia_EN	-0.055367	-0.055367	9e-06	-18.0102	0	124123	138674	2462	0.003
Africa	AnatolianMouflon	Argali	CentralAnatolia_EN	-0.121455	-0.121455	8e-06	-42.8888	0	120928	154364	2462	0.00282843
Africa	Kyrgyzstan_N	Argali	CentralAnatolia_EN	0.064451	0.064451	5e-05	9.10083	0	6175.67	5427.82	2458	0.00707107
Africa	Kyrgyzstan_BA	Argali	CentralAnatolia_EN	0.049426	0.049426	8.1e-05	5.5038	0	3523.3	3191.42	2445	0.009
Africa	EuropeanMouflon	Argali	CentralAnatolia_EN	0.009972	0.009972	8e-06	3.49953	0.000466	127707	125185	2461	0.00282843
Africa	Asia	Argali	CentralAnatolia_LN	-0.007883	-0.007883	1.8e-05	-1.86494	0.06219	7133.72	7247.08	2457	0.00424264
Africa	IranianMouflon	Argali	CentralAnatolia_LN	-0.290119	-0.290119	2.1e-05	-63.0792	0	6465.9	11751	2458	0.00458258
Africa	Europe	Argali	CentralAnatolia_LN	0.014798	0.014798	2e-05	3.34939	0.00081	7422.84	7206.36	2457	0.00447214
Africa	Vignei	Argali	CentralAnatolia_LN	-0.350407	-0.350407	2.4e-05	-71.8493	0	6182.41	12852.3	2458	0.00489898
Africa	MiddleEast	Argali	CentralAnatolia_LN	-0.005428	-0.005428	2.3e-05	-1.13955	0.254474	7142.39	7220.35	2457	0.00479583
Africa	Anatolia	Argali	CentralAnatolia_LN	0.010208	0.010208	1.5e-05	2.66317	0.007741	7258.7	7112.01	2458	0.00387298
Africa	Balkan_N	Argali	CentralAnatolia_LN	0.075267	0.075267	3.1e-05	13.4488	0	8007.86	6886.79	2457	0.00556776
Africa	WestAnatolia_N	Argali	CentralAnatolia_LN	0.13101	0.13101	0.00017	10.0411	0	1594.78	1225.32	2265	0.0130384
Africa	LakesDistrict_N	Argali	CentralAnatolia_LN	0.130049	0.130049	0.000247	8.27611	0	998.714	768.845	1970	0.0157162
Africa	CentralAnatolia_EN	Argali	CentralAnatolia_LN	0.073407	0.073407	5.2e-05	10.1739	0	5692.2	4913.66	2456	0.0072111
Africa	Iran_N	Argali	CentralAnatolia_LN	0.093545	0.093545	0.000258	5.82254	0	881.476	730.667	1938	0.0160624
Africa	Anatolia_EP	Argali	CentralAnatolia_LN	0.022753	0.022753	0.00029	1.33689	0.18126	771.279	736.962	1852	0.0170294
Africa	Kalmykia_BA	Argali	CentralAnatolia_LN	0.060511	0.060511	0.000629	2.41294	0.015824	299.559	265.375	1046	0.0250799
Africa	France_N	Argali	CentralAnatolia_LN	0.085527	0.085527	3e-05	15.5466	0	8113.52	6835.02	2458	0.00547723
Africa	Iberia_N	Argali	CentralAnatolia_LN	0.0814	0.0814	4.4e-05	12.2719	0	7641.91	6491.45	2456	0.00663325
Africa	Scandinavia_N	Argali	CentralAnatolia_LN	0.125155	0.125155	5.5e-05	16.81	0	5866.17	4561.14	2455	0.0074162
Africa	CypriotMouflon	Argali	CentralAnatolia_LN	-0.050139	-0.050139	4.3e-05	-7.67114	0	7480.8	8270.56	2457	0.00655744
Africa	AnatolianMouflon	Argali	CentralAnatolia_LN	-0.126935	-0.126935	3.8e-05	-20.5813	0	7173.43	9259.31	2457	0.00616441
Africa	Kyrgyzstan_N	Argali	CentralAnatolia_LN	0.128113	0.128113	0.000442	6.09515	0	480.094	371.051	1302	0.0210238
Africa	Kyrgyzstan_BA	Argali	CentralAnatolia_LN	0.164048	0.164048	0.000661	6.38144	0	317.551	228.047	927	0.0257099
Africa	EuropeanMouflon	Argali	CentralAnatolia_LN	0.022073	0.022073	3.7e-05	3.64476	0.000268	7777.06	7441.14	2457	0.00608276
Africa	Asia	Argali	Iran_N	0.043419	0.043419	1e-05	13.9515	0	17587.4	16123.7	2460	0.00316228
Africa	IranianMouflon	Argali	Iran_N	-0.313524	-0.313524	1.1e-05	-94.049	0	14233.4	27234.5	2459	0.00331662
Africa	Europe	Argali	Iran_N	-0.000395	-0.000395	1e-05	-0.124837	0.900653	16857.6	16870.9	2460	0.00316228
Africa	Vignei	Argali	Iran_N	-0.364122	-0.364122	1.3e-05	-101.874	0	13762.6	29524.2	2459	0.00360555
Africa	MiddleEast	Argali	Iran_N	0.0281	0.0281	1.2e-05	8.19304	0	17160.3	16222.2	2460	0.0034641
Africa	Anatolia	Argali	Iran_N	0.027112	0.027112	8e-06	9.85626	0	17175.4	16268.7	2460	0.00282843
Africa	Balkan_N	Argali	Iran_N	-0.012804	-0.012804	1.7e-05	-3.11268	0.001854	16681.7	17114.4	2459	0.00412311
Africa	WestAnatolia_N	Argali	Iran_N	0.029175	0.029175	9e-05	3.07045	0.002137	3207.29	3025.45	2442	0.00948683
Africa	LakesDistrict_N	Argali	Iran_N	0.019747	0.019747	0.00014	1.67001	0.094918	1930.04	1855.29	2366	0.0118322
Africa	CentralAnatolia_EN	Argali	Iran_N	-0.003798	-0.003798	2.9e-05	-0.703806	0.481554	11897.4	11988.1	2459	0.00538516
Africa	CentralAnatolia_LN	Argali	Iran_N	0.05849	0.05849	0.000264	3.59932	0.000319	881.476	784.059	1941	0.0162481
Africa	Anatolia_EP	Argali	Iran_N	-0.035886	-0.035886	0.000158	-2.85608	0.004289	1626.79	1747.9	2314	0.0125698
Africa	Kalmykia_BA	Argali	Iran_N	0.174184	0.174184	0.000338	9.48108	0	662.68	466.069	1642	0.0183848
Africa	France_N	Argali	Iran_N	-0.004108	-0.004108	1.8e-05	-0.981896	0.326151	16981.1	17121.2	2459	0.00424264
Africa	Iberia_N	Argali	Iran_N	0.00765	0.00765	2.4e-05	1.57324	0.115664	16179.8	15934.1	2459	0.00489898
Africa	Scandinavia_N	Argali	Iran_N	0.078369	0.078369	3e-05	14.2832	0	12854.5	10986.1	2459	0.00547723
Africa	CypriotMouflon	Argali	Iran_N	-0.101157	-0.101157	2.3e-05	-21.2659	0	16210.3	19859	2460	0.00479583
Africa	AnatolianMouflon	Argali	Iran_N	-0.167299	-0.167299	1.9e-05	-38.5832	0	15665.9	21960.7	2459	0.0043589
Africa	Kyrgyzstan_N	Argali	Iran_N	0.143952	0.143952	0.00025	9.10356	0	1045.33	782.244	1949	0.0158114
Africa	Kyrgyzstan_BA	Argali	Iran_N	0.121942	0.121942	0.000374	6.30792	0	602.136	471.246	1503	0.0193391
Africa	EuropeanMouflon	Argali	Iran_N	-0.046845	-0.046845	1.9e-05	-10.7576	0	16550.4	18177.2	2459	0.0043589
Africa	Asia	Argali	Anatolia_EP	-0.007652	-0.007652	1e-05	-2.40606	0.016126	13870.8	14084.7	2459	0.00316228
Africa	IranianMouflon	Argali	Anatolia_EP	-0.215143	-0.215143	1.3e-05	-60.256	0	14049	21751.1	2459	0.00360555
Africa	Europe	Argali	Anatolia_EP	0.008395	0.008395	1.1e-05	2.55468	0.010629	14244.1	14006.9	2459	0.00331662
Africa	Vignei	Argali	Anatolia_EP	-0.274064	-0.274064	1.5e-05	-71.3134	0	13548.4	23778.3	2460	0.00387298
Africa	MiddleEast	Argali	Anatolia_EP	-0.004946	-0.004946	1.3e-05	-1.36012	0.173791	13917.2	14055.6	2459	0.00360555
Africa	Anatolia	Argali	Anatolia_EP	0.006981	0.006981	9e-06	2.37248	0.017669	14078.4	13883.2	2459	0.003
Africa	Balkan_N	Argali	Anatolia_EP	0.042124	0.042124	1.8e-05	9.97515	0	14981.1	13770	2460	0.00424264
Africa	WestAnatolia_N	Argali	Anatolia_EP	0.063235	0.063235	0.000102	6.24849	0	2820.45	2484.96	2424	0.0100995
Africa	LakesDistrict_N	Argali	Anatolia_EP	0.084641	0.084641	0.000149	6.93584	0	1784.99	1506.4	2334	0.0122066
Africa	CentralAnatolia_EN	Argali	Anatolia_EP	0.055741	0.055741	2.9e-05	10.3218	0	11005.9	9843.7	2459	0.00538516
Africa	CentralAnatolia_LN	Argali	Anatolia_EP	0.11514	0.11514	0.000305	6.59585	0	771.279	612.008	1815	0.0174642
Africa	Iran_N	Argali	Anatolia_EP	0.086847	0.086847	0.000168	6.70786	0	1626.79	1366.81	2297	0.0129615
Africa	Kalmykia_BA	Argali	Anatolia_EP	0.082251	0.082251	0.000406	4.08209	4.5e-05	504.587	427.89	1504	0.0201494
Africa	France_N	Argali	Anatolia_EP	0.047375	0.047375	1.7e-05	11.4769	0	15093.9	13728.4	2459	0.00412311
Africa	Iberia_N	Argali	Anatolia_EP	0.054306	0.054306	2.4e-05	11.1147	0	14506.6	13012.2	2459	0.00489898
Africa	Scandinavia_N	Argali	Anatolia_EP	0.08603	0.08603	3.3e-05	15.0144	0	10945.8	9211.63	2459	0.00574456
Africa	CypriotMouflon	Argali	Anatolia_EP	0.00277	0.00277	2.6e-05	0.54837	0.583438	15482.9	15397.4	2459	0.00509902
Africa	AnatolianMouflon	Argali	Anatolia_EP	-0.034535	-0.034535	2.2e-05	-7.32771	0	15692.3	16814.9	2459	0.00469042
Africa	Kyrgyzstan_N	Argali	Anatolia_EP	0.098822	0.098822	0.000262	6.1094	0	879.247	721.098	1874	0.0161864
Africa	Kyrgyzstan_BA	Argali	Anatolia_EP	0.168576	0.168576	0.000408	8.34802	0	563.278	400.764	1434	0.020199
Africa	EuropeanMouflon	Argali	Anatolia_EP	0.004658	0.004658	2e-05	1.03536	0.300503	14784	14646.9	2459	0.00447214
Africa	Asia	Argali	Kalmykia_BA	0.049503	0.049503	2.4e-05	10.1729	0	5652.74	5119.49	2459	0.00489898
Africa	IranianMouflon	Argali	Kalmykia_BA	-0.336436	-0.336436	2.6e-05	-66.1978	0	4427.33	8916.77	2460	0.00509902
Africa	Europe	Argali	Kalmykia_BA	0.008571	0.008571	2.3e-05	1.7875	0.073857	5441.14	5348.66	2459	0.00479583
Africa	Vignei	Argali	Kalmykia_BA	-0.389783	-0.389783	2.8e-05	-73.4296	0	4257.08	9695.6	2459	0.0052915
Africa	MiddleEast	Argali	Kalmykia_BA	0.035141	0.035141	3.1e-05	6.26288	0	5540.41	5164.24	2459	0.00556776
Africa	Anatolia	Argali	Kalmykia_BA	0.033795	0.033795	2e-05	7.51656	0	5548.29	5185.54	2459	0.00447214
Africa	Balkan_N	Argali	Kalmykia_BA	-0.032574	-0.032574	3.8e-05	-5.25071	0	5221.84	5573.49	2459	0.00616441
Africa	WestAnatolia_N	Argali	Kalmykia_BA	0.012486	0.012486	0.000224	0.834656	0.403911	1026.24	1000.93	2073	0.0149666
Africa	LakesDistrict_N	Argali	Kalmykia_BA	0.010466	0.010466	0.000339	0.568639	0.569601	620.478	607.625	1718	0.018412
Africa	CentralAnatolia_EN	Argali	Kalmykia_BA	-0.024851	-0.024851	7.2e-05	-2.93358	0.003351	3680.1	3867.67	2452	0.00848528
Africa	CentralAnatolia_LN	Argali	Kalmykia_BA	0.081804	0.081804	0.000635	3.24634	0.001169	299.559	254.255	1023	0.0251992
Africa	Iran_N	Argali	Kalmykia_BA	0.089944	0.089944	0.000345	4.8449	1e-06	662.68	553.309	1668	0.0185742
Africa	Anatolia_EP	Argali	Kalmykia_BA	-0.073679	-0.073679	0.000386	-3.749	0.000178	504.587	584.856	1585	0.0196469
Africa	France_N	Argali	Kalmykia_BA	-0.021653	-0.021653	3.9e-05	-3.483	0.000496	5318.56	5553.98	2460	0.006245
Africa	Iberia_N	Argali	Kalmykia_BA	-0.01935	-0.01935	5.6e-05	-2.59342	0.009503	5005.64	5203.19	2459	0.00748331
Africa	Scandinavia_N	Argali	Kalmykia_BA	0.093623	0.093623	7.1e-05	11.1139	0	4205.07	3485.09	2457	0.00842615
Africa	CypriotMouflon	Argali	Kalmykia_BA	-0.132353	-0.132353	5.4e-05	-17.9457	0	5010.09	6538.59	2459	0.00734847
Africa	AnatolianMouflon	Argali	Kalmykia_BA	-0.194527	-0.194527	4.5e-05	-28.9908	0	4867.86	7219.1	2459	0.0067082
Africa	Kyrgyzstan_N	Argali	Kalmykia_BA	0.137852	0.137852	0.000582	5.71479	0	361.807	274.141	1103	0.0241247
Africa	Kyrgyzstan_BA	Argali	Kalmykia_BA	0.175245	0.175245	0.0008	6.19748	0	231.846	162.703	755	0.0282843
Africa	EuropeanMouflon	Argali	Kalmykia_BA	-0.071778	-0.071778	4.3e-05	-11.005	0	5145.47	5941.25	2459	0.00655744
Africa	Asia	Argali	France_N	-0.025685	-0.025685	3e-06	-14.6577	0	197829	208260	2462	0.00173205
Africa	IranianMouflon	Argali	France_N	-0.29421	-0.29421	4e-06	-147.862	0	179848	329788	2462	0.002
Africa	Europe	Argali	France_N	0.034351	0.034351	3e-06	18.4695	0	215770	201439	2462	0.00173205
Africa	Vignei	Argali	France_N	-0.349008	-0.349008	5e-06	-159.131	0	172097	356626	2462	0.00223607
Africa	MiddleEast	Argali	France_N	-0.019348	-0.019348	4e-06	-9.8329	0	198717	206558	2462	0.002
Africa	Anatolia	Argali	France_N	0.000912	0.000912	2e-06	0.581769	0.560722	204725	204352	2462	0.00141421
Africa	Balkan_N	Argali	France_N	0.098661	0.098661	6e-06	41.2276	0	226635	185931	2462	0.00244949
Africa	WestAnatolia_N	Argali	France_N	0.074077	0.074077	1.2e-05	21.2757	0	32570.6	28077.9	2460	0.0034641
Africa	LakesDistrict_N	Argali	France_N	0.057054	0.057054	1.7e-05	13.8678	0	19508.4	17402.5	2461	0.00412311
Africa	CentralAnatolia_EN	Argali	France_N	0.022323	0.022323	8e-06	8.02774	0	129548	123890	2462	0.00282843
Africa	CentralAnatolia_LN	Argali	France_N	0.074698	0.074698	3.7e-05	12.2938	0	8113.52	6985.65	2457	0.00608276
Africa	Iran_N	Argali	France_N	0.026793	0.026793	2e-05	6.04452	0	16981.1	16094.9	2460	0.00447214
Africa	Anatolia_EP	Argali	France_N	-0.060457	-0.060457	2e-05	-13.4816	0	15093.9	17036.4	2459	0.00447214
Africa	Kalmykia_BA	Argali	France_N	0.039557	0.039557	4.6e-05	5.84159	0	5318.56	4913.79	2458	0.00678233
Africa	Iberia_N	Argali	France_N	0.148491	0.148491	8e-06	51.2345	0	211775	157013	2462	0.00282843
Africa	Scandinavia_N	Argali	France_N	0.093607	0.093607	9e-06	31.406	0	140178	116181	2462	0.003
Africa	CypriotMouflon	Argali	France_N	-0.074987	-0.074987	8e-06	-26.6038	0	204827	238036	2462	0.00282843
Africa	AnatolianMouflon	Argali	France_N	-0.142685	-0.142685	6e-06	-56.4843	0	199552	265975	2462	0.00244949
Africa	Kyrgyzstan_N	Argali	France_N	0.035577	0.035577	3.2e-05	6.29447	0	8869.44	8260.03	2460	0.00565685
Africa	Kyrgyzstan_BA	Argali	France_N	0.053815	0.053815	4.9e-05	7.70573	0	5213.66	4681.17	2459	0.007
Africa	EuropeanMouflon	Argali	France_N	0.093157	0.093157	8e-06	33.6668	0	240487	199500	2462	0.00282843
Africa	Asia	Argali	Iberia_N	-0.029051	-0.029051	5e-06	-13.4999	0	172119	182419	2462	0.00223607
Africa	IranianMouflon	Argali	Iberia_N	-0.303752	-0.303752	5e-06	-130.97	0	155171	290564	2462	0.00223607
Africa	Europe	Argali	Iberia_N	0.034033	0.034033	5e-06	14.8164	0	188120	175737	2462	0.00223607
Africa	Vignei	Argali	Iberia_N	-0.358151	-0.358151	6e-06	-143.732	0	148726	314703	2462	0.00244949
Africa	MiddleEast	Argali	Iberia_N	-0.02373	-0.02373	6e-06	-9.8377	0	172556	180945	2462	0.00244949
Africa	Anatolia	Argali	Iberia_N	-0.008945	-0.008945	4e-06	-4.65565	3e-06	176151	179331	2462	0.002
Africa	Balkan_N	Argali	Iberia_N	0.067665	0.067665	8e-06	23.5918	0	193154	168671	2462	0.00282843
Africa	WestAnatolia_N	Argali	Iberia_N	0.057049	0.057049	1.6e-05	14.1939	0	30022.6	26782	2460	0.004
Africa	LakesDistrict_N	Argali	Iberia_N	0.045944	0.045944	2.2e-05	9.73113	0	18290.5	16683.6	2461	0.00469042
Africa	CentralAnatolia_EN	Argali	Iberia_N	0.023804	0.023804	1.1e-05	7.23071	0	123924	118161	2462	0.00331662
Africa	CentralAnatolia_LN	Argali	Iberia_N	0.065228	0.065228	4.6e-05	9.57085	0	7641.91	6706.02	2458	0.00678233
Africa	Iran_N	Argali	Iberia_N	0.02679	0.02679	2.5e-05	5.3253	0	16179.8	15335.5	2460	0.005
Africa	Anatolia_EP	Argali	Iberia_N	-0.06289	-0.06289	2.6e-05	-12.2203	0	14506.6	16453.7	2458	0.00509902
Africa	Kalmykia_BA	Argali	Iberia_N	0.034181	0.034181	5.9e-05	4.46081	8e-06	5005.64	4674.75	2459	0.00768115
Africa	France_N	Argali	Iberia_N	0.139247	0.139247	9e-06	47.7373	0	211775	160006	2462	0.003
Africa	Scandinavia_N	Argali	Iberia_N	0.095786	0.095786	1.3e-05	26.7959	0	131832	108784	2462	0.00360555
Africa	CypriotMouflon	Argali	Iberia_N	-0.087644	-0.087644	1.1e-05	-26.2292	0	176741	210698	2462	0.00331662
Africa	AnatolianMouflon	Argali	Iberia_N	-0.154296	-0.154296	9e-06	-51.0639	0	171668	234308	2462	0.003
Africa	Kyrgyzstan_N	Argali	Iberia_N	0.03038	0.03038	4e-05	4.81265	1e-06	8237.03	7751.31	2460	0.00632456
Africa	Kyrgyzstan_BA	Argali	Iberia_N	0.040289	0.040289	6.1e-05	5.14096	0	4775	4405.14	2458	0.00781025
Africa	EuropeanMouflon	Argali	Iberia_N	0.139098	0.139098	1.4e-05	37.7416	0	221273	167233	2462	0.00374166
Africa	Asia	Argali	Scandinavia_N	0.013275	0.013275	5e-06	5.72117	0	133317	129824	2462	0.00223607
Africa	IranianMouflon	Argali	Scandinavia_N	-0.334358	-0.334358	6e-06	-139.659	0	110046	220601	2462	0.00244949
Africa	Europe	Argali	Scandinavia_N	0.045221	0.045221	6e-06	19.0308	0	140055	127936	2462	0.00244949
Africa	Vignei	Argali	Scandinavia_N	-0.38888	-0.38888	6e-06	-154.341	0	105477	239716	2462	0.00244949
Africa	MiddleEast	Argali	Scandinavia_N	0.003401	0.003401	7e-06	1.30741	0.191072	131469	130578	2462	0.00264575
Africa	Anatolia	Argali	Scandinavia_N	0.017702	0.017702	4e-06	8.61014	0	133868	129211	2462	0.002
Africa	Balkan_N	Argali	Scandinavia_N	0.014141	0.014141	9e-06	4.59223	4e-06	135232	131461	2462	0.003
Africa	WestAnatolia_N	Argali	Scandinavia_N	0.029612	0.029612	2.1e-05	6.53222	0	22452	21160.5	2460	0.00458258
Africa	LakesDistrict_N	Argali	Scandinavia_N	0.019264	0.019264	2.9e-05	3.59201	0.000328	13583.6	13070.1	2460	0.00538516
Africa	CentralAnatolia_EN	Argali	Scandinavia_N	-0.007776	-0.007776	1.2e-05	-2.22843	0.025852	90126.6	91539.3	2461	0.0034641
Africa	CentralAnatolia_LN	Argali	Scandinavia_N	0.054712	0.054712	6e-05	7.05987	0	5866.17	5257.57	2458	0.00774597
Africa	Iran_N	Argali	Scandinavia_N	0.05891	0.05891	3.1e-05	10.54	0	12854.5	11424.3	2460	0.00556776
Africa	Anatolia_EP	Argali	Scandinavia_N	-0.080271	-0.080271	3.3e-05	-14.0644	0	10945.8	12856.4	2459	0.00574456
Africa	Kalmykia_BA	Argali	Scandinavia_N	0.105758	0.105758	7.3e-05	12.3671	0	4205.07	3400.7	2456	0.008544
Africa	France_N	Argali	Scandinavia_N	0.038027	0.038027	1e-05	11.9077	0	140178	129907	2462	0.00316228
Africa	Iberia_N	Argali	Scandinavia_N	0.048551	0.048551	1.4e-05	13.0577	0	131832	119623	2462	0.00374166
Africa	CypriotMouflon	Argali	Scandinavia_N	-0.120013	-0.120013	1.2e-05	-35.3665	0	125371	159567	2462	0.0034641
Africa	AnatolianMouflon	Argali	Scandinavia_N	-0.187952	-0.187952	1e-05	-60.6414	0	121421	177628	2462	0.00316228
Africa	Kyrgyzstan_N	Argali	Scandinavia_N	0.057344	0.057344	5e-05	8.13012	0	6574.41	5861.29	2460	0.00707107
Africa	Kyrgyzstan_BA	Argali	Scandinavia_N	0.089083	0.089083	8.1e-05	9.87601	0	3774.42	3156.96	2450	0.009
Africa	EuropeanMouflon	Argali	Scandinavia_N	-0.012324	-0.012324	1.1e-05	-3.69007	0.000224	136100	139496	2462	0.00331662
Africa	Asia	Argali	CypriotMouflon	-0.003816	-0.003816	4e-06	-1.87555	0.060717	215201	216850	2462	0.002
Africa	IranianMouflon	Argali	CypriotMouflon	-0.21488	-0.21488	5e-06	-94.7701	0	214399	331757	2462	0.00223607
Africa	Europe	Argali	CypriotMouflon	0.008386	0.008386	4e-06	4.09656	4.2e-05	221470	217787	2462	0.002
Africa	Vignei	Argali	CypriotMouflon	-0.286938	-0.286938	6e-06	-121.773	0	199908	360795	2462	0.00244949
Africa	MiddleEast	Argali	CypriotMouflon	0.007654	0.007654	5e-06	3.37852	0.000729	218913	215587	2462	0.00223607
Africa	Anatolia	Argali	CypriotMouflon	0.042502	0.042502	3e-06	23.5527	0	232272	213333	2462	0.00173205
Africa	Balkan_N	Argali	CypriotMouflon	0.006149	0.006149	6e-06	2.55989	0.010471	198898	196467	2462	0.00244949
Africa	WestAnatolia_N	Argali	CypriotMouflon	0.015587	0.015587	1.4e-05	4.14729	3.4e-05	29335.3	28434.9	2460	0.00374166
Africa	LakesDistrict_N	Argali	CypriotMouflon	0.009054	0.009054	2e-05	2.01991	0.043393	17943.2	17621.1	2460	0.00447214
Africa	CentralAnatolia_EN	Argali	CypriotMouflon	0.006934	0.006934	8e-06	2.38183	0.017227	124123	122414	2461	0.00282843
Africa	CentralAnatolia_LN	Argali	CypriotMouflon	0.032216	0.032216	4.4e-05	4.85003	1e-06	7480.8	7013.84	2458	0.00663325
Africa	Iran_N	Argali	CypriotMouflon	0.015063	0.015063	2.2e-05	3.23035	0.001236	16210.3	15729.2	2460	0.00469042
Africa	Anatolia_EP	Argali	CypriotMouflon	-0.023168	-0.023168	2.5e-05	-4.63879	4e-06	15482.9	16217.4	2459	0.005
Africa	Kalmykia_BA	Argali	CypriotMouflon	0.007642	0.007642	5.7e-05	1.01002	0.312487	5010.09	4934.09	2458	0.00754983
Africa	France_N	Argali	CypriotMouflon	0.012673	0.012673	6e-06	5.13766	0	204827	199700	2462	0.00244949
Africa	Iberia_N	Argali	CypriotMouflon	0.009873	0.009873	9e-06	3.21844	0.001289	176741	173286	2462	0.003
Africa	Scandinavia_N	Argali	CypriotMouflon	0.021438	0.021438	9e-06	6.99803	0	125371	120108	2462	0.003
Africa	AnatolianMouflon	Argali	CypriotMouflon	-0.048108	-0.048108	8e-06	-16.6577	0	240162	264437	2462	0.00282843
Africa	Kyrgyzstan_N	Argali	CypriotMouflon	0.016883	0.016883	3.8e-05	2.74691	0.006016	8500.13	8217.88	2460	0.00616441
Africa	Kyrgyzstan_BA	Argali	CypriotMouflon	0.023232	0.023232	5.9e-05	3.03005	0.002445	4874.46	4653.11	2458	0.00768115
Africa	EuropeanMouflon	Argali	CypriotMouflon	-0.003019	-0.003019	9e-06	-1.02057	0.307458	225307	226671	2462	0.003
Africa	Asia	Argali	AnatolianMouflon	-0.003607	-0.003607	3e-06	-2.11233	0.034658	215375	216934	2462	0.00173205
Africa	IranianMouflon	Argali	AnatolianMouflon	-0.160197	-0.160197	4e-06	-77.7249	0	232107	320658	2462	0.002
Africa	Europe	Argali	AnatolianMouflon	0.008592	0.008592	3e-06	4.82162	1e-06	221591	217816	2462	0.00173205
Africa	Vignei	Argali	AnatolianMouflon	-0.233659	-0.233659	5e-06	-102.468	0	217563	350234	2462	0.00223607
Africa	MiddleEast	Argali	AnatolianMouflon	0.007203	0.007203	4e-06	3.71758	0.000201	217696	214582	2462	0.002
Africa	Anatolia	Argali	AnatolianMouflon	0.023729	0.023729	2e-06	15.4421	0	224363	213962	2462	0.00141421
Africa	Balkan_N	Argali	AnatolianMouflon	0.005299	0.005299	4e-06	2.59782	0.009382	194074	192029	2462	0.002
Africa	WestAnatolia_N	Argali	AnatolianMouflon	0.018794	0.018794	1.2e-05	5.46	0	28636.9	27580.4	2461	0.0034641
Africa	LakesDistrict_N	Argali	AnatolianMouflon	0.016873	0.016873	1.8e-05	4.00944	6.1e-05	17455.1	16875.8	2461	0.00424264
Africa	CentralAnatolia_EN	Argali	AnatolianMouflon	0.008771	0.008771	6e-06	3.57343	0.000352	120928	118825	2462	0.00244949
Africa	CentralAnatolia_LN	Argali	AnatolianMouflon	0.026289	0.026289	4.1e-05	4.1187	3.8e-05	7173.43	6805.92	2458	0.00640312
Africa	Iran_N	Argali	AnatolianMouflon	0.008922	0.008922	2e-05	1.99232	0.046336	15665.9	15388.8	2460	0.00447214
Africa	Anatolia_EP	Argali	AnatolianMouflon	0.016601	0.016601	2.2e-05	3.53846	0.000402	15692.3	15179.8	2459	0.00469042
Africa	Kalmykia_BA	Argali	AnatolianMouflon	0.01862	0.01862	5.3e-05	2.56636	0.010277	4867.86	4689.89	2459	0.00728011
Africa	France_N	Argali	AnatolianMouflon	0.008875	0.008875	4e-06	4.32138	1.6e-05	199552	196041	2462	0.002
Africa	Iberia_N	Argali	AnatolianMouflon	0.00804	0.00804	7e-06	3.09607	0.001961	171668	168929	2462	0.00264575
Africa	Scandinavia_N	Argali	AnatolianMouflon	0.017914	0.017914	7e-06	6.74162	0	121421	117147	2460	0.00264575
Africa	CypriotMouflon	Argali	AnatolianMouflon	0.020597	0.020597	7e-06	7.72832	0	240162	230468	2462	0.00264575
Africa	Kyrgyzstan_N	Argali	AnatolianMouflon	0.008577	0.008577	3.4e-05	1.46028	0.144212	8094.47	7956.81	2460	0.00583095
Africa	Kyrgyzstan_BA	Argali	AnatolianMouflon	0.005867	0.005867	5.7e-05	0.777465	0.436885	4619.96	4566.07	2458	0.00754983
Africa	EuropeanMouflon	Argali	AnatolianMouflon	-0.000611	-0.000611	6e-06	-0.249288	0.803138	225430	225706	2462	0.00244949
Africa	Asia	Argali	Kyrgyzstan_N	0.043287	0.043287	1.6e-05	10.9666	0	8979.92	8234.75	2458	0.004
Africa	IranianMouflon	Argali	Kyrgyzstan_N	-0.302237	-0.302237	1.9e-05	-69.5317	0	7407.92	13825.4	2458	0.0043589
Africa	Europe	Argali	Kyrgyzstan_N	0.002434	0.002434	1.6e-05	0.612089	0.540479	8620.46	8578.59	2458	0.004
Africa	Vignei	Argali	Kyrgyzstan_N	-0.358792	-0.358792	2.1e-05	-78.7725	0	7119.48	15087	2458	0.00458258
Africa	MiddleEast	Argali	Kyrgyzstan_N	0.02676	0.02676	2.1e-05	5.8354	0	8790.78	8332.56	2458	0.00458258
Africa	Anatolia	Argali	Kyrgyzstan_N	0.035116	0.035116	1.4e-05	9.53418	0	8856.51	8255.6	2458	0.00374166
Africa	Balkan_N	Argali	Kyrgyzstan_N	0.003181	0.003181	2.8e-05	0.600437	0.548215	8700.76	8645.57	2458	0.0052915
Africa	WestAnatolia_N	Argali	Kyrgyzstan_N	0.045788	0.045788	0.000158	3.64127	0.000271	1627.74	1485.2	2290	0.0125698
Africa	LakesDistrict_N	Argali	Kyrgyzstan_N	0.069513	0.069513	0.000228	4.60487	4e-06	1121.7	975.89	2026	0.0150997
Africa	CentralAnatolia_EN	Argali	Kyrgyzstan_N	0.004896	0.004896	4.7e-05	0.712235	0.476319	6175.67	6115.5	2458	0.00685565
Africa	CentralAnatolia_LN	Argali	Kyrgyzstan_N	0.067612	0.067612	0.000437	3.2336	0.001222	480.094	419.285	1366	0.0209045
Africa	Iran_N	Argali	Kyrgyzstan_N	0.185977	0.185977	0.000226	12.3801	0	1045.33	717.483	1932	0.0150333
Africa	Anatolia_EP	Argali	Kyrgyzstan_N	-0.006657	-0.006657	0.000275	-0.40116	0.688303	879.247	891.032	1884	0.0165831
Africa	Kalmykia_BA	Argali	Kyrgyzstan_N	0.196833	0.196833	0.000561	8.30913	0	361.807	242.8	1076	0.0236854
Africa	France_N	Argali	Kyrgyzstan_N	0.015651	0.015651	2.7e-05	3.02719	0.002468	8869.44	8596.09	2458	0.00519615
Africa	Iberia_N	Argali	Kyrgyzstan_N	0.011568	0.011568	3.7e-05	1.8935	0.058291	8237.03	8048.63	2458	0.00608276
Africa	Scandinavia_N	Argali	Kyrgyzstan_N	0.095066	0.095066	4.8e-05	13.7473	0	6574.41	5432.92	2457	0.0069282
Africa	CypriotMouflon	Argali	Kyrgyzstan_N	-0.084947	-0.084947	3.6e-05	-14.115	0	8500.13	10078.3	2458	0.006
Africa	AnatolianMouflon	Argali	Kyrgyzstan_N	-0.156715	-0.156715	3.2e-05	-27.7315	0	8094.47	11103	2458	0.00565685
Africa	Kyrgyzstan_BA	Argali	Kyrgyzstan_N	0.181636	0.181636	0.00048	8.29483	0	456.215	315.96	1179	0.0219089
Africa	EuropeanMouflon	Argali	Kyrgyzstan_N	-0.038614	-0.038614	2.8e-05	-7.26556	0	8563.78	9251.72	2458	0.0052915
Africa	Asia	Argali	Kyrgyzstan_BA	0.045931	0.045931	2.4e-05	9.33881	0	5338.88	4869.98	2457	0.00489898
Africa	IranianMouflon	Argali	Kyrgyzstan_BA	-0.321786	-0.321786	2.8e-05	-60.9404	0	4246.82	8276.72	2458	0.0052915
Africa	Europe	Argali	Kyrgyzstan_BA	0.007363	0.007363	2.6e-05	1.45659	0.14523	5127.92	5052.95	2457	0.00509902
Africa	Vignei	Argali	Kyrgyzstan_BA	-0.377163	-0.377163	3.1e-05	-67.2658	0	4052.09	8959.63	2458	0.00556776
Africa	MiddleEast	Argali	Kyrgyzstan_BA	0.0255	0.0255	3.3e-05	4.4447	9e-06	5188.57	4930.54	2458	0.00574456
Africa	Anatolia	Argali	Kyrgyzstan_BA	0.028869	0.028869	2.1e-05	6.34154	0	5209.41	4917.07	2457	0.00458258
Africa	Balkan_N	Argali	Kyrgyzstan_BA	-0.003924	-0.003924	4.6e-05	-0.578612	0.562851	5078.95	5118.96	2457	0.00678233
Africa	WestAnatolia_N	Argali	Kyrgyzstan_BA	0.053838	0.053838	0.000238	3.48854	0.000486	993.704	892.172	1961	0.0154272
Africa	LakesDistrict_N	Argali	Kyrgyzstan_BA	0.046856	0.046856	0.000323	2.60644	0.009149	684.696	623.403	1654	0.0179722
Africa	CentralAnatolia_EN	Argali	Kyrgyzstan_BA	-0.023433	-0.023433	7.5e-05	-2.69724	0.006992	3523.3	3692.39	2443	0.00866025
Africa	CentralAnatolia_LN	Argali	Kyrgyzstan_BA	0.151861	0.151861	0.000646	5.97519	0	317.551	233.819	971	0.0254165
Africa	Iran_N	Argali	Kyrgyzstan_BA	0.130638	0.130638	0.000386	6.65346	0	602.136	462.99	1499	0.0196469
Africa	Anatolia_EP	Argali	Kyrgyzstan_BA	0.029896	0.029896	0.000396	1.50268	0.132921	563.278	530.576	1504	0.0198997
Africa	Kalmykia_BA	Argali	Kyrgyzstan_BA	0.179668	0.179668	0.000779	6.43591	0	231.846	161.224	773	0.0279106
Africa	France_N	Argali	Kyrgyzstan_BA	0.0064	0.0064	4.2e-05	0.992655	0.320878	5213.66	5147.35	2457	0.00648074
Africa	Iberia_N	Argali	Kyrgyzstan_BA	0.000976	0.000976	5.6e-05	0.130102	0.896486	4775	4765.69	2457	0.00748331
Africa	Scandinavia_N	Argali	Kyrgyzstan_BA	0.081569	0.081569	7.6e-05	9.37987	0	3774.42	3205.11	2450	0.0087178
Africa	CypriotMouflon	Argali	Kyrgyzstan_BA	-0.107143	-0.107143	5.5e-05	-14.4703	0	4874.46	6044.33	2457	0.0074162
Africa	AnatolianMouflon	Argali	Kyrgyzstan_BA	-0.187917	-0.187917	5e-05	-26.5726	0	4619.96	6758.1	2457	0.00707107
Africa	Kyrgyzstan_N	Argali	Kyrgyzstan_BA	0.135715	0.135715	0.000492	6.11582	0	456.215	347.182	1179	0.0221811
Africa	EuropeanMouflon	Argali	Kyrgyzstan_BA	-0.065055	-0.065055	4.6e-05	-9.61756	0	4926.36	5611.92	2457	0.00678233
Africa	Asia	Argali	EuropeanMouflon	-0.028788	-0.028788	4e-06	-13.9392	0	224488	237796	2462	0.002
Africa	IranianMouflon	Argali	EuropeanMouflon	-0.288638	-0.288638	5e-06	-131.418	0	205697	372623	2462	0.00223607
Africa	Europe	Argali	EuropeanMouflon	0.032827	0.032827	5e-06	15.363	0	245140	229557	2462	0.00223607
Africa	Vignei	Argali	EuropeanMouflon	-0.344214	-0.344214	6e-06	-144.77	0	196026	401809	2462	0.00244949
Africa	MiddleEast	Argali	EuropeanMouflon	-0.025201	-0.025201	5e-06	-10.8032	0	224196	235788	2462	0.00223607
Africa	Anatolia	Argali	EuropeanMouflon	-0.013397	-0.013397	3e-06	-7.35817	0	227917	234107	2462	0.00173205
Africa	Balkan_N	Argali	EuropeanMouflon	0.036407	0.036407	6e-06	14.3849	0	218026	202709	2462	0.00244949
Africa	WestAnatolia_N	Argali	EuropeanMouflon	0.027275	0.027275	1.3e-05	7.50476	0	31399.9	29732.5	2461	0.00360555
Africa	LakesDistrict_N	Argali	EuropeanMouflon	0.010783	0.010783	1.8e-05	2.53574	0.011221	18816.4	18415	2462	0.00424264
Africa	CentralAnatolia_EN	Argali	EuropeanMouflon	-0.011275	-0.011275	8e-06	-3.88663	0.000102	127707	130619	2462	0.00282843
Africa	CentralAnatolia_LN	Argali	EuropeanMouflon	0.027154	0.027154	4.1e-05	4.26022	2e-05	7777.06	7365.88	2458	0.00640312
Africa	Iran_N	Argali	EuropeanMouflon	-0.007814	-0.007814	2e-05	-1.73121	0.083415	16550.4	16811.1	2460	0.00447214
Africa	Anatolia_EP	Argali	EuropeanMouflon	-0.093835	-0.093835	2.2e-05	-20.2055	0	14784	17845.8	2459	0.00469042
Africa	Kalmykia_BA	Argali	EuropeanMouflon	-0.009346	-0.009346	4.8e-05	-1.34939	0.17721	5145.47	5242.55	2459	0.0069282
Africa	France_N	Argali	EuropeanMouflon	0.099723	0.099723	7e-06	36.4933	0	240487	196872	2462	0.00264575
Africa	Iberia_N	Argali	EuropeanMouflon	0.156921	0.156921	1.3e-05	43.6955	0	221273	161248	2462	0.00360555
Africa	Scandinavia_N	Argali	EuropeanMouflon	0.048913	0.048913	1e-05	15.3274	0	136100	123407	2462	0.00316228
Africa	CypriotMouflon	Argali	EuropeanMouflon	-0.081321	-0.081321	1e-05	-25.7324	0	225307	265195	2462	0.00316228
Africa	AnatolianMouflon	Argali	EuropeanMouflon	-0.14357	-0.14357	8e-06	-49.9023	0	225430	301011	2462	0.00282843
Africa	Kyrgyzstan_N	Argali	EuropeanMouflon	-0.01422	-0.01422	3.2e-05	-2.52789	0.011475	8563.78	8810.86	2461	0.00565685
Africa	Kyrgyzstan_BA	Argali	EuropeanMouflon	-0.014256	-0.014256	5e-05	-2.01606	0.043794	4926.36	5068.85	2457	0.00707107
Africa	Asia	Vignei	MiddleEast	0.034376	0.034376	3e-06	18.7633	0	243278	227108	2462	0.00173205
Africa	IranianMouflon	Vignei	MiddleEast	-0.340902	-0.340902	5e-06	-157.789	0	188344	383177	2462	0.00223607
Africa	Europe	Vignei	MiddleEast	-0.021514	-0.021514	4e-06	-11.2278	0	230928	241083	2462	0.002
Africa	Argali	Vignei	MiddleEast	-0.388661	-0.388661	5e-06	-173.206	0	188204	427507	2462	0.00223607
Africa	Anatolia	Vignei	MiddleEast	0.049969	0.049969	3e-06	29.0211	0	249164	225448	2462	0.00173205
Africa	Balkan_N	Vignei	MiddleEast	-0.098453	-0.098453	5e-06	-42.9866	0	184093	224301	2462	0.00223607
Africa	WestAnatolia_N	Vignei	MiddleEast	-0.100198	-0.100198	1e-05	-32.2224	0	26996.4	33008.8	2461	0.00316228
Africa	LakesDistrict_N	Vignei	MiddleEast	-0.101485	-0.101485	1.3e-05	-28.472	0	16437.7	20150.9	2462	0.00360555
Africa	CentralAnatolia_EN	Vignei	MiddleEast	-0.100535	-0.100535	7e-06	-38.3234	0	114596	140214	2462	0.00264575
Africa	CentralAnatolia_LN	Vignei	MiddleEast	-0.080163	-0.080163	2.6e-05	-15.8674	0	6907.08	8110.96	2458	0.00509902
Africa	Iran_N	Vignei	MiddleEast	-0.019674	-0.019674	1.5e-05	-5.13322	0	16499.7	17162	2461	0.00387298
Africa	Anatolia_EP	Vignei	MiddleEast	-0.174795	-0.174795	1.5e-05	-44.5358	0	13335.4	18984.8	2459	0.00387298
Africa	Kalmykia_BA	Vignei	MiddleEast	0.024192	0.024192	3.3e-05	4.19889	2.7e-05	5353.37	5100.47	2460	0.00574456
Africa	France_N	Vignei	MiddleEast	-0.086818	-0.086818	5e-06	-37.0198	0	191449	227852	2462	0.00223607
Africa	Iberia_N	Vignei	MiddleEast	-0.082666	-0.082666	8e-06	-29.9129	0	166132	196074	2462	0.00282843
Africa	Scandinavia_N	Vignei	MiddleEast	-0.022431	-0.022431	8e-06	-7.96514	0	126092	131878	2462	0.00282843
Africa	CypriotMouflon	Vignei	MiddleEast	-0.134695	-0.134695	8e-06	-47.5448	0	211180	276925	2462	0.00282843
Africa	AnatolianMouflon	Vignei	MiddleEast	-0.196491	-0.196491	7e-06	-76.8823	0	209377	311781	2462	0.00264575
Africa	Kyrgyzstan_N	Vignei	MiddleEast	-0.028796	-0.028796	2.3e-05	-5.98194	0	8458.2	8959.76	2461	0.00479583
Africa	Kyrgyzstan_BA	Vignei	MiddleEast	0.007316	0.007316	3.5e-05	1.24069	0.214722	5071.15	4997.48	2460	0.00591608
Africa	EuropeanMouflon	Vignei	MiddleEast	-0.093764	-0.093764	7e-06	-35.7305	0	216533	261341	2462	0.00264575
Africa	Asia	Vignei	Anatolia	0.029373	0.029373	2e-06	19.407	0	242496	228657	2462	0.00141421
Africa	IranianMouflon	Vignei	Anatolia	-0.329332	-0.329332	4e-06	-165.3	0	192528	381611	2462	0.002
Africa	Europe	Vignei	Anatolia	-0.002906	-0.002906	3e-06	-1.80942	0.070386	237217	238599	2462	0.00173205
Africa	Argali	Vignei	Anatolia	-0.386003	-0.386003	4e-06	-186.961	0	188924	426467	2462	0.002
Africa	MiddleEast	Vignei	Anatolia	0.050775	0.050775	3e-06	28.782	0	249164	225084	2462	0.00173205
Africa	Balkan_N	Vignei	Anatolia	-0.077439	-0.077439	4e-06	-38.5303	0	189325	221108	2462	0.002
Africa	WestAnatolia_N	Vignei	Anatolia	-0.080881	-0.080881	7e-06	-30.0136	0	27595.6	32452.3	2462	0.00264575
Africa	LakesDistrict_N	Vignei	Anatolia	-0.087398	-0.087398	1e-05	-27.3878	0	16681.5	19876.6	2462	0.00316228
Africa	CentralAnatolia_EN	Vignei	Anatolia	-0.089673	-0.089673	5e-06	-38.7315	0	116004	138858	2462	0.00223607
Africa	CentralAnatolia_LN	Vignei	Anatolia	-0.065026	-0.065026	2.1e-05	-14.2142	0	7006.51	7981.09	2458	0.00458258
Africa	Iran_N	Vignei	Anatolia	-0.015926	-0.015926	1.2e-05	-4.65339	3e-06	16501.9	17036	2461	0.0034641
Africa	Anatolia_EP	Vignei	Anatolia	-0.163478	-0.163478	1.2e-05	-46.862	0	13494	18768.2	2459	0.0034641
Africa	Kalmykia_BA	Vignei	Anatolia	0.028391	0.028391	2.6e-05	5.58714	0	5368.51	5072.1	2460	0.00509902
Africa	France_N	Vignei	Anatolia	-0.063636	-0.063636	4e-06	-30.9175	0	197519	224366	2462	0.002
Africa	Iberia_N	Vignei	Anatolia	-0.064126	-0.064126	6e-06	-26.894	0	169861	193139	2462	0.00244949
Africa	Scandinavia_N	Vignei	Anatolia	-0.003763	-0.003763	6e-06	-1.5785	0.11445	128672	129645	2462	0.00244949
Africa	CypriotMouflon	Vignei	Anatolia	-0.097892	-0.097892	6e-06	-39.4773	0	225037	273877	2462	0.00244949
Africa	AnatolianMouflon	Vignei	Anatolia	-0.178466	-0.178466	5e-06	-77.7879	0	216070	309946	2462	0.00223607
Africa	Kyrgyzstan_N	Vignei	Anatolia	-0.021716	-0.021716	1.9e-05	-4.96159	1e-06	8512.11	8890.01	2461	0.0043589
Africa	Kyrgyzstan_BA	Vignei	Anatolia	0.014924	0.014924	2.8e-05	2.84227	0.004479	5088.79	4939.13	2460	0.0052915
Africa	EuropeanMouflon	Vignei	Anatolia	-0.079755	-0.079755	5e-06	-34.6862	0	220519	258742	2462	0.00223607
Africa	Asia	Vignei	Balkan_N	-0.016138	-0.016138	3e-06	-10.0941	0	183255	189267	2462	0.00173205
Africa	IranianMouflon	Vignei	Balkan_N	-0.286745	-0.286745	4e-06	-145.516	0	165425	298434	2462	0.002
Africa	Europe	Vignei	Balkan_N	0.0294	0.0294	3e-06	17.7884	0	196650	185417	2462	0.00173205
Africa	Argali	Vignei	Balkan_N	-0.335908	-0.335908	4e-06	-158.977	0	167828	337608	2462	0.002
Africa	MiddleEast	Vignei	Balkan_N	-0.010607	-0.010607	3e-06	-5.80154	0	184093	188040	2462	0.00173205
Africa	Anatolia	Vignei	Balkan_N	0.008541	0.008541	2e-06	5.80883	0	189325	186118	2462	0.00141421
Africa	WestAnatolia_N	Vignei	Balkan_N	0.084415	0.084415	1.1e-05	25.9544	0	31068.3	26231.3	2461	0.00331662
Africa	LakesDistrict_N	Vignei	Balkan_N	0.078786	0.078786	1.5e-05	20.5276	0	18721.7	15987.2	2462	0.00387298
Africa	CentralAnatolia_EN	Vignei	Balkan_N	0.036427	0.036427	7e-06	13.8522	0	123038	114389	2462	0.00264575
Africa	CentralAnatolia_LN	Vignei	Balkan_N	0.082549	0.082549	3e-05	15.1819	0	7765.13	6580.88	2458	0.00547723
Africa	Iran_N	Vignei	Balkan_N	0.028563	0.028563	1.6e-05	7.07094	0	15943.2	15057.7	2460	0.004
Africa	Anatolia_EP	Vignei	Balkan_N	-0.048331	-0.048331	1.8e-05	-11.4562	0	14339.3	15795.8	2460	0.00424264
Africa	Kalmykia_BA	Vignei	Balkan_N	0.040448	0.040448	3.7e-05	6.61017	0	5010.68	4621.09	2459	0.00608276
Africa	France_N	Vignei	Balkan_N	0.12317	0.12317	5e-06	54.7536	0	219351	171242	2462	0.00223607
Africa	Iberia_N	Vignei	Balkan_N	0.099787	0.099787	7e-06	37.2355	0	186390	152566	2462	0.00264575
Africa	Scandinavia_N	Vignei	Balkan_N	0.081863	0.081863	7e-06	30.0745	0	129595	109982	2462	0.00264575
Africa	CypriotMouflon	Vignei	Balkan_N	-0.060231	-0.060231	7e-06	-23.0838	0	190719	215166	2462	0.00264575
Africa	AnatolianMouflon	Vignei	Balkan_N	-0.126557	-0.126557	6e-06	-52.9486	0	185589	239370	2462	0.00244949
Africa	Kyrgyzstan_N	Vignei	Balkan_N	0.038219	0.038219	2.8e-05	7.23611	0	8338.15	7724.25	2461	0.0052915
Africa	Kyrgyzstan_BA	Vignei	Balkan_N	0.063102	0.063102	4.1e-05	9.9009	0	4904.6	4322.36	2459	0.00640312
Africa	EuropeanMouflon	Vignei	Balkan_N	0.056929	0.056929	5e-06	24.311	0	210952	188227	2462	0.00223607
Africa	Asia	Vignei	WestAnatolia_N	-0.012372	-0.012372	5e-06	-5.34713	0	26934.5	27609.3	2461	0.00223607
Africa	IranianMouflon	Vignei	WestAnatolia_N	-0.292321	-0.292321	7e-06	-109.046	0	24167.4	44133.2	2462	0.00264575
Africa	Europe	Vignei	WestAnatolia_N	0.019998	0.019998	5e-06	8.95451	0	28357.6	27245.7	2462	0.00223607
Africa	Argali	Vignei	WestAnatolia_N	-0.349793	-0.349793	9e-06	-115.288	0	24220.2	50279.7	2462	0.003
Africa	MiddleEast	Vignei	WestAnatolia_N	-0.009946	-0.009946	7e-06	-3.76291	0.000168	26996.4	27538.8	2462	0.00264575
Africa	Anatolia	Vignei	WestAnatolia_N	0.007151	0.007151	5e-06	3.33758	0.000845	27595.6	27203.7	2461	0.00223607
Africa	Balkan_N	Vignei	WestAnatolia_N	0.089198	0.089198	1e-05	28.1818	0	31068.3	25979.7	2462	0.00316228
Africa	LakesDistrict_N	Vignei	WestAnatolia_N	0.112362	0.112362	7.4e-05	13.0375	0	3641.25	2905.62	2458	0.00860233
Africa	CentralAnatolia_EN	Vignei	WestAnatolia_N	0.061437	0.061437	1.6e-05	15.5315	0	21516.9	19026.1	2462	0.004
Africa	CentralAnatolia_LN	Vignei	WestAnatolia_N	0.137006	0.137006	0.000145	11.3644	0	1536.78	1166.43	2356	0.0120416
Africa	Iran_N	Vignei	WestAnatolia_N	0.074809	0.074809	7.6e-05	8.56412	0	3057.08	2631.52	2448	0.0087178
Africa	Anatolia_EP	Vignei	WestAnatolia_N	-0.027812	-0.027812	8.7e-05	-2.98944	0.002795	2708.26	2863.21	2450	0.00932738
Africa	Kalmykia_BA	Vignei	WestAnatolia_N	0.084506	0.084506	0.000197	6.0245	0	962.267	812.305	2193	0.0140357
Africa	France_N	Vignei	WestAnatolia_N	0.091653	0.091653	1e-05	29.5383	0	31289.9	26035.8	2462	0.00316228
Africa	Iberia_N	Vignei	WestAnatolia_N	0.085565	0.085565	1.4e-05	22.8332	0	28941.5	24379.1	2462	0.00374166
Africa	Scandinavia_N	Vignei	WestAnatolia_N	0.091254	0.091254	1.7e-05	22.3917	0	21378.7	17803.2	2460	0.00412311
Africa	CypriotMouflon	Vignei	WestAnatolia_N	-0.060602	-0.060602	1.4e-05	-16.3889	0	28068.5	31690	2462	0.00374166
Africa	AnatolianMouflon	Vignei	WestAnatolia_N	-0.124489	-0.124489	1.1e-05	-36.8991	0	27170.9	34897.8	2461	0.00331662
Africa	Kyrgyzstan_N	Vignei	WestAnatolia_N	0.052084	0.052084	0.000136	4.45883	8e-06	1557.57	1403.35	2363	0.0116619
Africa	Kyrgyzstan_BA	Vignei	WestAnatolia_N	0.112055	0.112055	0.000201	7.90861	0	975.654	779.033	2101	0.0141774
Africa	EuropeanMouflon	Vignei	WestAnatolia_N	0.039648	0.039648	1.1e-05	12.2113	0	30139.4	27840.6	2462	0.00331662
Africa	Asia	Vignei	LakesDistrict_N	-0.008126	-0.008126	7e-06	-3.10803	0.001883	16400.3	16669	2462	0.00264575
Africa	IranianMouflon	Vignei	LakesDistrict_N	-0.284382	-0.284382	9e-06	-93.5281	0	14830.4	26617.4	2462	0.003
Africa	Europe	Vignei	LakesDistrict_N	0.014473	0.014473	7e-06	5.30955	0	17084.2	16596.7	2462	0.00264575
Africa	Argali	Vignei	LakesDistrict_N	-0.341911	-0.341911	1.2e-05	-97.0704	0	14939.7	30463.6	2462	0.0034641
Africa	MiddleEast	Vignei	LakesDistrict_N	-0.004455	-0.004455	9e-06	-1.45021	0.147	16437.7	16584.8	2462	0.003
Africa	Anatolia	Vignei	LakesDistrict_N	0.006446	0.006446	6e-06	2.62433	0.008682	16681.5	16467.8	2462	0.00244949
Africa	Balkan_N	Vignei	LakesDistrict_N	0.084145	0.084145	1.3e-05	23.4634	0	18721.7	15815.6	2462	0.00360555
Africa	WestAnatolia_N	Vignei	LakesDistrict_N	0.119405	0.119405	7e-05	14.2573	0	3641.25	2864.43	2457	0.0083666
Africa	CentralAnatolia_EN	Vignei	LakesDistrict_N	0.060403	0.060403	2.2e-05	12.7566	0	12981.2	11502.4	2462	0.00469042
Africa	CentralAnatolia_LN	Vignei	LakesDistrict_N	0.151613	0.151613	0.000204	10.6184	0	984.942	725.602	2134	0.0142829
Africa	Iran_N	Vignei	LakesDistrict_N	0.077894	0.077894	0.000116	7.22585	0	1879.74	1608.06	2416	0.0107703
Africa	Anatolia_EP	Vignei	LakesDistrict_N	0.000964	0.000964	0.000126	0.085939	0.931515	1707.47	1704.19	2403	0.011225
Africa	Kalmykia_BA	Vignei	LakesDistrict_N	0.090078	0.090078	0.000273	5.45021	0	597.861	499.053	1868	0.0165227
Africa	France_N	Vignei	LakesDistrict_N	0.081517	0.081517	1.3e-05	22.3295	0	18705.8	15885.9	2462	0.00360555
Africa	Iberia_N	Vignei	LakesDistrict_N	0.085023	0.085023	1.8e-05	19.8194	0	17593	14835.8	2462	0.00424264
Africa	Scandinavia_N	Vignei	LakesDistrict_N	0.094512	0.094512	2.4e-05	19.1154	0	12994.9	10750.6	2461	0.00489898
Africa	CypriotMouflon	Vignei	LakesDistrict_N	-0.052426	-0.052426	1.7e-05	-12.8591	0	17179.3	19080.2	2462	0.00412311
Africa	AnatolianMouflon	Vignei	LakesDistrict_N	-0.117148	-0.117148	1.6e-05	-29.5958	0	16609.4	21017.3	2462	0.004
Africa	Kyrgyzstan_N	Vignei	LakesDistrict_N	0.115815	0.115815	0.00019	8.41173	0	1084.01	858.981	2151	0.013784
Africa	Kyrgyzstan_BA	Vignei	LakesDistrict_N	0.101773	0.101773	0.000258	6.33045	0	670.918	546.97	1833	0.0160624
Africa	EuropeanMouflon	Vignei	LakesDistrict_N	0.03074	0.03074	1.4e-05	8.07613	0	18074.9	16996.8	2462	0.00374166
Africa	Asia	Vignei	CentralAnatolia_EN	-0.001813	-0.001813	3e-06	-0.983844	0.325192	114874	115292	2462	0.00173205
Africa	IranianMouflon	Vignei	CentralAnatolia_EN	-0.282286	-0.282286	5e-06	-130.963	0	103142	184277	2462	0.00223607
Africa	Europe	Vignei	CentralAnatolia_EN	0.009027	0.009027	3e-06	5.0376	0	117966	115855	2462	0.00173205
Africa	Argali	Vignei	CentralAnatolia_EN	-0.337546	-0.337546	6e-06	-143.788	0	103847	209675	2462	0.00244949
Africa	MiddleEast	Vignei	CentralAnatolia_EN	-0.001361	-0.001361	4e-06	-0.641745	0.521039	114596	114909	2462	0.002
Africa	Anatolia	Vignei	CentralAnatolia_EN	0.006171	0.006171	3e-06	3.56773	0.00036	116004	114581	2462	0.00173205
Africa	Balkan_N	Vignei	CentralAnatolia_EN	0.046927	0.046927	7e-06	18.336	0	123038	112008	2462	0.00264575
Africa	WestAnatolia_N	Vignei	CentralAnatolia_EN	0.071824	0.071824	1.6e-05	17.9355	0	21516.9	18633.2	2461	0.004
Africa	LakesDistrict_N	Vignei	CentralAnatolia_EN	0.06146	0.06146	2.3e-05	12.7267	0	12981.2	11478	2461	0.00479583
Africa	CentralAnatolia_LN	Vignei	CentralAnatolia_EN	0.079824	0.079824	4.9e-05	11.4075	0	5465.76	4657.67	2458	0.007
Africa	Iran_N	Vignei	CentralAnatolia_EN	0.048455	0.048455	2.6e-05	9.50934	0	11418.3	10362.9	2460	0.00509902
Africa	Anatolia_EP	Vignei	CentralAnatolia_EN	-0.041938	-0.041938	2.7e-05	-8.05978	0	10475.4	11392.5	2459	0.00519615
Africa	Kalmykia_BA	Vignei	CentralAnatolia_EN	0.052491	0.052491	6.5e-05	6.53361	0	3494.56	3145.99	2456	0.00806226
Africa	France_N	Vignei	CentralAnatolia_EN	0.051467	0.051467	7e-06	20.0428	0	124642	112440	2462	0.00264575
Africa	Iberia_N	Vignei	CentralAnatolia_EN	0.062497	0.062497	1e-05	19.8072	0	119372	105329	2462	0.00316228
Africa	Scandinavia_N	Vignei	CentralAnatolia_EN	0.068415	0.068415	1e-05	21.8882	0	86144.2	75111.8	2461	0.00316228
Africa	CypriotMouflon	Vignei	CentralAnatolia_EN	-0.053793	-0.053793	9e-06	-17.7868	0	119169	132719	2462	0.003
Africa	AnatolianMouflon	Vignei	CentralAnatolia_EN	-0.121221	-0.121221	7e-06	-44.7842	0	115336	147155	2462	0.00264575
Africa	Kyrgyzstan_N	Vignei	CentralAnatolia_EN	0.047194	0.047194	4.3e-05	7.21548	0	5874.93	5345.4	2459	0.00655744
Africa	Kyrgyzstan_BA	Vignei	CentralAnatolia_EN	0.055802	0.055802	6.4e-05	6.98181	0	3433.5	3070.56	2453	0.008
Africa	EuropeanMouflon	Vignei	CentralAnatolia_EN	0.01369	0.01369	7e-06	5.13318	0	122960	119638	2462	0.00264575
Africa	Asia	Vignei	CentralAnatolia_LN	-0.005251	-0.005251	1.6e-05	-1.33208	0.182832	6881.06	6953.7	2458	0.004
Africa	IranianMouflon	Vignei	CentralAnatolia_LN	-0.299771	-0.299771	1.8e-05	-70.0424	0	6084.54	11294.2	2458	0.00424264
Africa	Europe	Vignei	CentralAnatolia_LN	0.011901	0.011901	1.6e-05	2.94343	0.003246	7129.42	6961.72	2459	0.004
Africa	Argali	Vignei	CentralAnatolia_LN	-0.35966	-0.35966	2.6e-05	-70.5924	0	6052.87	12852.3	2458	0.00509902
Africa	MiddleEast	Vignei	CentralAnatolia_LN	-0.002576	-0.002576	2e-05	-0.570073	0.568628	6907.08	6942.76	2458	0.00447214
Africa	Anatolia	Vignei	CentralAnatolia_LN	0.011857	0.011857	1.3e-05	3.22879	0.001243	7006.51	6842.3	2459	0.00360555
Africa	Balkan_N	Vignei	CentralAnatolia_LN	0.077597	0.077597	2.7e-05	14.9313	0	7765.13	6646.8	2458	0.00519615
Africa	WestAnatolia_N	Vignei	CentralAnatolia_LN	0.120992	0.120992	0.000146	10.0135	0	1536.78	1205.04	2360	0.012083
Africa	LakesDistrict_N	Vignei	CentralAnatolia_LN	0.133031	0.133031	0.000201	9.38547	0	984.942	753.655	2162	0.0141774
Africa	CentralAnatolia_EN	Vignei	CentralAnatolia_LN	0.067433	0.067433	4.7e-05	9.80024	0	5465.76	4775.18	2457	0.00685565
Africa	Iran_N	Vignei	CentralAnatolia_LN	0.097942	0.097942	0.000218	6.64013	0	848.04	696.741	2115	0.0147648
Africa	Anatolia_EP	Vignei	CentralAnatolia_LN	0.015721	0.015721	0.00024	1.01412	0.310528	745.395	722.32	2062	0.0154919
Africa	Kalmykia_BA	Vignei	CentralAnatolia_LN	0.079704	0.079704	0.000514	3.51465	0.00044	293.259	249.962	1205	0.0226716
Africa	France_N	Vignei	CentralAnatolia_LN	0.077611	0.077611	2.6e-05	15.1459	0	7801.9	6678.08	2458	0.00509902
Africa	Iberia_N	Vignei	CentralAnatolia_LN	0.076563	0.076563	3.8e-05	12.4121	0	7341.93	6297.65	2458	0.00616441
Africa	Scandinavia_N	Vignei	CentralAnatolia_LN	0.111221	0.111221	4.8e-05	15.9877	0	5594.93	4474.94	2457	0.0069282
Africa	CypriotMouflon	Vignei	CentralAnatolia_LN	-0.052144	-0.052144	3.7e-05	-8.5652	0	7167.78	7956.43	2459	0.00608276
Africa	AnatolianMouflon	Vignei	CentralAnatolia_LN	-0.134813	-0.134813	3.2e-05	-23.7326	0	6816.68	8941.01	2457	0.00565685
Africa	Kyrgyzstan_N	Vignei	CentralAnatolia_LN	0.127597	0.127597	0.000354	6.77849	0	474.506	367.117	1499	0.0188149
Africa	Kyrgyzstan_BA	Vignei	CentralAnatolia_LN	0.179921	0.179921	0.000529	7.81987	0	304.728	211.794	1089	0.023
Africa	EuropeanMouflon	Vignei	CentralAnatolia_LN	0.02522	0.02522	3.1e-05	4.50259	7e-06	7531.31	7160.79	2458	0.00556776
Africa	Asia	Vignei	Iran_N	0.045353	0.045353	9e-06	15.3535	0	16922.9	15454.5	2460	0.003
Africa	IranianMouflon	Vignei	Iran_N	-0.323549	-0.323549	1e-05	-100.435	0	13329.1	26079.9	2461	0.00316228
Africa	Europe	Vignei	Iran_N	-0.004385	-0.004385	9e-06	-1.5029	0.132866	16088	16229.7	2460	0.003
Africa	Argali	Vignei	Iran_N	-0.37553	-0.37553	1.4e-05	-100.65	0	13403.6	29524.2	2459	0.00374166
Africa	MiddleEast	Vignei	Iran_N	0.027341	0.027341	1.1e-05	8.42894	0	16499.7	15621.5	2460	0.00331662
Africa	Anatolia	Vignei	Iran_N	0.027188	0.027188	7e-06	10.2066	0	16501.9	15628.4	2460	0.00264575
Africa	Balkan_N	Vignei	Iran_N	-0.018475	-0.018475	1.6e-05	-4.59541	4e-06	15943.2	16543.4	2459	0.004
Africa	WestAnatolia_N	Vignei	Iran_N	0.022127	0.022127	7.9e-05	2.48392	0.012995	3057.08	2924.72	2452	0.00888819
Africa	LakesDistrict_N	Vignei	Iran_N	0.021481	0.021481	0.000121	1.94884	0.051315	1879.74	1800.68	2415	0.011
Africa	CentralAnatolia_EN	Vignei	Iran_N	-0.005727	-0.005727	2.6e-05	-1.11548	0.264647	11418.3	11549.9	2459	0.00509902
Africa	CentralAnatolia_LN	Vignei	Iran_N	0.052067	0.052067	0.000218	3.52546	0.000423	848.04	764.101	2131	0.0147648
Africa	Anatolia_EP	Vignei	Iran_N	-0.047585	-0.047585	0.000133	-4.12648	3.7e-05	1575.67	1733.12	2399	0.0115326
Africa	Kalmykia_BA	Vignei	Iran_N	0.166819	0.166819	0.000274	10.076	0	646.485	461.63	1843	0.0165529
Africa	France_N	Vignei	Iran_N	-0.007264	-0.007264	1.6e-05	-1.80467	0.071127	16219.6	16456.9	2461	0.004
Africa	Iberia_N	Vignei	Iran_N	0.004504	0.004504	2.1e-05	0.992952	0.320733	15465.2	15326.5	2460	0.00458258
Africa	Scandinavia_N	Vignei	Iran_N	0.069536	0.069536	2.7e-05	13.3045	0	12285.1	10687.7	2459	0.00519615
Africa	CypriotMouflon	Vignei	Iran_N	-0.103423	-0.103423	2.1e-05	-22.4181	0	15495.6	19070.5	2460	0.00458258
Africa	AnatolianMouflon	Vignei	Iran_N	-0.17334	-0.17334	1.7e-05	-41.8227	0	14803.4	21011.6	2459	0.00412311
Africa	Kyrgyzstan_N	Vignei	Iran_N	0.135588	0.135588	0.000199	9.6051	0	1017.06	774.188	2108	0.0141067
Africa	Kyrgyzstan_BA	Vignei	Iran_N	0.136052	0.136052	0.000307	7.76582	0	588.846	447.807	1703	0.0175214
Africa	EuropeanMouflon	Vignei	Iran_N	-0.046319	-0.046319	1.7e-05	-11.1638	0	15855.3	17395.5	2460	0.00412311
Africa	Asia	Vignei	Anatolia_EP	-0.002306	-0.002306	9e-06	-0.773435	0.439265	13297.2	13358.7	2459	0.003
Africa	IranianMouflon	Vignei	Anatolia_EP	-0.215692	-0.215692	1.1e-05	-64.0665	0	13306.6	20625.5	2459	0.00331662
Africa	Europe	Vignei	Anatolia_EP	0.007679	0.007679	9e-06	2.61067	0.009036	13586	13378.9	2459	0.003
Africa	Argali	Vignei	Anatolia_EP	-0.277286	-0.277286	1.7e-05	-68.217	0	13454.2	23778.3	2460	0.00412311
Africa	MiddleEast	Vignei	Anatolia_EP	-0.000847	-0.000847	1.1e-05	-0.250556	0.802158	13335.4	13358	2459	0.00331662
Africa	Anatolia	Vignei	Anatolia_EP	0.010078	0.010078	8e-06	3.61273	0.000303	13494	13224.8	2459	0.00282843
Africa	Balkan_N	Vignei	Anatolia_EP	0.044818	0.044818	1.5e-05	11.5855	0	14339.3	13109.1	2460	0.00387298
Africa	WestAnatolia_N	Vignei	Anatolia_EP	0.058181	0.058181	8.9e-05	6.15638	0	2708.26	2410.45	2452	0.00943398
Africa	LakesDistrict_N	Vignei	Anatolia_EP	0.075164	0.075164	0.000123	6.77446	0	1707.47	1468.74	2384	0.0110905
Africa	CentralAnatolia_EN	Vignei	Anatolia_EP	0.047256	0.047256	2.7e-05	9.14	0	10475.4	9529.99	2459	0.00519615
Africa	CentralAnatolia_LN	Vignei	Anatolia_EP	0.113764	0.113764	0.000243	7.29205	0	745.395	593.121	2023	0.0155885
Africa	Iran_N	Vignei	Anatolia_EP	0.090179	0.090179	0.000137	7.71809	0	1575.67	1315	2389	0.0117047
Africa	Kalmykia_BA	Vignei	Anatolia_EP	0.075595	0.075595	0.000309	4.30281	1.7e-05	490.256	421.343	1768	0.0175784
Africa	France_N	Vignei	Anatolia_EP	0.053584	0.053584	1.5e-05	13.6739	0	14519.6	13042.7	2459	0.00387298
Africa	Iberia_N	Vignei	Anatolia_EP	0.055054	0.055054	2.2e-05	11.6642	0	13904.9	12453.7	2459	0.00469042
Africa	Scandinavia_N	Vignei	Anatolia_EP	0.080206	0.080206	2.8e-05	15.2159	0	10451.9	8899.75	2459	0.0052915
Africa	CypriotMouflon	Vignei	Anatolia_EP	0.009518	0.009518	2.3e-05	1.99529	0.046011	14874.5	14594	2459	0.00479583
Africa	AnatolianMouflon	Vignei	Anatolia_EP	-0.027226	-0.027226	1.9e-05	-6.17945	0	15044.5	15886.6	2459	0.0043589
Africa	Kyrgyzstan_N	Vignei	Anatolia_EP	0.10041	0.10041	0.000216	6.83431	0	852.867	697.222	2091	0.0146969
Africa	Kyrgyzstan_BA	Vignei	Anatolia_EP	0.14673	0.14673	0.000343	7.92517	0	541.981	403.282	1624	0.0185203
Africa	EuropeanMouflon	Vignei	Anatolia_EP	0.013236	0.013236	1.7e-05	3.19371	0.001405	14218.8	13847.3	2459	0.00412311
Africa	Asia	Vignei	Kalmykia_BA	0.05408	0.05408	2.1e-05	11.7422	0	5480.17	4917.85	2459	0.00458258
Africa	IranianMouflon	Vignei	Kalmykia_BA	-0.344507	-0.344507	2.2e-05	-73.2941	0	4159.52	8531.74	2460	0.00469042
Africa	Europe	Vignei	Kalmykia_BA	0.002568	0.002568	2.1e-05	0.566248	0.571225	5225.17	5198.4	2460	0.00458258
Africa	Argali	Vignei	Kalmykia_BA	-0.397681	-0.397681	3.2e-05	-70.0789	0	4178.24	9695.6	2459	0.00565685
Africa	MiddleEast	Vignei	Kalmykia_BA	0.036139	0.036139	2.7e-05	7.00897	0	5353.37	4979.93	2459	0.00519615
Africa	Anatolia	Vignei	Kalmykia_BA	0.037452	0.037452	1.8e-05	8.78281	0	5368.51	4980.91	2460	0.00424264
Africa	Balkan_N	Vignei	Kalmykia_BA	-0.037201	-0.037201	3.4e-05	-6.34541	0	5010.68	5397.89	2458	0.00583095
Africa	WestAnatolia_N	Vignei	Kalmykia_BA	0.002451	0.002451	0.000192	0.176837	0.859636	962.267	957.56	2215	0.0138564
Africa	LakesDistrict_N	Vignei	Kalmykia_BA	0.002809	0.002809	0.00028	0.167822	0.866723	597.861	594.512	1909	0.0167332
Africa	CentralAnatolia_EN	Vignei	Kalmykia_BA	-0.038807	-0.038807	6.2e-05	-4.91645	1e-06	3494.56	3776.74	2458	0.00787401
Africa	CentralAnatolia_LN	Vignei	Kalmykia_BA	0.065638	0.065638	0.000522	2.87281	0.004068	293.259	257.132	1195	0.0228473
Africa	Iran_N	Vignei	Kalmykia_BA	0.118325	0.118325	0.000285	7.0129	0	646.485	509.681	1854	0.0168819
Africa	Anatolia_EP	Vignei	Kalmykia_BA	-0.063488	-0.063488	0.00032	-3.54775	0.000389	490.256	556.727	1819	0.0178885
Africa	France_N	Vignei	Kalmykia_BA	-0.027439	-0.027439	3.3e-05	-4.75141	2e-06	5095.68	5383.21	2458	0.00574456
Africa	Iberia_N	Vignei	Kalmykia_BA	-0.020867	-0.020867	4.8e-05	-3.01159	0.002599	4806.16	5011.02	2459	0.0069282
Africa	Scandinavia_N	Vignei	Kalmykia_BA	0.093243	0.093243	6.2e-05	11.8391	0	4084.96	3388.14	2456	0.00787401
Africa	CypriotMouflon	Vignei	Kalmykia_BA	-0.137952	-0.137952	4.7e-05	-20.1978	0	4768.08	6294.13	2459	0.00685565
Africa	AnatolianMouflon	Vignei	Kalmykia_BA	-0.189753	-0.189753	4e-05	-30.079	0	4682.39	6875.55	2458	0.00632456
Africa	Kyrgyzstan_N	Vignei	Kalmykia_BA	0.142758	0.142758	0.000477	6.53521	0	353.267	265.004	1282	0.0218403
Africa	Kyrgyzstan_BA	Vignei	Kalmykia_BA	0.200152	0.200152	0.00066	7.79283	0	239.673	159.732	879	0.0256905
Africa	EuropeanMouflon	Vignei	Kalmykia_BA	-0.069603	-0.069603	3.6e-05	-11.6152	0	4943.52	5683.17	2459	0.006
Africa	Asia	Vignei	France_N	-0.024041	-0.024041	3e-06	-14.1805	0	190489	199873	2462	0.00173205
Africa	IranianMouflon	Vignei	France_N	-0.300843	-0.300843	4e-06	-149.776	0	169710	315761	2462	0.002
Africa	Europe	Vignei	France_N	0.034123	0.034123	3e-06	19.7434	0	207751	194041	2462	0.00173205
Africa	Argali	Vignei	France_N	-0.349272	-0.349272	5e-06	-163.079	0	171994	356626	2462	0.00223607
Africa	MiddleEast	Vignei	France_N	-0.01812	-0.01812	4e-06	-9.37869	0	191449	198515	2462	0.002
Africa	Anatolia	Vignei	France_N	0.002824	0.002824	2e-06	1.81486	0.069545	197519	196407	2462	0.00141421
Africa	Balkan_N	Vignei	France_N	0.101023	0.101023	6e-06	42.6516	0	219351	179099	2462	0.00244949
Africa	WestAnatolia_N	Vignei	France_N	0.06735	0.06735	1.1e-05	20.6658	0	31289.9	27341.1	2461	0.00331662
Africa	LakesDistrict_N	Vignei	France_N	0.053471	0.053471	1.5e-05	14.0232	0	18705.8	16806.9	2462	0.00387298
Africa	CentralAnatolia_EN	Vignei	France_N	0.018972	0.018972	7e-06	6.9764	0	124642	120001	2462	0.00264575
Africa	CentralAnatolia_LN	Vignei	France_N	0.067523	0.067523	3e-05	12.2377	0	7801.9	6814.93	2458	0.00547723
Africa	Iran_N	Vignei	France_N	0.015659	0.015659	1.7e-05	3.80529	0.000142	16219.6	15719.4	2460	0.00412311
Africa	Anatolia_EP	Vignei	France_N	-0.065296	-0.065296	1.8e-05	-15.3603	0	14519.6	16548.3	2459	0.00424264
Africa	Kalmykia_BA	Vignei	France_N	0.035342	0.035342	3.7e-05	5.78863	0	5095.68	4747.8	2458	0.00608276
Africa	Iberia_N	Vignei	France_N	0.151007	0.151007	8e-06	52.5823	0	205331	151454	2462	0.00282843
Africa	Scandinavia_N	Vignei	France_N	0.084286	0.084286	8e-06	29.597	0	134330	113446	2462	0.00282843
Africa	CypriotMouflon	Vignei	France_N	-0.073884	-0.073884	7e-06	-26.9916	0	196568	227931	2462	0.00264575
Africa	AnatolianMouflon	Vignei	France_N	-0.141293	-0.141293	6e-06	-57.2622	0	190872	253685	2462	0.00244949
Africa	Kyrgyzstan_N	Vignei	France_N	0.025163	0.025163	2.7e-05	4.83323	1e-06	8499.49	8082.24	2461	0.00519615
Africa	Kyrgyzstan_BA	Vignei	France_N	0.052607	0.052607	3.9e-05	8.4449	0	5035.22	4531.93	2459	0.006245
Africa	EuropeanMouflon	Vignei	France_N	0.100922	0.100922	7e-06	37.8679	0	233496	190687	2462	0.00264575
Africa	Asia	Vignei	Iberia_N	-0.027894	-0.027894	5e-06	-13.0745	0	165692	175201	2462	0.00223607
Africa	IranianMouflon	Vignei	Iberia_N	-0.310931	-0.310931	6e-06	-131.711	0	146340	278408	2462	0.00244949
Africa	Europe	Vignei	Iberia_N	0.033248	0.033248	5e-06	15.437	0	181127	169470	2462	0.00223607
Africa	Argali	Vignei	Iberia_N	-0.360996	-0.360996	6e-06	-145.688	0	147757	314703	2462	0.00244949
Africa	MiddleEast	Vignei	Iberia_N	-0.023149	-0.023149	6e-06	-9.42156	0	166132	174006	2462	0.00244949
Africa	Anatolia	Vignei	Iberia_N	-0.007636	-0.007636	4e-06	-3.89393	9.9e-05	169861	172475	2462	0.002
Africa	Balkan_N	Vignei	Iberia_N	0.068403	0.068403	8e-06	23.6863	0	186390	162523	2462	0.00282843
Africa	WestAnatolia_N	Vignei	Iberia_N	0.05142	0.05142	1.5e-05	13.2993	0	28941.5	26110.7	2461	0.00387298
Africa	LakesDistrict_N	Vignei	Iberia_N	0.042958	0.042958	2e-05	9.57306	0	17593	16143.7	2462	0.00447214
Africa	CentralAnatolia_EN	Vignei	Iberia_N	0.020568	0.020568	1.1e-05	6.23794	0	119372	114560	2462	0.00331662
Africa	CentralAnatolia_LN	Vignei	Iberia_N	0.057742	0.057742	4.1e-05	9.0456	0	7341.93	6540.34	2458	0.00640312
Africa	Iran_N	Vignei	Iberia_N	0.017592	0.017592	2.2e-05	3.72971	0.000192	15465.2	14930.5	2460	0.00469042
Africa	Anatolia_EP	Vignei	Iberia_N	-0.067168	-0.067168	2.4e-05	-13.5949	0	13904.9	15907.3	2459	0.00489898
Africa	Kalmykia_BA	Vignei	Iberia_N	0.030651	0.030651	4.9e-05	4.36238	1.3e-05	4806.16	4520.3	2459	0.007
Africa	France_N	Vignei	Iberia_N	0.141356	0.141356	9e-06	48.3658	0	205331	154471	2462	0.003
Africa	Scandinavia_N	Vignei	Iberia_N	0.086527	0.086527	1.2e-05	24.8477	0	126566	106408	2462	0.0034641
Africa	CypriotMouflon	Vignei	Iberia_N	-0.088715	-0.088715	1.1e-05	-26.2882	0	169293	202255	2462	0.00331662
Africa	AnatolianMouflon	Vignei	Iberia_N	-0.154919	-0.154919	9e-06	-50.9533	0	163657	223659	2462	0.003
Africa	Kyrgyzstan_N	Vignei	Iberia_N	0.019292	0.019292	3.5e-05	3.26294	0.001103	7923.9	7623.95	2461	0.00591608
Africa	Kyrgyzstan_BA	Vignei	Iberia_N	0.041316	0.041316	5e-05	5.82411	0	4589.84	4225.62	2459	0.00707107
Africa	EuropeanMouflon	Vignei	Iberia_N	0.147204	0.147204	1.3e-05	40.641	0	215535	160222	2462	0.00360555
Africa	Asia	Vignei	Scandinavia_N	0.015927	0.015927	5e-06	6.95052	0	128041	124027	2462	0.00223607
Africa	IranianMouflon	Vignei	Scandinavia_N	-0.343225	-0.343225	6e-06	-143.432	0	102909	210467	2462	0.00244949
Africa	Europe	Vignei	Scandinavia_N	0.04463	0.04463	5e-06	19.5523	0	134305	122829	2462	0.00223607
Africa	Argali	Vignei	Scandinavia_N	-0.401381	-0.401381	6e-06	-160.87	0	102398	239716	2462	0.00244949
Africa	MiddleEast	Vignei	Scandinavia_N	0.005168	0.005168	7e-06	1.96557	0.049349	126092	124795	2462	0.00264575
Africa	Anatolia	Vignei	Scandinavia_N	0.020138	0.020138	4e-06	9.64268	0	128672	123592	2462	0.002
Africa	Balkan_N	Vignei	Scandinavia_N	0.013426	0.013426	9e-06	4.43219	9e-06	129595	126161	2462	0.003
Africa	WestAnatolia_N	Vignei	Scandinavia_N	0.019003	0.019003	1.9e-05	4.3622	1.3e-05	21378.7	20581.4	2460	0.0043589
Africa	LakesDistrict_N	Vignei	Scandinavia_N	0.014457	0.014457	2.6e-05	2.81275	0.004912	12994.9	12624.5	2461	0.00509902
Africa	CentralAnatolia_EN	Vignei	Scandinavia_N	-0.012079	-0.012079	1.2e-05	-3.48702	0.000488	86144.2	88250.6	2461	0.0034641
Africa	CentralAnatolia_LN	Vignei	Scandinavia_N	0.04979	0.04979	5.3e-05	6.82252	0	5594.93	5064.21	2457	0.00728011
Africa	Iran_N	Vignei	Scandinavia_N	0.049497	0.049497	2.8e-05	9.33411	0	12285.1	11126.3	2460	0.0052915
Africa	Anatolia_EP	Vignei	Scandinavia_N	-0.084112	-0.084112	2.9e-05	-15.6384	0	10451.9	12371.6	2459	0.00538516
Africa	Kalmykia_BA	Vignei	Scandinavia_N	0.103622	0.103622	6.4e-05	12.9901	0	4084.96	3317.86	2456	0.008
Africa	France_N	Vignei	Scandinavia_N	0.037584	0.037584	1e-05	11.9195	0	134330	124598	2462	0.00316228
Africa	Iberia_N	Vignei	Scandinavia_N	0.048962	0.048962	1.4e-05	13.3137	0	126566	114751	2462	0.00374166
Africa	CypriotMouflon	Vignei	Scandinavia_N	-0.121054	-0.121054	1.1e-05	-36.0294	0	119357	152235	2462	0.00331662
Africa	AnatolianMouflon	Vignei	Scandinavia_N	-0.190221	-0.190221	9e-06	-62.8062	0	114931	168927	2462	0.003
Africa	Kyrgyzstan_N	Vignei	Scandinavia_N	0.04937	0.04937	4.5e-05	7.34004	0	6264.4	5674.95	2460	0.0067082
Africa	Kyrgyzstan_BA	Vignei	Scandinavia_N	0.090706	0.090706	7e-05	10.8633	0	3671.92	3061.19	2456	0.0083666
Africa	EuropeanMouflon	Vignei	Scandinavia_N	-0.009464	-0.009464	1.1e-05	-2.90419	0.003682	130621	133117	2462	0.00331662
Africa	Asia	Vignei	CypriotMouflon	-0.001045	-0.001045	4e-06	-0.513474	0.60762	207237	207671	2462	0.002
Africa	IranianMouflon	Vignei	CypriotMouflon	-0.21712	-0.21712	5e-06	-94.3391	0	203728	316730	2462	0.00223607
Africa	Europe	Vignei	CypriotMouflon	0.007707	0.007707	4e-06	3.73586	0.000187	212700	209446	2462	0.002
[truncated: 125,514 more rows]
