# Supplementary material for: The Population History of Domestic Sheep Revealed by Paleogenomes
Source: Mol Biol Evol. 2024 Oct 22;41(10):msae158. doi: 10.1093/molbev/msae158 (PMC11495565; doi:10.1093/molbev/msae158)
Supplement: msae158_Supplementary_Data [file msae158_supplementary_data.zip › Supp_Table_8.xlsx]

## Sheet: ANSvsIRA
D-statistics results of the form D(Goat, X; ANS, Iran_N).
O	X	B	A	Dstats	JK.D	V.JK.D.	Z	pvalue	nABBA	nBABA	nBlocks	se
Goat	France_N	CentralAnatolia_EN	Iran_N	0.004646	0.004646	3,4e-05	0.798284	0.424706	10986.1	10884.5	2458	0.00583095
Goat	WestAnatolia_N	CentralAnatolia_EN	Iran_N	-0.000859	-0.000859	0.000184	-0.06329	0.949536	2094.15	2097.75	2174	0.0135647
Goat	LakesDistrict_N	CentralAnatolia_EN	Iran_N	0.021084	0.021084	0.00029	1.2386	0.215493	1317.26	1262.86	1762	0.0170294
Goat	CentralAnatolia_LN	CentralAnatolia_EN	Iran_N	-0.032914	-0.032914	0.000597	-1.34701	0.177976	576.603	615.852	1105	0.0244336
Goat	Anatolia_EPI	CentralAnatolia_EN	Iran_N	0.045806	0.045806	0.000361	2.41236	0.01585	1098.55	1002.31	1624	0.019
Goat	Kalmykia_BA	CentralAnatolia_EN	Iran_N	0.05914	0.05914	0.000848	2.03097	0.042258	427.648	379.89	841	0.0291204
Goat	Iberia_N	CentralAnatolia_EN	Iran_N	0.002636	0.002636	4,3e-05	0.402682	0.687182	10626.8	10570.9	2458	0.00655744
Goat	Baltic_N	CentralAnatolia_EN	Iran_N	0.07069	0.07069	5,5e-05	9.57409	0	8811.35	7647.85	2455	0.0074162
Goat	CyprianMouflon	CentralAnatolia_EN	Iran_N	0.014807	0.014807	4,6e-05	2.19243	0.028348	10670.3	10359	2456	0.00678233
Goat	AnatolianMouflon	CentralAnatolia_EN	Iran_N	0.00955	0.00955	6,7e-05	1.16639	0.243458	6768.73	6640.67	2447	0.00818535
Goat	Kyrgyzstan_N	CentralAnatolia_EN	Iran_N	0.152219	0.152219	0.000525	6.64122	0	734.822	540.668	1123	0.0229129
Goat	Kyrgyzstan_BA	CentralAnatolia_EN	Iran_N	0.166384	0.166384	0.00083	5.77426	0	473.919	338.71	778	0.0288097
Goat	EuropeanMouflon	CentralAnatolia_EN	Iran_N	0.00782	0.00782	3,9e-05	1.25036	0.21117	11096.7	10924.5	2459	0.006245
Goat	Africa_modern	CentralAnatolia_EN	Iran_N	0.063327	0.063327	2,9e-05	11.836	0	11753.4	10353.4	2459	0.00538516
Goat	Asia_modern	CentralAnatolia_EN	Iran_N	0.105983	0.105983	2,9e-05	19.7571	0	12346.9	9980.59	2459	0.00538516
Goat	IranianMouflon	CentralAnatolia_EN	Iran_N	0.004813	0.004813	3,2e-05	0.854401	0.392883	9426.53	9336.23	2458	0.00565685
Goat	Europe_modern	CentralAnatolia_EN	Iran_N	0.053941	0.053941	3e-05	9.90293	0	11677	10481.7	2459	0.00547723
Goat	Argali	CentralAnatolia_EN	Iran_N	0.005976	0.005976	6e-05	0.769613	0.441529	7276.25	7189.79	2454	0.00774597
Goat	Urial	CentralAnatolia_EN	Iran_N	0.013991	0.013991	3,7e-05	2.30838	0.020978	9224.36	8969.8	2457	0.00608276
Goat	MiddleEast_modern	CentralAnatolia_EN	Iran_N	0.09446	0.09446	3,2e-05	16.6833	0	12215.3	10106.8	2459	0.00565685
Goat	Anatolia_modern	CentralAnatolia_EN	Iran_N	0.08604	0.08604	2,7e-05	16.4118	0	12037.7	10130.4	2459	0.00519615
Goat	France_N	CentralAnatolia_LN	Iran_N	-0.059446	-0.059446	0.000388	-3.01973	0.00253	715.491	805.933	1520	0.0196977
Goat	WestAnatolia_N	CentralAnatolia_LN	Iran_N	-0.072063	-0.072063	0.001614	-1.79383	0.07284	198.739	229.607	356	0.0401746
Goat	LakesDistrict_N	CentralAnatolia_LN	Iran_N	-0.051087	-0.051087	0.00195	-1.15698	0.247281	138.011	152.871	243	0.0441588
Goat	CentralAnatolia_EN	CentralAnatolia_LN	Iran_N	-0.052209	-0.052209	0.000617	-2.10184	0.035567	554.737	615.852	1043	0.0248395
Goat	Anatolia_EPI	CentralAnatolia_LN	Iran_N	-0.06597	-0.06597	0.002508	-1.31734	0.187724	117.82	134.464	205	0.0500799
Goat	Kalmykia_BA	CentralAnatolia_LN	Iran_N	0.039893	0.039893	0.003046	0.722849	0.469773	76.85	70.9537	129	0.0551906
Goat	Iberia_N	CentralAnatolia_LN	Iran_N	-0.045071	-0.045071	0.000495	-2.02639	0.042724	712.332	779.574	1305	0.0222486
Goat	Baltic_N	CentralAnatolia_LN	Iran_N	0.020002	0.020002	0.000625	0.799991	0.423716	621.752	597.367	1039	0.025
Goat	CyprianMouflon	CentralAnatolia_LN	Iran_N	-0.036623	-0.036623	0.000558	-1.55096	0.120912	680.085	731.793	1201	0.023622
Goat	AnatolianMouflon	CentralAnatolia_LN	Iran_N	-0.022657	-0.022657	0.000781	-0.810818	0.41747	481.488	503.811	828	0.0279464
Goat	Kyrgyzstan_N	CentralAnatolia_LN	Iran_N	0.075424	0.075424	0.002243	1.59261	0.111248	110.616	95.1	162	0.0473603
Goat	Kyrgyzstan_BA	CentralAnatolia_LN	Iran_N	-0.045298	-0.045298	0.003183	-0.802957	0.421999	67.9018	74.3454	107	0.0564181
Goat	EuropeanMouflon	CentralAnatolia_LN	Iran_N	-0.054395	-0.054395	0.000418	-2.66127	0.007785	709.679	791.326	1441	0.020445
Goat	Africa_modern	CentralAnatolia_LN	Iran_N	0.038455	0.038455	0.000345	2.07181	0.038284	766.706	709.921	1642	0.0185742
Goat	Asia_modern	CentralAnatolia_LN	Iran_N	0.065763	0.065763	0.000343	3.55082	0.000384	799.065	700.453	1652	0.0185203
Goat	IranianMouflon	CentralAnatolia_LN	Iran_N	-0.008079	-0.008079	0.000404	-0.401991	0.687691	619.979	630.079	1446	0.0200998
Goat	Europe_modern	CentralAnatolia_LN	Iran_N	0.019421	0.019421	0.000343	1.04877	0.294283	761.688	732.666	1664	0.0185203
Goat	Argali	CentralAnatolia_LN	Iran_N	0.000369	0.000369	0.000716	0.013806	0.988985	501.727	501.357	930	0.0267582
Goat	Urial	CentralAnatolia_LN	Iran_N	-0.008013	-0.008013	0.000447	-0.378822	0.70482	609.679	619.529	1359	0.0211424
Goat	MiddleEast_modern	CentralAnatolia_LN	Iran_N	0.058672	0.058672	0.000378	3.0188	0.002538	793.282	705.354	1511	0.0194422
Goat	Anatolia_modern	CentralAnatolia_LN	Iran_N	0.045767	0.045767	0.000325	2.53781	0.011155	772.886	705.236	1710	0.0180278
Goat	France_N	LakesDistrict_N	Iran_N	-0.036431	-0.036431	0.000183	-2.69095	0.007125	1649.62	1774.36	2191	0.0135277
Goat	WestAnatolia_N	LakesDistrict_N	Iran_N	-0.06716	-0.06716	0.000841	-2.31598	0.02056	398.305	455.656	691	0.029
Goat	CentralAnatolia_EN	LakesDistrict_N	Iran_N	-0.010769	-0.010769	0.00031	-0.612007	0.540533	1235.95	1262.86	1715	0.0176068
Goat	CentralAnatolia_LN	LakesDistrict_N	Iran_N	-0.001882	-0.001882	0.001944	-0.042683	0.965954	152.297	152.871	259	0.0440908
Goat	Anatolia_EPI	LakesDistrict_N	Iran_N	-0.063475	-0.063475	0.001479	-1.65069	0.098803	222.652	252.834	390	0.0384578
Goat	Kalmykia_BA	LakesDistrict_N	Iran_N	-0.016597	-0.016597	0.002502	-0.331832	0.740016	102.447	105.905	186	0.05002
Goat	Iberia_N	LakesDistrict_N	Iran_N	-0.029897	-0.029897	0.000221	-2.01138	0.044285	1592.19	1690.33	2012	0.0148661
Goat	Baltic_N	LakesDistrict_N	Iran_N	0.054668	0.054668	0.000313	3.09042	0.001999	1358.56	1217.72	1701	0.0176918
Goat	CyprianMouflon	LakesDistrict_N	Iran_N	0.007382	0.007382	0.000254	0.463508	0.643	1631.25	1607.34	1926	0.0159374
Goat	AnatolianMouflon	LakesDistrict_N	Iran_N	-0.024093	-0.024093	0.000388	-1.22257	0.221493	1062.57	1115.04	1488	0.0196977
Goat	Kyrgyzstan_N	LakesDistrict_N	Iran_N	-0.007593	-0.007593	0.001644	-0.187289	0.851434	181.435	184.211	286	0.0405463
Goat	Kyrgyzstan_BA	LakesDistrict_N	Iran_N	0.033685	0.033685	0.002175	0.722258	0.470136	124.778	116.646	190	0.0466369
Goat	EuropeanMouflon	LakesDistrict_N	Iran_N	-0.018385	-0.018385	0.000201	-1.29835	0.194167	1650.78	1712.61	2145	0.0141774
Goat	Africa_modern	LakesDistrict_N	Iran_N	0.046813	0.046813	0.00016	3.70214	0.000214	1772.38	1613.86	2267	0.0126491
Goat	Asia_modern	LakesDistrict_N	Iran_N	0.085951	0.085951	0.000163	6.72843	0	1851.75	1558.62	2267	0.0127671
Goat	IranianMouflon	LakesDistrict_N	Iran_N	-0.004173	-0.004173	0.000195	-0.29888	0.765031	1416.51	1428.38	2130	0.0139642
Goat	Europe_modern	LakesDistrict_N	Iran_N	0.03454	0.03454	0.000159	2.73699	0.0062	1740.03	1623.84	2263	0.0126095
Goat	Argali	LakesDistrict_N	Iran_N	-0.017267	-0.017267	0.000324	-0.958874	0.337622	1114.28	1153.43	1649	0.018
Goat	Urial	LakesDistrict_N	Iran_N	-0.011715	-0.011715	0.000208	-0.811759	0.41693	1423.82	1457.57	2057	0.0144222
Goat	MiddleEast_modern	LakesDistrict_N	Iran_N	0.082451	0.082451	0.000175	6.22938	0	1842.65	1561.94	2192	0.0132288
Goat	Anatolia_modern	LakesDistrict_N	Iran_N	0.073784	0.073784	0.000152	5.98837	0	1816.54	1566.9	2311	0.0123288
Goat	France_N	WestAnatolia_N	Iran_N	-0.047626	-0.047626	0.000115	-4.44031	9e-06	2691.37	2960.55	2379	0.0107238
Goat	LakesDistrict_N	WestAnatolia_N	Iran_N	-0.025891	-0.025891	0.000815	-0.907031	0.364391	432.657	455.656	754	0.0285482
Goat	CentralAnatolia_EN	WestAnatolia_N	Iran_N	-0.010087	-0.010087	0.000188	-0.735874	0.461807	2055.85	2097.75	2156	0.0137113
Goat	CentralAnatolia_LN	WestAnatolia_N	Iran_N	-0.063813	-0.063813	0.001505	-1.64504	0.099961	202.061	229.607	379	0.0387943
Goat	Anatolia_EPI	WestAnatolia_N	Iran_N	-0.012156	-0.012156	0.001074	-0.370988	0.710647	352.573	361.251	580	0.0327719
Goat	Kalmykia_BA	WestAnatolia_N	Iran_N	0.000795	0.000795	0.001872	0.018385	0.985332	153.152	152.908	287	0.0432666
Goat	Iberia_N	WestAnatolia_N	Iran_N	-0.026907	-0.026907	0.000139	-2.28054	0.022576	2620.71	2765.64	2295	0.0117898
Goat	Baltic_N	WestAnatolia_N	Iran_N	0.049329	0.049329	0.000194	3.54526	0.000392	2299.34	2083.16	2123	0.0139284
Goat	CyprianMouflon	WestAnatolia_N	Iran_N	-0.005839	-0.005839	0.000162	-0.458991	0.64624	2660.21	2691.46	2252	0.0127279
Goat	AnatolianMouflon	WestAnatolia_N	Iran_N	0.00266	0.00266	0.000242	0.170884	0.864315	1777.29	1767.86	1912	0.0155563
Goat	Kyrgyzstan_N	WestAnatolia_N	Iran_N	0.08383	0.08383	0.001299	2.32573	0.020033	261.328	220.902	395	0.0360416
Goat	Kyrgyzstan_BA	WestAnatolia_N	Iran_N	-0.050551	-0.050551	0.001848	-1.1758	0.239675	145.076	160.524	251	0.0429884
Goat	EuropeanMouflon	WestAnatolia_N	Iran_N	-0.036851	-0.036851	0.00013	-3.23545	0.001214	2724.01	2932.45	2360	0.0114018
Goat	Africa_modern	WestAnatolia_N	Iran_N	0.048825	0.048825	0.000103	4.81512	1e-06	2949.77	2675.14	2408	0.0101489
Goat	Asia_modern	WestAnatolia_N	Iran_N	0.106938	0.106938	0.000103	10.5503	0	3143.39	2536.04	2410	0.0101489
Goat	IranianMouflon	WestAnatolia_N	Iran_N	0.00188	0.00188	0.000121	0.1709	0.864303	2400.4	2391.39	2357	0.011
Goat	Europe_modern	WestAnatolia_N	Iran_N	0.033985	0.033985	0.000103	3.34561	0.000821	2921.21	2729.18	2409	0.0101489
Goat	Argali	WestAnatolia_N	Iran_N	-0.006575	-0.006575	0.00021	-0.453926	0.649882	1869.32	1894.07	2042	0.0144914
Goat	Urial	WestAnatolia_N	Iran_N	-0.003567	-0.003567	0.000132	-0.310785	0.755964	2360.58	2377.48	2321	0.0114891
Goat	MiddleEast_modern	WestAnatolia_N	Iran_N	0.084538	0.084538	0.000114	7.92657	0	3082.52	2601.96	2382	0.0106771
Goat	Anatolia_modern	WestAnatolia_N	Iran_N	0.074035	0.074035	9,8e-05	7.47163	0	3019.68	2603.38	2422	0.00989949
