# Supplementary material for: The Population History of Domestic Sheep Revealed by Paleogenomes
Source: Mol Biol Evol. 2024 Oct 22;41(10):msae158. doi: 10.1093/molbev/msae158 (PMC11495565; doi:10.1093/molbev/msae158)
Supplement: msae158_Supplementary_Data [file msae158_supplementary_data.zip › Supp_Table_9.xlsx]

## Sheet: ANS_ANSvsANS
D-statistics results of the form D(Goat, ANS; ANS, ANS); ANS: Anatolian Neolithic Sheep.
O	X	B	A	Dstats	JK.D	V.JK.D.	Z	pvalue	nABBA	nBABA	nBlocks	se
Goat	WestAnatolia_N	CentralAnatolia_EN	CentralAnatolia_LN	0.06394	0.06394	0.000371	3.31831	0.000906	1021.27	898.514	1547	0.0192614
Goat	LakesDistrict_N	CentralAnatolia_EN	CentralAnatolia_LN	0.05681	0.05681	0.000573	2.37374	0.017609	628.936	561.318	1135	0.0239374
Goat	CentralAnatolia_EN	WestAnatolia_N	LakesDistrict_N	0.001118	0.001118	0.000175	0.084449	0.932699	2222.63	2217.67	2173	0.0132288
Goat	CentralAnatolia_LN	WestAnatolia_N	LakesDistrict_N	0.004828	0.004828	0.001435	0.127453	0.898582	227.628	225.441	404	0.0378814
Goat	WestAnatolia_N	LakesDistrict_N	CentralAnatolia_EN	-0.03717	-0.03717	0.000167	-2.87614	0.004026	2217.67	2388.89	2211	0.0129228
Goat	CentralAnatolia_LN	LakesDistrict_N	CentralAnatolia_EN	-0.059353	-0.059353	0.000567	-2.49366	0.012643	558.461	628.936	1108	0.0238118
Goat	LakesDistrict_N	WestAnatolia_N	CentralAnatolia_EN	-0.036053	-0.036053	0.000171	-2.76061	0.005769	2222.63	2388.89	2188	0.0130767
Goat	CentralAnatolia_LN	WestAnatolia_N	CentralAnatolia_EN	-0.047538	-0.047538	0.000367	-2.4831	0.013025	928.573	1021.27	1547	0.0191572
Goat	LakesDistrict_N	WestAnatolia_N	CentralAnatolia_LN	-0.004601	-0.004601	0.001401	-0.122935	0.902159	227.628	229.733	412	0.0374299
Goat	CentralAnatolia_EN	WestAnatolia_N	CentralAnatolia_LN	0.016452	0.016452	0.000378	0.845874	0.397623	928.573	898.514	1505	0.0194422
